# Supplementary material for: Attitudes and participation in fall risk management: A tripartite, multicenter cross-sectional study of physicians, nurses, and patients
Source: PLoS One. 2026 Mar 27;21(3):e0343136. doi: 10.1371/journal.pone.0343136 (PMC13028545; doi:10.1371/journal.pone.0343136)
Supplement: S1 File — (XLSX) [file pone.0343136.s003.xlsx]

## Sheet: Sheet1
ID	Role	Q1.Gender	Q2.Age	Q3.Marriage	Q4.Degree of education	Q5.Employment status	Q6.Ways of living	Q7.Hospital level	Q8.Department of medicine	Q9.Medical payment	Q10.Whose advice would you rather follow about falls risk management	Q11.What do you think are the main difficulties in implementing fall risk management							Q12.How often did the nurse inquire about your past falls?	Q13.How often does the nurse assess your risk of falling?	Q14.How often does the nurse inform you about the potential severe impact of falls on your disease treatment and quality of life?	Q15.How often does the nurse explain to you how to prevent falls?	Q16.How often will the nurse explain to you how to handle a fall?	Q17.How often does the nurse invite you and your family members to participate in fall prevention nursing actions?	Q18.The frequency at which you will take the nurse's advice about the high risk of falling seriously	Q19.The frequency with which you follow the fall prevention measures explained to you by the nurse	Q20.How often did the physician inquire about your past falls?	Q21.How often does the physician assess your risk of falling?	Q22.How often does the physician inform you about the potential severe impact of falls on your disease treatment and quality of life?	Q23.How often does the physician explain to you how to prevent falls?	Q24.How often will the physician explain to you how to handle a fall?	Q25.How often does the physician invite you and your family members to participate in fall prevention nursing actions?	Q26.The frequency at which you will take the physician's advice about the high risk of falling seriously？	Q27.The frequency with which you follow the fall prevention measures explained to you by the physician？
												Q11A. Self-illness	Q11B. Less fall management of nurses	Q11C. Less fall management by physicians	Q11D. Limitations of environmental conditions	Q11E. Insufficient knowledge for falls	Q11F. Limited access to knowledge for falls	Q11G. Less social support
1	3	2	66	2	3	2	2	3	2	3	3	1	0	0	1	0	0	0	3	3	3	4	3	3	4	4	3	3	3	3	3	3	3	4
2	3	2	27	1	5	1	5	2	1	3	1	1	0	0	0	0	1	1	5	5	5	4	5	5	5	5	5	5	5	5	5	3	5	5
3	3	2	29	2	5	1	4	3	3	3	1	0	0	0	0	0	0	1	4	3	4	4	4	2	2	3	3	5	3	2	3	5	4	4
4	3	1	30	1	5	3	6	3	7	2	1	0	0	0	0	0	0	0	4	4	4	3	5	5	4	4	4	4	5	3	5	5	4	4
5	3	2	21	1	5	1	1	3	2	1	1	1	0	0	0	0	0	0	3	4	5	5	5	5	5	5	4	4	5	5	5	5	4	5
6	3	2	26	2	5	1	2	1	1	3	1	0	0	0	0	0	1	0	5	5	5	5	5	5	5	5	5	5	5	5	5	5	5	5
7	3	2	62	2	1	1	1	3	1	3	2	1	0	0	1	1	1	1	5	5	5	5	5	5	4	5	5	5	5	5	5	5	5	5
8	3	1	52	2	2	1	2	3	5	3	1	1	1	1	1	0	0	0	1	1	1	3	3	3	4	1	2	1	1	2	2	3	3	2
9	3	1	68	2	2	2	2	3	5	3	1	1	0	0	0	1	1	1	5	5	5	5	4	4	3	2	2	3	3	2	2	2	4	3
10	3	1	60	2	4	2	2	3	5	3	1	1	0	0	1	0	0	0	4	4	4	4	4	4	4	4	4	4	4	4	4	4	4	4
11	3	1	50	2	2	2	5	3	5	3	1	1	0	1	1	1	1	1	4	4	4	4	4	4	3	3	2	2	2	2	2	2	4	3
12	3	1	60	2	2	2	3	3	5	3	1	1	0	1	1	1	1	1	5	5	5	5	5	5	5	3	2	2	2	2	2	2	2	4
13	3	1	69	2	5	2	2	3	5	3	1	1	0	0	0	1	1	0	5	5	5	5	5	5	5	5	2	2	2	2	2	2	2	4
14	3	2	35	2	4	1	2	3	5	4	2	1	0	0	0	0	0	0	4	4	4	4	4	4	4	4	4	4	4	4	4	4	4	4
15	3	2	35	2	4	2	2	3	5	2	1	1	0	0	0	1	0	0	2	2	2	3	3	3	3	3	3	2	2	3	3	2	3	3
16	3	2	46	2	2	2	2	3	5	2	1	1	0	0	1	1	1	1	4	4	4	4	4	4	4	4	4	4	4	4	4	4	4	4
17	3	2	51	2	2	3	2	3	7	2	2	1	0	0	0	0	0	0	4	4	4	4	4	4	4	4	4	4	4	4	4	4	4	4
18	3	2	67	2	1	2	2	3	5	2	1	0	0	0	0	1	0	0	1	1	2	2	4	2	4	4	4	4	4	4	4	4	4	4
19	3	1	49	2	2	3	2	3	5	3	1	0	0	0	1	1	1	1	5	5	5	5	5	5	5	5	5	5	5	5	5	5	5	5
20	3	1	57	2	4	2	1	3	5	3	1	1	0	0	0	0	0	0	1	5	5	5	5	5	5	5	5	3	5	5	5	5	5	5
21	3	1	19	1	5	1	4	3	5	2	2	1	0	0	0	1	1	1	5	5	5	5	5	5	5	5	5	5	5	5	5	5	5	5
22	3	1	66	2	2	2	5	3	5	3	1	1	0	0	1	1	1	1	5	5	5	5	5	5	5	5	5	5	5	5	5	5	5	5
23	3	1	50	2	5	1	3	3	5	3	1	1	1	0	0	1	0	1	3	3	4	4	4	4	4	5	4	4	4	4	4	3	4	4
24	3	1	63	2	3	2	2	3	5	2	1	1	0	0	1	1	0	0	4	4	4	4	4	4	4	4	4	4	4	4	4	4	4	4
25	3	1	38	2	4	1	2	3	5	3	1	1	1	1	1	1	1	1	5	5	5	5	5	5	5	2	2	2	2	2	2	2	3	5
26	3	2	54	2	1	2	5	3	5	3	1	1	0	0	1	1	1	1	5	5	5	5	5	5	5	3	2	2	2	2	2	2	2	5
27	3	1	64	2	4	2	2	3	5	3	1	1	0	0	1	1	0	0	5	5	5	5	5	5	5	5	2	2	2	2	2	2	2	4
28	3	2	57	2	2	2	2	3	6	3	1	1	0	0	0	1	0	0	4	4	4	4	4	4	4	4	4	4	4	4	4	4	4	4
29	3	1	54	2	4	1	5	3	6	3	1	1	0	0	0	0	0	0	5	4	5	5	5	5	5	5	5	5	5	5	5	5	5	5
30	3	2	58	2	2	2	2	3	6	3	2	1	0	0	0	1	0	0	3	4	4	5	5	5	5	5	5	5	4	4	5	5	5	5
31	3	1	54	2	5	1	2	3	5	3	2	1	0	0	1	1	1	0	1	2	1	1	1	1	1	1	1	1	1	1	1	1	1	1
32	3	1	49	2	2	2	2	1	5	3	1	1	1	1	1	1	1	1	2	2	1	1	1	1	1	1	1	1	1	1	1	1	5	5
33	3	1	72	2	2	2	3	3	5	3	1	1	0	0	0	0	0	0	3	4	4	4	4	4	4	4	3	3	4	3	3	2	5	4
34	3	1	60	2	3	2	2	3	5	3	1	0	0	0	1	1	1	1	3	3	3	4	2	2	3	3	4	3	3	3	3	3	3	3
35	3	2	68	2	1	2	3	1	5	2	1	0	0	1	0	1	1	1	5	5	5	5	5	5	3	3	2	2	2	1	2	2	4	4
36	3	1	44	2	4	1	5	3	5	3	2	1	0	0	1	1	0	0	3	4	3	4	3	2	3	3	2	3	3	3	3	3	3	3
37	3	2	69	2	2	3	2	3	5	2	2	1	1	1	1	1	1	1	1	5	4	5	5	4	4	5	2	3	4	1	2	1	3	3
38	3	2	23	1	5	1	4	3	1	3	1	1	0	0	0	0	0	0	5	5	5	5	5	5	5	5	5	5	5	5	5	5	5	5
39	3	2	70	2	1	3	3	3	5	2	1	1	0	0	0	0	0	0	4	4	4	4	4	4	5	5	4	4	4	4	4	4	5	4
40	3	2	35	2	2	2	5	3	1	2	3	1	0	0	1	1	1	0	4	4	5	4	5	5	5	5	5	5	5	5	5	5	5	5
41	3	2	18	1	3	2	4	3	1	3	1	1	0	0	0	0	0	0	2	5	5	5	5	5	5	5	5	5	5	5	5	5	5	5
42	3	2	48	2	4	2	2	1	5	2	1	1	0	0	0	1	0	0	3	3	3	3	2	1	4	4	2	3	3	3	2	2	4	4
43	3	2	53	2	2	3	5	3	1	3	1	1	0	0	0	0	0	0	3	2	4	4	2	1	5	4	2	2	2	2	2	1	5	4
44	3	2	54	2	2	2	5	1	1	1	2	1	0	0	0	1	0	0	3	5	5	5	5	5	5	5	5	5	5	5	5	5	5	5
45	3	2	53	2	1	2	2	3	1	2	1	1	0	0	0	0	0	0	3	4	4	4	3	3	4	4	4	4	4	4	4	4	4	4
46	3	1	18	1	3	3	4	3	1	5	1	1	0	0	0	0	0	0	4	4	4	4	4	5	5	5	5	5	4	4	4	4	5	5
47	3	1	60	2	3	2	2	3	5	3	2	1	0	0	0	0	0	0	2	2	2	2	2	2	4	5	2	3	5	3	3	3	5	5
48	3	2	58	2	2	2	2	1	1	2	1	1	0	0	0	0	0	0	3	4	4	4	3	2	5	5	3	4	4	4	3	3	5	5
49	3	2	56	2	1	2	3	3	1	1	2	1	1	1	1	1	1	1	5	5	5	5	5	5	5	5	5	5	5	5	5	5	5	5
50	3	1	57	2	5	1	2	3	1	3	1	1	0	0	0	0	0	0	1	5	4	4	5	5	5	4	4	4	4	4	4	4	4	4
51	3	2	62	2	2	3	2	3	1	2	2	1	0	0	1	1	1	1	4	4	4	4	4	4	4	4	4	4	4	4	4	4	4	4
52	3	1	55	2	3	1	2	3	1	3	2	1	0	0	0	1	1	0	5	5	5	5	5	5	5	5	5	5	5	5	5	5	5	5
53	3	2	30	1	4	3	4	3	1	3	2	1	0	0	1	0	1	0	4	4	4	4	4	4	4	4	3	4	4	4	4	4	4	4
54	3	2	58	2	2	3	2	3	1	2	2	1	0	0	0	0	1	1	5	5	5	5	5	5	4	5	4	4	5	5	4	4	4	5
55	3	1	55	2	4	2	2	3	1	3	1	1	0	0	0	0	1	0	4	4	4	4	4	4	4	4	4	4	4	4	4	4	4	4
56	3	2	49	2	2	3	5	1	1	2	2	1	0	0	0	0	0	0	4	4	4	4	4	4	4	4	4	4	4	4	4	4	4	4
57	3	2	22	1	4	2	4	3	1	2	2	1	0	0	0	0	0	0	4	4	5	5	3	3	4	4	4	4	4	4	4	3	4	4
58	3	2	38	2	2	2	5	3	1	3	2	1	0	0	0	0	0	0	4	4	4	4	4	4	4	4	4	4	4	4	4	4	5	5
59	3	1	41	2	5	1	2	3	1	3	2	1	0	0	1	1	1	0	3	3	3	3	3	3	3	4	3	4	4	3	3	3	3	3
60	3	1	71	2	1	2	5	3	1	1	2	1	1	1	1	1	1	1	5	5	5	5	5	5	5	5	5	5	5	5	5	5	5	5
61	3	2	68	3	2	2	3	3	1	3	2	1	0	0	1	1	1	0	5	5	5	5	5	5	5	5	5	5	5	5	4	4	5	5
62	3	2	25	1	5	1	4	3	1	3	2	1	0	0	0	0	0	0	5	5	4	4	4	4	5	4	4	4	4	5	4	4	5	5
63	3	2	34	2	5	1	2	1	1	5	2	1	0	0	1	0	0	0	4	4	4	5	5	5	5	5	4	5	5	4	5	4	5	5
64	3	2	60	2	2	2	2	1	6	2	1	1	0	0	0	0	0	0	5	5	5	5	5	5	5	5	5	5	5	5	1	1	1	1
65	3	1	56	2	5	1	2	3	1	3	2	1	0	0	0	1	0	0	4	4	4	4	4	4	4	4	4	4	4	4	4	4	4	4
66	3	2	55	2	2	3	2	3	1	2	1	0	0	0	1	1	1	1	2	2	2	2	2	2	4	4	4	2	2	2	2	4	4	4
67	3	2	55	2	3	1	2	3	1	3	1	1	1	1	1	1	1	1	3	3	3	3	3	3	3	3	3	3	3	3	3	3	3	3
68	3	2	30	3	4	2	6	3	1	3	1	1	0	0	0	1	1	1	4	4	4	4	4	4	4	4	3	4	4	4	4	4	4	4
69	3	1	54	2	5	1	2	3	5	3	1	0	0	0	1	1	1	0	3	3	3	3	3	3	5	5	3	3	3	3	3	3	5	5
70	3	1	35	2	4	1	5	3	1	3	2	1	0	0	1	0	0	0	4	5	5	5	4	5	5	5	3	5	5	5	5	5	5	5
71	3	1	53	2	3	2	5	1	6	2	2	1	0	0	0	1	0	1	5	5	5	5	5	5	5	5	1	1	1	1	1	1	1	1
72	3	1	43	2	5	1	5	3	1	3	2	1	0	0	1	1	0	0	5	4	4	4	4	4	4	4	4	4	4	4	4	4	4	4
73	3	1	60	2	3	2	2	3	1	3	1	1	0	0	0	1	0	0	5	5	5	5	5	5	2	3	5	4	5	5	5	5	4	3
74	3	2	39	2	2	3	5	1	1	2	1	1	0	0	0	1	1	0	4	5	4	4	4	4	5	5	4	4	4	4	4	4	5	5
75	3	2	52	3	2	2	5	3	1	3	1	1	0	0	0	0	0	0	4	4	4	4	3	4	5	5	3	4	4	4	4	4	5	5
76	3	2	19	1	3	3	2	1	1	1	1	1	0	0	1	1	1	0	4	4	4	4	4	4	4	4	4	4	4	4	4	4	4	4
77	3	2	68	2	1	1	5	3	1	1	2	1	1	1	1	1	1	1	5	5	5	5	5	5	5	5	5	5	5	5	5	5	5	5
78	3	1	19	1	3	1	4	1	1	3	1	0	0	0	0	1	0	0	5	5	4	4	4	4	4	4	4	4	4	4	4	4	4	4
79	3	1	38	2	2	3	5	3	1	3	1	0	0	0	0	0	1	0	4	4	4	4	4	4	4	4	4	4	4	4	4	4	4	4
80	3	1	58	2	2	3	5	3	1	3	2	1	1	1	1	1	1	1	2	2	2	2	2	2	3	2	2	2	2	3	1	1	3	1
81	3	2	53	2	5	1	2	3	1	3	2	1	0	0	0	0	0	0	4	4	4	3	3	2	5	5	2	3	3	3	3	2	5	5
82	3	2	18	1	3	1	4	3	1	1	1	1	0	0	1	0	1	0	3	3	4	3	1	3	5	3	3	3	3	3	3	2	4	3
83	3	2	62	2	2	2	2	3	1	3	1	1	0	0	0	0	0	0	4	4	4	4	4	4	4	4	4	4	4	4	4	4	4	4
84	3	2	35	2	3	3	5	3	1	2	1	1	0	0	0	0	0	0	4	3	4	4	4	4	5	5	5	5	5	5	5	5	5	5
85	3	1	55	2	5	1	2	3	1	3	2	1	0	0	0	0	0	0	1	4	3	4	1	1	5	4	2	3	4	2	1	1	4	2
86	3	1	38	1	5	1	1	3	1	3	1	0	0	0	1	1	1	0	1	3	4	3	3	4	5	4	4	4	5	4	4	3	5	5
87	3	1	50	3	1	3	4	1	1	2	1	1	0	0	0	0	0	0	1	1	4	4	4	3	4	5	4	4	4	4	4	4	4	4
88	3	2	33	2	4	2	2	3	1	3	2	1	0	0	0	0	0	0	5	5	5	5	5	5	5	5	5	5	5	5	5	5	5	5
89	3	2	28	2	2	3	5	3	1	2	1	1	0	0	0	0	0	0	5	5	5	5	5	5	5	5	5	5	5	5	5	5	5	5
90	3	1	33	2	5	1	2	3	1	3	1	0	1	0	0	0	0	1	1	1	4	2	2	2	5	4	2	2	2	2	2	2	2	2
91	3	1	60	2	4	2	2	3	1	3	1	1	1	1	1	1	0	0	4	4	4	2	1	1	5	5	3	5	5	5	1	5	5	2
92	3	2	34	2	5	1	5	3	1	3	1	1	0	0	0	1	1	0	4	4	4	4	3	4	5	4	4	3	4	4	3	4	4	4
93	3	2	44	3	5	2	4	3	1	3	1	1	0	0	0	0	0	0	4	4	5	4	4	3	5	5	3	3	3	4	4	3	5	5
94	3	2	49	2	1	1	2	3	1	3	1	1	0	0	1	1	1	1	4	4	5	5	5	4	3	4	4	3	4	4	5	5	5	4
95	3	1	22	1	4	1	4	3	1	3	2	1	0	0	0	0	0	0	4	4	4	4	4	4	4	4	4	4	4	4	4	4	4	4
96	3	2	76	2	3	2	2	3	5	3	2	1	0	0	1	0	0	0	1	1	5	5	3	3	5	5	3	3	3	3	3	3	5	5
97	3	1	29	2	2	2	2	3	1	3	3	1	0	0	0	1	0	0	5	5	5	5	5	5	5	5	5	5	5	5	5	5	5	5
98	3	2	51	2	4	1	2	3	1	3	1	1	0	0	0	0	0	0	5	5	4	4	4	4	4	4	3	3	3	3	4	4	3	3
99	3	2	33	3	5	1	4	3	1	3	2	0	0	0	0	0	0	0	5	5	5	5	5	5	5	5	5	5	4	4	4	4	5	5
100	3	1	33	2	4	1	5	1	1	1	1	1	0	0	0	1	1	1	2	3	2	2	1	3	4	4	2	4	2	2	1	3	4	2
101	3	2	52	2	4	1	5	3	1	3	2	1	0	0	1	0	0	0	3	3	3	3	3	1	5	5	3	3	3	3	3	1	5	5
102	3	2	54	2	1	2	5	3	1	2	1	1	0	1	1	1	1	1	5	5	5	5	5	5	5	5	5	5	5	5	5	5	5	5
103	3	1	58	2	3	1	2	3	1	3	2	1	0	0	0	0	0	0	4	4	4	4	4	4	4	4	4	4	4	4	4	4	4	4
104	3	2	55	2	3	2	2	3	1	3	1	0	0	0	0	0	1	0	4	4	4	4	4	4	4	4	4	4	4	4	4	4	4	4
105	3	2	37	3	4	1	4	3	1	3	1	1	0	0	0	0	0	0	5	5	5	5	5	5	5	4	5	5	5	5	4	4	5	5
106	3	1	28	2	2	2	5	3	1	2	2	1	0	0	0	0	0	0	4	4	4	4	4	2	5	4	4	4	4	4	4	2	4	4
107	3	1	55	2	4	1	5	3	1	3	2	0	0	0	1	1	1	1	4	4	4	4	4	4	4	4	4	4	4	4	4	4	4	4
108	3	2	48	2	4	1	2	3	5	3	1	1	1	1	1	0	0	0	1	4	5	5	5	5	3	5	1	4	5	3	5	5	5	5
109	3	1	42	2	4	3	5	3	5	3	2	1	0	0	1	0	0	0	5	5	5	5	5	5	5	5	5	5	5	5	5	5	5	5
110	3	2	18	1	2	3	5	3	1	1	1	1	0	0	0	0	0	0	4	4	3	4	4	4	4	4	4	4	4	4	4	4	4	4
111	3	1	37	2	5	1	5	3	5	3	2	0	1	0	0	0	0	0	1	3	2	1	1	1	5	5	1	5	1	1	1	1	5	1
112	3	1	49	2	5	1	2	3	1	3	2	0	0	0	1	0	1	1	4	5	5	5	3	1	5	4	3	3	4	5	3	1	5	5
113	3	1	40	2	4	1	2	3	1	5	1	0	1	0	0	0	0	0	2	2	3	3	2	1	1	2	2	2	3	2	2	1	3	3
114	3	1	59	2	3	2	2	3	1	3	2	1	0	0	1	1	1	1	4	5	3	4	5	3	4	3	3	4	5	5	4	4	5	5
115	3	2	56	2	4	2	5	1	6	3	2	1	0	1	0	0	0	1	5	5	5	5	5	5	5	5	2	1	1	1	1	2	2	1
116	3	2	30	2	4	1	2	3	1	3	1	1	0	0	0	0	0	0	3	4	4	3	2	4	4	4	3	3	4	3	3	4	3	4
117	3	1	50	2	5	1	2	3	5	3	2	1	1	1	0	0	0	0	4	4	4	4	4	2	5	5	4	1	1	3	2	1	3	4
118	3	2	42	2	4	1	2	3	2	3	1	0	0	0	0	1	0	0	5	5	5	5	5	5	5	5	5	5	5	5	5	5	5	5
119	3	1	51	2	4	1	2	3	1	3	2	1	0	0	0	0	0	0	4	4	5	5	4	4	4	4	4	4	4	4	4	4	4	4
120	3	1	50	2	5	1	2	3	5	3	1	1	1	1	1	1	1	1	3	3	3	3	3	1	5	3	1	1	1	1	1	1	1	1
121	3	2	70	2	1	2	5	3	1	2	1	1	0	0	1	0	0	0	4	4	4	4	4	4	4	4	4	4	4	4	4	4	4	4
122	3	1	52	2	3	1	4	3	5	3	1	1	0	0	1	1	0	0	3	4	4	4	3	3	4	3	3	5	3	3	3	4	4	3
123	3	1	76	2	2	2	2	3	5	3	1	0	0	0	0	1	0	0	5	5	5	5	5	5	4	5	5	5	5	5	4	5	5	5
124	3	1	53	2	5	1	2	3	5	3	1	1	0	0	0	0	0	0	4	4	4	4	4	4	5	4	4	4	4	4	4	4	4	4
125	3	2	69	2	2	2	5	3	5	3	1	1	1	1	1	1	1	1	1	2	4	4	5	5	5	5	5	5	5	5	4	5	5	5
126	3	2	40	2	2	3	1	3	1	3	1	1	1	0	1	1	1	1	3	2	4	2	4	2	4	5	2	4	4	4	4	3	4	4
127	3	1	69	2	1	3	5	3	5	2	1	0	0	0	1	0	0	0	4	3	3	2	3	3	4	5	1	3	3	4	3	3	3	3
128	3	1	19	1	3	3	4	3	6	3	1	1	0	0	0	1	1	1	5	5	5	5	5	5	5	4	4	3	3	3	3	2	5	5
129	3	1	71	2	4	2	2	3	5	3	2	1	0	0	0	0	0	0	3	3	3	3	3	3	3	3	3	3	3	3	3	3	4	3
130	3	2	66	4	2	2	3	3	1	3	1	1	0	0	0	0	1	0	4	5	5	5	5	5	2	3	5	5	5	3	3	2	2	3
131	3	2	70	2	1	2	5	3	5	3	2	1	1	1	1	1	1	1	1	2	5	5	4	5	5	5	5	5	4	5	5	5	5	4
132	3	1	54	2	2	2	2	1	1	3	1	1	0	0	0	0	0	0	4	5	5	5	5	4	5	5	5	5	5	5	5	4	5	5
133	3	2	48	2	2	3	3	1	1	1	1	0	0	0	1	0	0	0	4	4	4	4	3	3	4	4	4	4	4	4	4	3	4	4
134	3	1	68	2	2	2	2	3	5	3	1	1	0	0	1	1	0	1	3	3	3	3	3	3	3	3	3	5	4	5	5	5	5	5
135	3	2	41	3	2	3	1	1	5	3	1	1	0	0	0	1	1	0	1	4	4	4	4	4	4	4	4	4	4	4	4	4	4	4
136	3	2	70	2	2	2	2	3	5	3	1	0	0	0	1	0	0	0	4	4	4	4	3	3	4	4	4	4	4	4	3	2	5	4
137	3	2	41	2	2	2	3	3	2	2	1	1	0	0	1	0	0	0	1	4	4	4	4	4	3	4	4	4	4	4	4	4	4	4
138	3	2	35	2	4	1	5	3	2	3	1	0	0	0	0	0	0	0	2	3	3	3	3	3	3	4	3	3	3	3	3	3	4	4
139	3	2	38	2	5	1	5	3	2	3	1	0	0	0	0	0	1	1	4	4	4	4	4	4	4	4	4	4	4	4	4	4	4	4
140	3	2	72	2	3	2	2	3	5	3	1	1	0	0	0	0	0	0	1	4	3	3	2	2	5	3	3	3	3	3	3	2	4	3
141	3	2	47	2	3	3	2	3	2	5	1	0	0	0	1	0	0	0	5	5	5	5	5	5	5	5	5	5	5	5	5	5	5	5
142	3	2	43	2	1	2	5	1	6	2	2	1	0	0	1	0	1	1	5	5	5	5	5	5	5	5	1	1	1	1	1	1	1	1
143	3	1	61	2	4	2	2	3	5	3	1	0	0	0	0	0	1	0	1	3	3	3	1	1	3	3	3	1	2	2	1	1	2	3
144	3	1	62	2	2	2	2	3	5	3	2	1	0	0	1	0	0	0	2	3	3	3	3	3	3	3	3	3	3	3	3	3	3	3
145	3	2	62	2	3	2	2	3	5	3	1	1	0	0	1	1	1	1	5	5	5	5	5	5	5	5	5	5	5	5	5	5	5	5
146	3	2	64	4	2	2	3	3	5	2	1	1	0	0	1	0	0	0	5	5	5	5	5	5	5	5	4	4	4	4	4	4	4	4
147	3	2	66	2	3	2	2	3	5	1	1	1	0	0	0	0	0	0	4	3	3	2	1	1	3	3	4	1	1	1	1	1	3	3
148	3	1	18	1	2	3	4	3	1	3	2	1	0	1	1	1	0	0	4	4	4	4	4	4	4	4	4	4	4	4	4	4	4	4
149	3	1	51	2	3	3	2	1	6	3	1	1	0	0	0	0	0	0	4	5	5	5	5	5	5	5	5	5	5	5	5	5	5	5
150	3	2	49	2	2	3	5	3	5	2	1	0	0	0	1	0	0	0	4	4	4	4	4	4	4	4	5	4	4	4	4	4	4	4
151	3	2	69	2	1	3	2	3	5	2	1	1	0	0	1	0	0	1	4	4	4	4	4	4	5	4	4	4	4	4	4	4	4	4
152	3	1	50	2	3	1	2	3	5	3	2	1	0	0	0	0	0	0	3	3	3	4	3	3	3	5	3	3	3	3	3	3	5	5
153	3	1	53	2	3	2	5	1	5	3	2	1	0	0	1	1	1	0	5	5	5	5	5	5	4	4	5	5	5	5	5	5	5	4
154	3	2	66	2	2	2	3	3	5	3	2	1	0	0	1	0	0	0	4	4	1	4	4	3	3	3	4	4	1	4	4	3	3	3
155	3	1	64	2	3	2	3	3	5	3	1	1	0	0	1	1	1	0	4	4	4	4	4	4	5	5	5	5	5	5	4	4	4	4
156	3	1	60	4	2	2	3	3	5	3	3	1	0	0	0	0	0	0	1	3	5	5	5	3	5	5	5	5	5	5	5	5	5	5
157	3	2	59	2	1	2	2	3	5	3	2	1	0	0	0	0	0	1	5	5	5	5	5	5	5	5	5	5	5	5	5	5	5	5
158	3	2	59	2	2	2	3	3	5	3	1	1	0	0	1	0	0	0	5	5	5	5	5	5	5	5	5	5	5	5	5	5	5	5
159	3	1	53	2	4	1	2	1	5	3	1	1	1	1	1	1	1	1	4	4	4	2	1	1	5	2	3	4	4	3	3	1	5	3
160	3	2	59	2	1	2	2	3	5	2	1	1	0	0	0	0	0	0	2	4	3	2	2	2	5	3	3	3	2	2	1	1	4	4
161	3	2	18	1	2	3	6	1	6	1	2	1	0	0	0	0	0	0	5	5	5	5	5	5	5	5	5	5	5	5	5	5	5	5
162	3	2	68	2	2	3	3	3	5	3	1	1	0	0	0	0	0	0	2	4	4	4	4	1	4	4	3	1	4	4	1	1	4	4
163	3	1	27	2	3	1	3	3	6	3	2	1	0	0	0	0	0	0	5	5	5	5	5	5	5	5	5	5	5	5	5	5	5	5
164	3	1	47	2	3	1	4	3	1	3	1	1	1	1	0	1	0	0	5	5	5	5	5	5	5	5	5	5	5	5	5	5	5	5
165	3	1	49	2	1	1	2	3	6	3	1	1	0	0	1	0	1	0	3	3	4	4	4	3	5	5	3	3	3	3	3	2	5	4
166	3	2	26	2	4	1	2	3	1	3	2	1	1	1	1	0	0	0	5	5	5	5	5	5	5	5	3	3	3	3	3	3	3	4
167	3	1	30	1	5	1	1	3	1	4	1	0	0	0	0	1	0	0	4	4	4	4	2	3	3	3	2	2	2	3	1	3	3	3
168	3	2	52	2	2	3	2	3	5	3	2	1	0	0	0	0	0	1	5	5	5	4	4	5	4	4	2	2	2	2	2	2	3	4
169	3	2	36	2	3	1	2	3	2	2	3	1	0	0	1	0	0	0	2	2	4	4	4	2	5	4	3	3	4	4	5	5	5	5
170	3	2	60	2	1	2	3	3	4	2	2	1	0	0	0	1	0	0	4	4	4	4	4	4	4	4	3	3	3	3	3	3	5	3
171	3	2	45	2	3	1	2	1	4	3	2	1	0	0	1	1	0	0	4	5	5	5	4	5	5	3	4	4	4	3	3	4	4	3
172	3	2	20	1	4	1	1	1	5	3	1	1	0	0	0	1	1	1	5	5	5	5	5	5	2	2	3	4	4	4	3	3	3	3
173	3	2	20	1	4	1	1	3	5	3	2	1	1	1	1	1	1	1	5	5	5	5	5	5	5	5	5	5	5	5	5	5	5	5
174	3	1	71	2	4	2	5	3	5	3	1	0	0	0	1	0	0	0	4	4	4	4	1	4	4	4	4	4	4	4	1	4	4	3
175	3	2	64	2	2	2	3	3	5	3	1	0	0	0	0	0	0	0	2	2	3	2	2	3	4	4	3	4	3	4	2	3	4	3
176	3	1	68	2	5	2	2	3	2	3	2	1	0	0	0	0	0	0	5	4	4	4	3	4	3	4	3	3	3	3	3	3	4	3
177	3	2	78	2	1	2	2	3	5	3	1	1	1	1	1	1	1	1	5	5	5	5	5	5	4	5	5	5	4	4	4	4	4	4
178	3	1	74	2	2	3	2	3	5	3	1	1	0	0	0	0	0	0	3	3	3	3	5	5	5	5	5	5	5	4	3	3	5	5
179	3	2	62	2	1	2	3	3	5	3	1	1	0	0	0	0	0	0	2	2	2	2	2	2	2	2	2	2	2	2	2	2	2	2
180	3	1	64	2	3	3	2	3	5	3	2	1	0	0	0	0	0	0	5	4	4	4	4	4	4	5	4	4	4	5	4	4	5	5
181	3	1	70	2	1	2	2	3	5	3	1	1	1	1	1	1	1	1	5	5	5	5	5	5	5	5	4	4	4	4	4	3	3	4
182	3	1	68	2	4	2	2	3	5	3	2	1	1	0	1	0	0	0	4	4	4	4	4	4	5	5	1	4	4	4	4	4	4	4
183	3	1	58	2	5	1	5	1	5	3	1	0	0	0	0	0	1	0	5	5	5	2	4	4	4	5	4	4	4	4	4	4	4	4
184	3	1	56	2	2	1	2	3	5	2	1	0	1	0	0	0	0	0	3	3	2	3	5	5	5	5	5	5	5	5	5	3	5	5
185	3	1	59	2	3	2	2	3	2	3	1	0	0	0	1	1	1	0	5	5	4	4	4	4	5	5	4	4	4	4	4	4	4	5
186	3	1	54	2	2	1	2	3	2	3	2	1	0	0	0	0	0	0	4	4	4	4	4	4	4	4	4	4	4	4	4	4	4	4
187	3	1	65	3	1	2	1	3	5	2	3	1	0	0	0	0	0	0	5	5	5	5	4	5	4	4	5	5	5	4	5	5	5	5
188	3	2	55	2	3	2	4	3	5	3	1	1	1	1	1	1	1	1	5	5	5	5	5	5	4	5	5	5	5	5	5	5	4	5
189	3	2	40	2	4	3	4	3	2	3	1	0	0	0	0	1	0	0	2	1	1	1	1	1	3	1	1	1	1	1	1	1	3	1
190	3	2	60	2	5	2	2	3	5	3	1	1	0	0	0	0	0	0	4	4	4	4	4	4	4	4	4	4	4	4	4	4	4	4
191	3	1	72	2	2	3	5	3	1	2	1	1	0	0	0	0	0	0	4	4	4	5	4	4	5	4	4	5	4	5	5	5	5	5
192	3	1	68	2	2	2	3	3	5	2	2	1	0	0	1	0	0	0	1	3	4	4	3	3	4	4	3	3	3	4	3	2	5	4
193	3	1	53	2	5	1	2	3	1	3	2	1	0	0	1	0	0	0	3	5	4	4	3	2	3	4	2	4	3	3	3	1	4	4
194	3	2	35	2	2	2	5	3	5	2	2	1	0	0	1	1	1	0	5	5	5	5	5	5	5	5	5	5	5	5	5	5	5	4
195	3	2	50	2	3	2	2	3	5	3	2	1	0	0	0	1	0	0	4	4	4	4	3	4	5	5	5	4	5	5	5	5	5	5
196	3	2	60	2	2	2	3	3	5	2	1	1	0	0	1	0	0	0	5	5	5	5	4	5	5	4	4	4	5	4	4	4	5	4
197	3	1	57	2	4	2	2	3	2	3	2	1	1	1	1	1	1	1	5	5	3	3	3	3	3	3	5	5	5	4	4	3	3	3
198	3	1	18	2	3	2	3	3	2	3	2	1	0	0	1	0	0	0	5	5	5	5	5	5	5	5	5	5	5	5	5	5	5	5
199	3	2	71	2	1	2	2	3	2	2	2	1	0	1	1	1	1	1	5	5	5	5	5	5	5	5	5	5	5	5	5	5	5	5
200	3	1	81	2	3	2	2	3	2	3	2	0	0	0	1	0	0	0	5	5	5	5	5	5	5	5	5	5	5	5	5	5	5	5
201	3	1	50	2	3	1	1	3	5	3	1	1	0	0	0	0	1	0	4	3	4	3	3	2	3	3	3	2	3	3	3	2	3	2
202	3	1	34	2	2	1	6	3	5	3	1	0	0	0	0	0	0	0	4	4	4	5	4	4	5	5	4	5	5	5	5	3	4	4
203	3	1	53	2	2	3	5	2	5	3	2	1	0	0	0	1	0	0	5	5	5	5	4	5	5	5	5	5	5	5	5	5	5	5
204	3	1	42	2	2	1	1	3	2	5	2	1	0	0	0	0	0	1	1	4	4	4	4	3	5	5	4	4	4	4	4	4	5	5
205	3	2	40	2	4	1	5	3	2	5	1	0	1	0	1	0	0	0	3	3	3	3	3	3	4	4	3	3	3	3	3	3	4	4
206	3	2	50	3	3	1	1	3	2	3	1	1	0	0	1	1	1	1	4	5	3	3	1	1	5	4	3	5	1	3	3	1	5	3
207	3	2	51	2	3	2	2	3	2	3	2	1	0	1	1	0	0	0	5	5	3	4	1	1	2	3	1	2	2	3	1	1	3	4
208	3	2	46	2	1	2	5	3	3	2	1	1	1	0	1	1	0	0	3	4	3	3	2	2	4	4	4	3	3	3	3	3	4	3
209	3	2	65	2	3	3	5	3	3	2	1	1	0	0	1	1	1	0	5	4	4	4	4	4	4	4	4	4	4	4	4	4	3	3
210	3	1	64	2	4	2	2	3	3	3	2	1	0	0	0	1	0	0	4	4	5	4	4	4	4	4	4	4	4	4	4	2	4	4
211	3	2	42	2	5	1	2	3	5	3	1	1	0	1	0	0	0	0	5	5	5	5	5	5	5	5	4	4	4	4	5	5	5	5
212	3	1	50	2	4	2	3	3	1	2	2	1	1	0	1	1	0	0	4	4	4	4	3	4	5	4	4	4	4	4	4	4	4	4
213	3	1	69	2	1	2	2	3	5	1	2	1	0	0	0	0	0	0	5	5	5	5	5	5	5	5	5	2	2	2	2	2	5	3
214	3	1	68	2	1	2	3	2	3	2	1	0	0	0	1	0	0	0	3	4	3	4	3	3	4	2	3	3	4	4	4	3	5	3
215	3	2	70	2	2	2	3	3	2	3	2	1	1	1	1	1	1	1	3	5	4	4	4	4	4	4	4	4	4	4	4	4	4	4
216	3	1	66	2	4	2	3	3	2	3	2	1	1	1	1	1	1	1	4	4	4	4	4	4	4	4	4	4	4	4	4	4	4	4
217	3	1	45	2	3	3	5	3	2	3	2	1	0	0	0	0	0	0	5	5	4	4	4	4	4	4	4	4	4	4	4	4	5	4
218	3	2	58	2	2	2	3	3	2	3	1	1	0	0	1	1	0	0	5	5	5	5	5	5	5	5	4	4	4	4	5	5	5	5
219	3	2	50	2	3	1	3	1	2	3	2	0	0	0	1	1	1	0	4	3	5	4	5	5	5	4	4	4	5	5	5	5	5	5
220	3	2	21	1	5	3	4	3	2	3	2	1	1	1	1	1	1	1	3	3	3	3	3	3	3	3	3	3	3	3	3	3	3	3
221	3	1	70	2	1	3	2	3	2	3	2	1	1	1	1	1	1	1	5	5	5	5	5	5	5	5	5	5	5	5	5	5	5	5
222	3	2	68	2	1	2	2	3	1	2	1	1	0	0	1	0	0	0	2	2	2	2	2	2	4	2	2	2	2	2	2	2	2	2
223	3	2	85	2	1	3	3	3	3	2	2	1	0	0	1	0	0	0	5	5	5	5	5	5	5	5	1	1	2	1	1	1	5	3
224	3	2	35	2	4	2	5	3	1	3	1	1	0	0	1	1	1	0	5	5	5	5	5	4	5	4	4	4	4	4	4	3	4	4
225	3	1	45	2	2	1	2	3	1	3	1	1	0	0	0	0	0	0	4	4	4	4	4	4	5	5	4	2	4	4	4	4	4	4
226	3	2	32	2	2	3	4	3	1	2	1	1	0	0	0	1	1	0	3	4	4	4	4	4	5	4	3	5	5	5	5	5	5	5
227	3	1	25	1	4	1	4	3	1	3	1	1	0	0	0	0	0	0	3	3	4	3	3	1	4	5	3	3	3	2	2	2	4	5
228	3	1	27	1	5	2	4	2	1	3	1	1	0	0	1	0	0	0	3	3	3	3	3	2	4	4	5	5	4	4	3	3	4	4
229	3	1	20	1	2	1	4	3	1	2	3	1	0	0	0	0	0	0	3	2	2	4	4	4	4	4	2	4	4	5	4	4	4	4
230	3	1	59	2	3	1	2	3	2	5	2	1	0	0	0	0	0	0	2	4	3	4	2	3	5	5	2	2	3	3	2	2	5	4
231	3	1	62	2	1	2	2	3	5	3	1	1	1	1	0	0	0	0	2	2	2	2	2	2	4	2	2	2	2	2	1	1	5	2
232	3	2	68	4	1	2	5	3	2	3	1	1	0	0	0	0	0	0	4	4	4	5	5	3	5	5	5	5	5	5	5	5	5	4
233	3	1	67	2	3	2	1	1	2	2	2	1	0	0	1	0	0	0	4	4	4	4	4	4	4	4	4	4	4	4	4	4	4	4
234	3	2	34	2	5	1	2	3	4	3	2	1	1	1	1	1	0	0	4	4	4	4	4	4	4	4	4	4	4	4	4	4	4	4
235	3	1	45	2	2	1	5	3	1	2	1	1	0	0	0	0	0	0	4	4	4	4	4	4	4	4	4	4	4	4	4	4	2	2
236	3	1	58	1	5	2	1	3	1	3	1	1	0	0	1	0	0	0	4	4	4	4	4	4	4	4	4	4	4	4	4	4	4	4
237	3	1	48	2	5	1	2	3	1	3	1	1	0	0	1	0	1	0	2	2	2	2	3	3	4	3	3	3	3	3	3	3	3	3
238	3	1	52	2	2	1	2	3	5	2	2	1	0	0	0	0	0	0	5	5	5	5	5	5	5	5	1	5	5	5	5	5	5	5
239	3	1	82	4	2	2	5	3	5	2	2	1	0	0	1	1	1	0	5	5	5	5	5	5	5	5	5	5	5	5	5	5	5	5
240	3	1	48	2	5	1	2	3	2	3	2	1	0	0	0	1	0	0	5	5	5	5	5	5	5	5	5	5	5	5	5	5	5	5
241	3	2	45	2	5	1	2	3	2	3	1	1	0	0	1	0	0	0	3	3	3	3	3	3	5	4	3	3	3	3	3	3	4	4
242	3	1	58	2	2	2	2	3	2	2	1	1	0	0	0	0	0	0	4	4	4	4	4	4	4	4	4	4	4	4	4	4	4	4
243	3	2	44	2	2	1	2	3	5	2	1	1	0	0	0	1	1	0	5	5	5	5	5	5	5	5	5	5	5	5	5	5	5	5
244	3	2	62	2	1	3	3	3	7	2	2	1	0	0	1	1	1	1	3	4	5	5	3	5	2	3	3	4	3	2	2	2	3	2
245	3	2	60	2	2	2	2	3	7	3	2	1	0	0	0	0	1	0	4	4	4	4	4	4	4	4	4	4	4	4	4	4	4	4
246	3	2	55	2	3	1	2	3	7	3	2	1	0	0	0	0	0	0	5	5	5	5	5	5	5	5	5	5	5	5	5	5	5	5
247	3	2	28	2	5	1	4	3	5	3	2	1	0	0	0	0	0	0	5	5	5	5	5	5	5	5	5	5	5	5	5	5	5	5
248	3	2	54	2	2	2	3	3	2	2	2	1	0	0	0	1	0	0	5	5	5	5	5	5	5	5	5	5	5	5	5	5	5	5
249	3	2	41	2	5	1	5	3	5	3	1	1	0	0	1	0	0	0	4	1	3	3	3	3	4	3	3	3	3	3	3	3	3	3
250	3	1	66	2	3	2	2	3	5	3	1	1	0	0	1	0	1	0	5	3	5	5	5	5	5	5	5	5	5	5	5	5	5	5
251	3	1	18	1	1	3	4	3	2	3	2	1	0	0	0	0	0	0	4	4	4	4	4	4	5	4	4	4	5	4	4	4	5	4
252	3	2	25	2	2	1	2	3	2	3	1	1	0	0	0	0	0	0	4	4	3	3	3	2	3	4	3	3	3	3	3	2	3	3
253	3	2	28	2	3	2	3	3	6	2	2	1	0	0	0	0	0	0	5	5	5	5	5	5	5	5	5	5	5	5	5	5	5	5
254	3	2	64	4	1	3	3	3	5	2	1	0	0	0	0	1	0	0	4	5	4	3	2	1	3	3	3	4	3	3	2	1	3	2
255	3	2	69	4	2	2	1	3	5	3	1	1	1	1	1	1	1	1	4	4	4	4	4	4	3	3	4	4	4	4	5	4	5	5
256	3	2	53	2	2	2	1	3	5	3	2	1	0	0	1	0	0	0	4	4	4	4	4	4	4	4	4	4	4	4	4	4	4	4
257	3	1	30	2	3	1	2	3	2	3	2	1	0	0	1	0	0	0	3	5	5	5	5	5	5	5	3	5	5	5	5	5	5	5
258	3	1	55	2	3	3	5	1	5	2	1	0	0	0	0	1	1	0	1	5	5	5	5	4	5	4	4	5	5	5	5	5	5	5
259	3	1	57	2	4	1	2	3	5	3	2	1	0	0	0	0	0	0	5	5	5	5	5	4	4	5	5	5	5	5	5	5	5	5
260	3	1	70	2	1	2	2	3	5	1	1	0	0	0	1	1	0	1	5	5	5	5	5	5	5	5	5	5	5	5	5	5	5	4
261	3	1	42	2	5	1	2	1	5	3	1	1	0	0	0	0	0	0	3	3	3	3	2	2	5	5	4	5	3	3	3	3	5	5
262	3	1	70	2	5	3	2	3	5	3	2	1	0	0	0	0	0	0	4	5	5	5	5	4	5	5	4	4	4	5	3	3	4	5
263	3	2	47	1	5	2	1	3	5	3	1	1	0	0	0	1	0	0	1	3	4	4	4	4	5	4	1	1	1	1	1	1	4	4
264	3	2	33	1	4	2	4	1	5	2	1	0	0	0	0	1	0	0	5	5	5	5	3	3	5	5	5	4	4	4	1	1	5	5
265	3	1	57	2	4	1	5	3	5	3	1	0	0	0	0	1	0	0	4	4	4	4	4	4	5	5	5	5	4	5	3	3	5	5
266	3	1	71	2	1	2	2	3	5	3	2	1	0	0	1	0	0	0	4	3	4	4	4	4	4	4	3	4	4	4	4	4	4	4
267	3	2	50	2	2	1	2	3	5	3	1	1	0	0	1	0	0	0	1	1	1	2	2	2	1	1	2	1	1	1	2	1	1	2
268	3	2	53	2	3	3	5	3	7	3	1	1	0	0	0	0	0	1	4	4	4	4	4	4	5	4	4	4	4	4	4	4	5	4
269	3	1	62	2	3	2	3	3	5	2	1	0	0	0	0	1	0	0	1	4	4	3	2	3	4	4	2	2	3	3	2	3	4	4
270	3	1	48	2	2	2	5	1	5	1	1	1	0	0	1	1	0	0	4	4	4	4	3	3	3	4	4	4	4	4	4	4	4	4
271	3	1	60	2	5	2	2	3	5	3	2	1	0	0	0	0	0	0	4	4	4	4	4	4	4	4	4	4	4	3	4	3	4	4
272	3	1	60	2	4	2	2	3	5	3	2	1	0	0	1	0	0	0	5	5	5	5	5	5	5	4	4	3	4	3	4	3	4	4
273	3	1	67	2	2	2	2	3	5	3	2	1	1	1	1	1	1	1	5	5	5	5	5	5	5	5	3	3	3	3	3	3	3	3
274	3	1	75	2	1	2	2	3	5	2	1	0	0	0	1	1	1	1	3	4	3	5	2	2	4	5	1	3	4	2	2	2	5	5
275	3	1	60	3	3	3	1	3	5	2	1	1	0	0	0	0	0	0	4	4	4	4	4	4	4	4	4	4	4	4	4	4	4	4
276	3	1	73	2	5	2	2	3	5	3	1	1	0	0	0	0	0	0	4	5	3	3	3	3	5	3	3	3	3	3	3	3	3	3
277	3	1	66	2	2	2	5	3	5	2	1	1	1	1	1	1	1	1	5	5	5	5	5	5	5	5	4	3	3	3	4	3	3	3
278	3	1	61	2	3	2	2	3	5	2	1	0	0	0	0	1	0	0	5	5	4	4	4	4	4	4	3	4	4	4	4	3	4	4
279	3	1	55	2	3	2	5	3	5	3	2	1	0	0	1	1	0	0	2	3	3	3	3	3	3	2	3	3	3	3	3	3	3	3
280	3	1	60	2	3	3	2	3	5	3	1	1	0	0	0	0	0	0	3	4	4	5	4	4	5	4	4	4	4	4	4	4	4	4
281	3	1	71	2	1	2	3	3	5	3	2	1	0	0	1	1	1	1	5	5	5	5	5	5	5	5	5	5	5	5	5	5	5	5
282	3	1	57	2	2	3	5	3	5	1	1	1	0	0	0	1	0	0	4	4	4	4	4	4	4	4	4	4	4	4	4	4	3	3
283	3	1	60	2	1	2	2	3	5	2	1	1	1	1	1	1	1	1	1	5	5	5	5	5	5	5	2	2	2	2	2	2	5	5
284	3	2	70	2	2	2	2	3	5	3	1	1	0	0	0	0	0	0	4	5	5	5	5	5	5	5	5	5	5	5	5	5	5	5
285	3	2	56	2	4	3	2	3	5	3	3	1	0	0	0	0	0	0	5	5	5	5	5	5	5	5	5	5	5	5	5	5	5	5
286	3	1	66	2	1	3	3	3	5	2	2	1	1	1	1	1	1	1	5	5	5	5	5	5	5	5	5	5	5	5	5	5	5	5
287	3	1	41	3	4	1	3	3	5	3	1	1	1	1	1	1	1	1	5	5	5	5	5	5	5	5	5	5	5	5	5	5	5	5
288	3	1	40	1	4	1	4	3	5	3	2	1	0	0	0	0	0	0	4	4	4	4	4	2	4	4	4	4	4	4	4	2	4	4
289	3	1	54	2	4	1	2	3	5	3	1	0	0	0	0	1	0	0	5	5	5	5	5	5	5	5	5	5	5	5	5	5	5	5
290	3	1	60	2	2	3	2	3	5	2	2	0	0	0	0	1	0	0	5	5	5	5	5	5	5	5	5	5	5	5	5	5	5	5
291	3	2	36	2	5	1	2	3	1	3	1	0	0	0	0	1	1	1	4	4	4	4	4	4	4	4	4	4	4	4	4	4	4	4
292	3	2	38	2	3	1	3	3	1	3	2	1	0	0	0	0	0	0	2	4	4	4	2	4	4	3	3	4	3	4	3	4	4	4
293	3	2	67	2	2	3	3	3	1	3	1	1	0	0	1	1	1	0	2	3	4	3	4	5	5	5	5	5	5	5	5	5	5	5
294	3	1	38	2	3	1	2	1	1	3	1	0	0	0	0	1	1	0	5	5	5	5	5	5	5	5	5	5	5	5	5	5	5	5
295	3	2	55	2	5	2	2	3	5	3	2	1	0	0	0	0	0	0	5	5	5	5	5	5	5	5	5	5	5	5	5	5	5	5
296	3	2	72	2	1	2	3	3	5	3	1	0	0	0	0	1	0	0	5	4	4	4	4	4	4	4	4	4	4	4	4	4	4	4
297	3	2	67	2	3	3	2	3	5	3	2	1	0	0	0	0	0	0	1	4	4	4	5	4	4	5	4	4	4	4	4	4	5	5
298	3	1	33	2	4	2	5	3	5	3	2	1	0	0	0	1	0	0	4	4	4	4	4	4	4	4	4	4	4	4	4	4	4	4
299	3	1	67	2	1	2	2	3	5	3	1	1	0	0	0	0	0	0	2	3	4	5	3	3	5	5	5	5	5	5	3	3	5	5
300	3	1	52	2	4	1	5	3	5	3	2	0	0	0	0	1	0	0	5	5	5	5	5	5	5	5	5	5	5	5	5	5	5	5
301	3	1	61	2	2	2	2	3	5	3	2	1	0	0	0	0	0	0	4	4	4	4	4	4	4	3	4	4	4	4	4	3	2	3
302	3	1	56	2	2	2	2	3	2	3	1	1	0	0	1	1	1	0	5	4	5	5	5	5	4	5	3	3	3	3	1	1	5	3
303	3	2	35	1	4	1	1	3	3	3	2	1	0	0	0	0	0	1	4	5	5	5	5	5	5	5	5	5	4	4	5	5	5	5
304	3	2	34	2	5	1	5	3	4	3	3	1	0	0	0	0	0	0	3	3	1	1	2	2	2	2	2	2	2	2	2	2	2	3
305	3	2	26	2	5	2	5	2	4	3	1	1	1	1	1	1	1	1	3	3	3	3	3	3	3	3	3	3	3	3	3	3	3	3
306	3	2	29	2	4	3	4	3	4	2	1	1	0	0	1	1	1	0	4	4	4	4	4	4	4	4	4	4	4	4	4	4	4	4
307	3	2	24	1	3	2	5	2	4	3	2	0	0	0	0	1	0	0	2	4	2	3	2	2	4	4	2	2	2	2	1	2	4	5
308	3	1	37	2	2	3	2	3	1	3	1	1	0	0	0	0	0	0	3	3	3	3	3	3	3	3	3	3	3	3	3	3	3	3
309	3	1	72	2	1	2	2	3	1	3	2	1	0	0	0	0	0	0	3	3	3	3	4	4	4	4	4	4	4	4	4	4	4	4
310	3	2	54	2	1	2	2	3	1	3	2	1	0	0	0	1	0	1	4	5	4	4	4	4	5	4	4	5	4	4	5	4	5	5
311	3	1	50	2	2	1	2	2	1	3	2	0	0	0	1	0	0	0	4	3	3	4	2	3	3	3	1	1	1	1	1	1	1	1
312	3	1	45	2	3	1	2	2	1	3	1	1	0	0	1	0	0	0	5	5	5	5	5	4	5	5	5	5	5	5	5	4	4	5
313	3	1	70	2	1	2	2	2	1	2	1	1	0	0	0	0	0	0	4	5	4	5	3	5	5	4	4	3	4	5	5	5	4	5
314	3	1	45	2	3	1	2	1	1	2	1	1	1	0	0	1	0	0	2	3	3	3	3	3	4	4	3	3	3	3	3	3	4	3
315	3	1	52	2	5	1	2	3	1	3	1	1	0	0	1	1	1	0	4	3	3	3	3	3	3	3	3	3	3	3	2	2	3	2
316	3	2	45	2	4	1	2	3	1	3	2	0	0	0	1	0	1	0	4	4	4	4	4	4	5	4	2	2	4	4	4	3	3	4
317	3	1	55	2	2	1	2	3	1	2	3	0	0	0	0	1	1	1	5	5	5	5	5	5	5	5	3	5	5	4	4	5	4	4
318	3	2	48	2	3	1	2	3	1	3	2	1	0	0	1	1	0	0	4	4	4	4	4	4	4	4	4	4	4	4	4	3	3	2
319	3	1	26	1	5	1	5	3	1	3	1	0	0	0	1	0	0	0	4	4	4	4	4	4	4	4	4	4	4	4	4	4	4	4
320	3	2	35	2	3	1	2	3	4	3	1	1	1	1	1	1	1	1	4	5	5	5	5	5	4	5	1	1	1	1	1	1	2	1
321	3	2	27	1	4	1	1	2	2	3	1	0	0	0	0	0	0	1	2	2	2	2	2	2	2	2	2	2	2	2	2	2	2	2
322	3	2	40	2	5	1	3	3	4	3	1	1	0	0	0	1	1	0	5	5	5	5	5	5	5	5	5	5	5	5	5	5	5	5
323	3	2	37	2	3	3	2	3	4	2	1	1	0	0	0	1	1	0	2	3	3	5	4	2	4	5	4	4	3	3	2	2	5	4
324	3	1	18	1	2	1	1	1	7	1	1	1	0	0	0	0	1	0	3	2	2	1	1	1	2	2	1	2	2	3	1	3	3	1
325	3	2	55	2	4	1	2	3	4	3	1	1	1	1	1	1	1	1	5	5	5	5	5	5	5	5	1	1	1	1	1	1	1	1
326	3	2	47	2	3	2	3	3	4	3	1	1	0	0	0	1	1	0	4	4	4	4	4	4	4	4	4	4	4	4	5	4	5	5
327	3	1	27	2	4	1	2	3	4	3	2	1	0	0	0	0	0	0	5	5	5	5	5	5	5	5	5	5	5	5	4	4	5	5
328	3	2	50	2	1	2	2	3	4	2	1	1	0	0	0	1	1	0	4	4	4	4	3	3	4	5	3	2	3	5	3	2	5	5
329	3	2	45	2	2	3	2	3	4	2	1	1	1	0	1	1	0	0	4	3	4	4	4	3	5	4	4	3	3	4	4	4	5	5
330	3	2	35	2	3	1	2	3	4	3	1	0	0	0	0	0	0	0	4	4	5	4	4	4	4	4	5	4	4	4	4	4	4	4
331	3	2	50	2	2	3	5	3	1	3	2	1	0	0	0	0	1	0	5	5	5	5	4	5	5	5	4	5	4	4	4	4	4	4
332	3	1	49	2	2	1	2	1	1	3	1	1	0	0	1	1	1	1	1	4	4	4	4	4	5	5	1	4	4	4	4	4	4	4
333	3	2	36	2	2	2	6	1	1	1	1	1	0	0	1	0	0	0	3	3	3	3	3	3	3	3	3	3	3	3	3	3	5	4
334	3	1	36	2	3	3	4	3	1	2	1	1	0	0	1	1	1	0	5	5	5	5	5	5	5	5	5	5	5	5	5	5	5	5
335	3	2	50	2	2	1	2	3	1	2	1	1	0	0	1	1	1	1	5	5	5	5	5	5	5	5	5	5	5	5	5	5	5	5
336	3	2	68	2	1	2	2	3	1	2	1	1	1	1	1	1	1	1	5	5	5	5	5	5	5	5	5	5	5	5	5	5	5	5
337	3	2	60	2	1	2	2	3	1	2	1	1	1	1	1	1	1	1	5	5	5	5	5	5	5	5	5	5	5	5	5	5	5	5
338	3	1	37	2	3	1	3	3	1	2	1	1	0	0	1	1	1	1	3	4	4	4	4	3	5	4	4	4	4	3	3	2	5	3
339	3	2	32	2	4	1	5	3	1	3	2	1	0	0	1	1	0	0	4	4	4	4	4	2	5	4	4	4	4	4	4	2	5	4
340	3	1	61	2	3	1	3	3	1	2	1	1	0	0	1	1	0	0	4	4	4	4	4	2	5	5	4	4	4	4	4	2	5	5
341	3	2	54	2	3	2	2	3	1	3	1	1	0	0	1	1	0	0	4	4	4	4	4	2	5	5	4	4	4	4	4	2	5	4
342	3	1	18	1	3	3	1	3	1	3	3	1	0	0	1	1	0	0	4	4	4	4	4	2	4	4	4	2	4	2	2	2	5	4
343	3	1	24	1	5	3	4	3	7	3	1	1	0	0	0	0	0	0	3	3	2	3	3	3	3	3	3	3	3	3	3	3	3	3
344	3	2	50	2	4	1	5	3	5	3	1	1	0	0	1	1	0	0	5	5	5	5	5	5	5	5	5	5	5	5	5	5	5	5
345	3	2	54	2	1	1	2	3	1	3	2	1	0	0	1	1	1	1	2	2	2	2	2	2	2	2	2	2	2	3	2	3	2	2
346	3	2	47	2	1	1	2	3	1	3	1	1	0	0	0	1	1	1	3	2	3	2	2	3	3	2	2	2	2	2	2	2	2	3
347	3	1	47	2	1	2	2	3	1	3	1	1	1	1	0	1	0	0	3	3	2	3	3	2	3	2	2	3	2	2	2	3	3	2
348	3	2	67	2	1	2	3	3	1	3	2	1	1	1	1	1	0	0	3	3	3	2	3	3	3	2	2	3	3	3	2	3	3	3
349	3	1	55	2	1	2	2	3	1	3	1	1	1	1	1	1	1	1	3	2	3	2	3	2	2	3	3	3	3	3	3	2	2	3
350	3	1	33	1	5	1	1	3	1	3	1	0	0	0	0	1	1	0	5	4	4	3	3	2	4	4	4	3	3	4	4	3	5	5
351	3	1	39	2	5	1	5	3	1	2	1	1	1	1	1	1	1	1	4	4	4	4	4	2	5	3	4	3	4	4	3	2	4	4
352	3	2	56	2	2	2	2	3	1	2	2	1	0	0	1	1	1	0	4	4	3	4	4	2	2	2	3	4	4	3	2	2	5	5
353	3	1	48	1	1	2	3	3	1	2	1	1	0	0	0	1	1	0	4	3	4	4	3	2	3	2	4	3	4	3	3	2	5	5
354	3	1	50	2	2	2	1	3	1	2	1	1	0	0	0	1	1	0	4	3	3	3	3	2	5	3	3	2	2	3	3	2	5	5
355	3	1	55	2	5	1	2	2	5	3	1	1	0	0	1	0	0	1	5	4	4	4	4	4	4	4	4	4	4	4	3	4	4	4
356	3	2	63	2	1	2	2	3	1	2	1	1	1	1	1	0	0	0	4	5	5	5	5	5	5	5	5	5	5	5	5	5	5	5
357	3	1	30	3	4	1	1	2	1	4	1	1	0	0	0	1	1	0	3	2	1	2	3	4	2	3	2	3	3	2	3	4	4	3
358	3	1	30	1	4	1	1	1	1	3	2	1	0	0	1	1	1	0	3	5	4	4	4	4	4	4	4	4	4	4	4	4	4	4
359	3	1	30	3	4	1	1	3	1	3	1	1	0	1	1	1	1	1	4	4	4	4	4	2	2	2	3	4	3	3	3	3	3	2
360	3	1	45	3	5	1	3	3	1	3	2	1	1	1	1	0	0	0	4	5	4	5	5	5	5	5	3	3	3	2	2	2	3	5
361	3	1	19	1	3	3	6	1	1	1	1	1	0	0	1	1	1	1	5	5	5	5	5	5	5	5	5	5	5	5	5	5	5	5
362	3	1	32	1	4	2	4	3	1	1	1	1	0	0	0	0	0	0	4	4	4	3	4	3	4	4	2	3	4	2	3	2	5	4
363	3	1	20	1	4	2	4	3	1	1	1	1	0	0	1	0	0	0	1	1	1	2	1	1	5	1	1	1	1	1	1	1	5	1
364	3	1	34	2	2	1	1	3	1	2	2	1	0	0	1	1	1	1	5	5	5	5	5	5	5	5	5	5	5	5	5	5	5	5
365	3	2	47	2	5	1	2	3	5	3	2	1	0	1	0	0	0	0	5	3	4	3	2	4	3	3	5	4	4	4	4	4	3	4
366	3	1	66	2	1	3	2	2	5	2	3	1	0	0	1	1	0	1	4	4	4	4	3	3	4	4	3	3	4	4	3	4	4	3
367	3	1	66	2	1	1	2	2	5	2	3	1	0	0	0	0	0	0	1	1	2	3	3	3	3	3	4	4	3	4	3	4	3	4
368	3	1	67	2	2	2	2	2	5	2	1	1	1	1	1	1	1	1	5	5	5	5	5	5	5	5	5	5	5	5	5	5	5	5
369	3	1	76	2	2	2	2	1	5	3	1	1	0	0	1	1	0	0	5	5	5	5	5	5	5	5	5	5	5	5	5	5	5	5
370	3	1	60	2	2	2	2	2	5	2	1	1	1	0	1	0	0	0	5	5	5	4	3	3	4	5	4	4	4	4	4	3	5	5
371	3	1	61	2	2	2	3	3	5	2	1	1	0	0	0	0	0	0	5	5	5	5	4	4	5	5	5	5	5	5	5	5	5	5
372	3	1	67	2	2	1	2	1	5	3	1	1	0	0	1	1	0	0	5	5	5	5	5	5	5	5	5	5	5	5	5	5	5	5
373	3	1	57	2	3	1	3	3	5	3	3	1	0	0	0	0	0	0	4	4	4	4	4	4	4	4	4	4	4	4	4	4	4	4
374	3	1	66	2	1	3	2	2	5	2	1	1	0	0	0	0	0	0	3	5	4	3	2	2	5	5	5	5	5	5	5	5	5	5
375	3	1	68	2	3	2	2	3	1	2	1	0	0	1	0	0	0	0	2	2	5	5	5	5	5	5	1	1	1	1	1	1	1	1
376	3	1	42	2	3	1	2	3	1	2	2	1	0	1	1	1	1	0	2	5	5	5	5	5	5	5	5	5	5	5	5	5	1	1
377	3	1	46	2	3	2	2	3	1	2	1	1	0	1	1	1	0	1	5	5	5	5	5	5	5	5	5	5	5	5	5	5	3	1
378	3	2	39	2	2	2	5	3	2	3	1	1	0	0	0	1	1	0	5	5	5	5	5	5	5	5	5	5	5	5	5	5	5	5
379	3	1	55	2	1	2	2	3	2	3	1	1	0	0	0	0	1	1	5	5	5	5	5	5	5	5	3	2	3	3	3	3	3	3
380	3	1	35	2	5	1	2	3	2	3	2	1	0	1	0	0	0	0	1	5	5	5	5	5	5	4	5	5	5	4	2	2	2	3
381	3	2	57	2	1	2	2	3	2	2	2	1	0	0	1	1	1	1	4	4	4	4	4	4	2	5	2	4	3	3	4	2	2	2
382	3	2	54	2	4	2	3	3	1	3	1	1	1	1	0	0	0	0	4	4	4	4	4	3	4	4	4	4	4	4	4	4	4	4
383	3	1	59	2	2	2	2	2	5	3	1	1	0	0	0	1	0	0	4	4	4	4	4	4	4	4	4	4	4	4	4	4	4	4
384	3	1	50	2	3	2	2	3	5	1	2	1	1	0	1	1	0	0	5	5	5	5	5	5	5	5	5	5	5	5	5	5	5	5
385	3	1	60	2	3	2	2	3	5	3	1	0	0	0	0	1	0	0	3	3	3	3	3	3	4	3	3	3	3	3	3	3	3	3
386	3	1	72	2	2	2	3	3	5	3	2	1	0	0	0	1	1	0	5	5	5	5	5	5	5	5	2	2	2	3	3	3	2	3
387	3	2	55	4	2	2	3	3	5	2	1	1	1	1	1	1	1	1	5	5	5	5	4	5	5	4	5	5	5	4	5	5	4	5
388	3	1	49	2	1	3	2	3	5	1	1	0	0	0	0	0	0	0	5	5	5	5	5	5	5	5	3	3	3	3	3	3	4	1
389	3	1	62	2	4	2	2	3	5	3	2	0	0	0	0	1	0	0	2	4	2	3	1	2	3	3	2	4	2	3	2	1	3	3
390	3	2	52	2	1	2	5	3	5	2	2	1	1	1	1	1	1	1	5	5	5	5	5	5	5	4	5	4	5	4	4	5	4	5
391	3	2	54	2	2	2	3	3	5	5	2	0	0	0	0	0	0	0	5	5	5	5	4	4	5	5	1	2	5	5	5	4	5	4
392	3	1	67	2	3	2	2	3	5	3	1	1	1	1	1	1	1	1	5	5	5	5	5	5	5	5	4	5	5	5	5	5	5	5
393	3	2	65	2	1	2	3	3	5	3	2	1	0	1	1	0	0	0	2	2	2	2	2	3	3	2	4	3	2	2	2	2	2	2
394	3	2	54	2	1	1	3	3	5	2	2	1	0	1	1	1	0	0	5	5	5	5	5	5	5	5	3	3	3	3	3	3	2	1
395	3	1	67	4	3	2	3	3	5	3	2	1	0	0	1	0	0	0	5	5	5	5	5	5	5	5	4	5	5	5	5	5	5	5
396	3	1	57	2	5	1	2	3	5	3	1	1	0	0	1	1	1	1	5	5	5	5	5	5	5	5	5	5	5	5	5	5	5	5
397	3	1	64	2	5	2	3	3	5	3	1	0	0	0	0	0	0	0	3	3	3	3	3	3	5	5	3	3	3	3	3	3	5	5
398	3	2	58	2	3	2	3	3	5	3	2	0	0	0	1	1	1	1	2	3	3	3	2	2	3	2	3	2	2	2	3	3	3	4
399	3	2	67	2	1	2	3	3	5	3	2	0	0	0	0	1	0	0	5	5	5	5	5	5	5	5	5	5	5	5	5	5	5	5
400	3	1	61	2	3	2	2	3	5	3	2	1	0	0	1	1	1	1	5	5	5	5	5	5	5	5	5	5	5	5	5	5	5	5
401	3	1	66	2	2	2	2	3	5	1	3	1	1	1	1	1	1	1	4	4	4	3	3	3	3	4	4	4	2	1	2	2	2	2
402	3	1	69	2	3	2	3	3	5	3	2	0	0	0	0	0	1	0	5	5	5	5	4	4	4	4	4	4	4	4	4	4	4	4
403	3	2	50	2	1	2	3	3	5	3	2	0	0	1	1	1	0	0	1	5	5	5	5	5	5	5	5	5	3	4	3	3	3	3
404	3	2	58	4	2	3	3	3	5	3	2	1	0	0	0	1	1	0	3	3	3	3	3	3	4	5	3	3	3	3	3	3	3	3
405	3	2	57	2	4	1	5	3	5	3	1	1	1	1	1	1	1	0	5	5	4	5	4	5	5	5	5	5	5	5	5	5	5	5
406	3	1	52	2	1	3	2	3	5	3	1	0	0	0	0	0	0	0	5	5	5	5	5	5	5	5	5	5	5	5	5	5	5	5
407	3	1	65	2	5	2	2	3	5	3	2	0	0	0	0	0	1	0	1	1	1	1	1	1	5	1	1	1	1	1	1	1	5	5
408	3	2	49	2	5	2	2	3	5	3	1	0	0	0	0	1	0	0	5	5	4	4	4	4	5	5	5	4	5	4	4	3	5	5
409	3	1	59	2	1	2	3	3	5	3	2	0	1	1	1	1	1	1	5	5	5	5	5	5	5	5	4	3	3	5	4	4	4	4
410	3	1	63	2	2	2	2	1	5	3	3	1	0	0	0	0	0	0	1	1	1	1	1	1	1	1	1	1	1	1	1	1	1	1
411	3	1	61	2	2	2	5	3	5	3	1	0	0	0	0	0	0	0	5	5	5	5	5	5	5	5	5	5	5	5	5	5	5	5
412	3	2	58	2	4	2	5	3	5	3	1	1	1	1	0	0	0	0	5	5	5	5	5	5	5	5	5	5	5	5	5	5	5	5
413	3	2	58	2	2	2	2	3	3	2	1	1	1	1	1	1	1	1	4	5	5	5	4	4	5	5	5	5	5	4	5	5	5	4
414	3	2	53	2	4	2	2	3	5	3	2	1	1	1	1	1	1	1	4	4	4	4	4	4	4	4	4	4	4	5	5	5	5	5
415	3	1	56	2	3	2	2	1	5	3	1	1	1	0	0	0	0	0	1	1	1	1	1	1	1	3	1	1	1	1	1	1	5	5
416	3	2	56	2	2	2	6	3	5	3	2	0	0	0	0	1	0	0	1	1	4	4	4	4	5	4	4	4	4	4	4	4	5	4
417	3	2	54	3	2	2	3	3	5	2	2	1	0	0	0	1	1	0	2	1	4	4	4	4	5	5	4	4	4	4	4	4	5	5
418	3	1	78	2	1	2	2	3	3	3	1	1	1	1	1	1	1	1	5	5	5	5	5	5	5	5	5	5	5	5	4	4	4	4
419	3	2	67	2	1	2	5	3	1	2	1	1	1	1	1	1	1	1	5	5	5	5	5	5	5	5	5	5	5	5	5	5	5	5
420	3	2	55	2	3	2	2	3	3	3	1	1	1	1	1	1	1	1	5	4	5	5	4	5	5	5	5	5	5	5	5	5	4	5
421	3	2	29	2	5	1	5	3	1	3	2	1	1	1	1	1	1	1	5	5	5	5	5	5	5	5	5	5	5	5	5	5	5	5
422	3	2	62	2	1	2	2	3	1	2	1	1	1	1	1	1	1	1	5	5	5	5	5	5	5	5	5	5	5	5	5	5	5	5
423	3	1	18	1	5	3	4	3	5	3	2	1	0	1	0	1	1	0	5	5	5	5	5	5	5	5	4	4	4	4	4	4	4	4
424	3	2	27	1	4	1	1	3	5	3	2	1	0	0	1	1	0	0	4	4	4	4	4	4	4	2	4	4	4	4	4	4	2	2
425	3	1	24	1	4	2	4	3	1	3	2	1	0	1	1	1	0	0	5	5	5	5	5	5	5	5	5	5	5	5	5	5	5	5
426	3	2	54	2	2	1	1	3	1	2	1	1	1	1	1	1	1	1	5	5	5	5	5	2	2	5	1	3	3	4	5	4	4	3
427	3	2	53	2	1	2	2	3	1	2	1	1	1	1	1	1	0	1	5	5	5	5	5	5	5	5	5	5	4	4	4	4	3	3
428	3	2	70	2	1	2	2	3	1	2	1	1	1	1	1	1	1	0	5	5	5	5	5	5	5	5	4	4	4	4	4	4	4	4
429	3	1	30	3	2	2	1	3	1	2	1	1	1	1	1	1	1	1	5	5	5	5	5	5	5	5	5	5	5	5	5	5	5	5
430	3	1	50	3	1	2	3	3	1	3	1	1	1	1	1	1	1	1	5	5	5	5	5	5	5	5	5	5	5	5	5	5	5	5
431	3	2	28	1	4	1	1	3	7	3	3	1	0	0	0	1	1	1	4	1	1	1	1	1	1	1	5	4	4	5	5	5	5	5
432	3	1	42	2	3	2	2	3	1	2	2	1	0	1	1	1	1	1	5	5	5	5	5	5	5	5	4	4	4	4	4	4	4	4
433	3	1	35	2	3	1	2	3	1	3	2	1	0	1	1	1	1	1	5	5	5	5	5	5	5	5	4	4	4	4	4	4	4	4
434	3	2	35	2	2	2	2	3	1	2	2	1	1	1	1	1	1	1	5	5	5	5	5	5	5	5	5	5	5	5	5	5	5	5
435	3	2	60	2	2	2	1	3	1	2	1	0	0	0	0	0	0	1	3	3	3	3	3	3	3	3	1	1	3	3	3	3	2	2
436	3	1	45	2	3	2	2	3	1	3	1	1	1	1	1	1	1	1	5	5	5	5	5	5	5	5	5	5	5	5	5	5	5	5
437	3	1	57	2	2	2	2	3	1	2	2	1	1	1	1	1	1	1	5	5	5	5	5	5	5	5	5	5	5	5	5	5	5	5
438	3	1	70	2	5	2	3	3	5	3	1	0	0	0	0	1	1	1	5	5	5	5	5	5	5	5	5	4	4	4	4	3	3	3
439	3	1	41	2	2	3	2	2	5	2	1	1	0	0	0	0	0	0	4	4	4	4	4	4	4	5	4	4	4	3	3	3	3	4
440	3	2	49	2	4	1	5	3	5	3	2	1	1	0	1	1	0	0	4	4	3	3	4	4	5	4	4	4	4	4	4	4	4	4
441	3	1	73	2	1	2	2	3	5	3	2	1	0	0	0	0	0	0	3	3	3	3	3	1	5	5	3	3	3	3	3	1	5	3
442	3	1	66	2	3	2	2	3	5	3	1	0	0	0	0	0	0	0	4	4	4	4	4	4	4	4	4	4	4	4	4	4	4	4
443	3	2	57	4	1	3	3	1	5	2	2	1	1	0	0	1	0	0	4	4	4	4	4	4	4	4	4	4	4	4	4	4	4	4
444	3	1	63	2	2	2	5	3	5	3	1	1	0	0	0	1	0	0	1	1	2	2	1	2	3	3	2	2	2	2	2	3	3	3
445	3	1	42	2	4	1	5	3	5	5	1	0	0	0	0	1	1	0	1	1	3	2	1	1	5	4	2	1	1	1	1	1	5	4
446	3	2	60	2	3	2	2	3	5	3	1	0	0	0	1	1	0	0	3	4	3	2	2	1	3	3	3	3	3	2	2	2	4	3
447	3	1	46	2	1	1	5	3	5	2	1	1	1	1	0	1	0	1	5	5	5	5	5	5	3	3	2	1	2	2	2	2	5	5
448	3	1	59	2	1	2	2	3	5	2	2	1	1	0	0	0	1	0	4	3	4	4	4	4	4	4	4	5	5	4	4	4	4	4
449	3	1	67	2	2	2	3	3	5	3	2	1	1	0	1	0	0	0	5	5	5	5	5	5	5	5	5	5	5	5	5	5	5	5
450	3	2	74	2	2	3	5	3	5	2	2	1	1	1	1	0	0	0	5	5	5	5	5	5	5	5	5	4	4	5	5	5	5	5
451	3	2	64	2	2	2	2	3	5	2	1	1	1	1	1	1	1	1	3	3	4	4	1	4	2	2	1	1	1	1	1	1	3	2
452	3	2	60	2	1	2	5	3	5	2	2	1	1	1	1	0	0	1	5	5	5	5	5	5	5	5	5	5	5	5	5	5	5	5
453	3	1	69	2	1	2	5	3	5	3	2	1	0	0	1	0	0	0	1	1	1	1	1	1	1	1	1	1	1	1	1	1	1	1
454	3	1	23	1	3	3	6	3	5	2	1	1	0	0	0	0	0	0	5	5	5	5	2	2	5	2	3	4	4	4	4	4	4	4
455	3	2	43	2	1	3	3	3	5	2	2	1	0	0	0	0	0	0	5	5	5	5	5	5	5	5	5	5	5	5	5	5	5	5
456	3	1	60	2	2	2	2	2	5	2	1	1	0	0	0	0	0	0	5	4	4	4	4	4	4	4	4	4	4	4	4	4	4	4
457	3	1	70	2	2	2	2	3	5	3	2	0	1	1	1	1	0	0	1	1	1	1	1	1	1	1	1	1	1	1	1	1	1	1
458	3	1	58	2	1	2	5	3	5	3	2	1	1	1	1	1	1	1	1	1	1	1	1	1	1	1	1	1	1	1	1	1	1	1
459	3	1	55	2	1	2	5	3	5	2	2	1	1	1	1	0	0	0	5	5	5	5	5	5	5	5	5	5	5	5	5	5	5	5
460	3	2	72	2	1	2	2	3	5	3	2	1	1	1	1	1	1	1	1	1	1	1	1	1	1	1	1	1	1	1	1	1	1	1
461	3	1	68	2	1	2	2	2	5	2	1	1	0	0	1	1	1	1	4	5	5	5	5	5	5	5	5	5	5	5	5	5	5	5
462	3	1	70	2	1	2	1	3	5	3	2	1	1	1	1	1	1	1	1	1	1	1	1	1	1	1	1	1	1	1	1	1	1	1
463	3	2	48	2	1	1	2	3	5	3	2	1	1	1	0	0	0	1	5	5	5	5	5	5	5	5	5	5	5	5	5	5	5	5
464	3	1	79	2	1	2	2	3	5	3	2	1	1	1	1	1	1	1	1	1	1	1	1	1	1	1	1	1	1	1	1	1	1	1
465	3	1	74	2	1	2	2	3	5	2	3	0	0	0	1	1	1	1	5	5	5	5	5	5	5	5	5	5	5	5	5	5	5	5
466	3	1	78	4	1	2	1	3	5	2	1	1	1	1	1	1	1	1	5	5	5	5	5	5	5	5	1	2	2	2	2	2	2	2
467	3	2	28	2	2	2	5	2	5	2	1	1	0	0	0	0	0	0	4	4	4	4	4	4	4	4	4	4	4	4	4	4	4	4
468	3	1	63	2	3	2	2	3	5	3	2	1	0	0	1	0	0	0	5	5	5	5	5	5	5	5	5	5	5	5	5	5	5	5
469	3	1	59	2	2	2	2	3	5	2	1	1	0	0	0	0	0	0	5	5	5	5	5	5	5	5	2	2	2	2	2	2	2	2
470	3	1	68	2	1	2	2	3	5	3	2	1	1	0	0	0	0	0	5	5	5	5	5	5	5	5	5	5	5	5	5	5	5	5
471	3	2	71	4	1	2	1	3	5	3	1	1	0	0	0	0	0	0	4	5	5	5	5	5	4	5	5	5	5	5	5	5	5	5
472	3	2	65	2	2	2	5	2	5	2	1	1	0	0	1	1	1	1	5	5	5	5	5	4	4	4	5	4	5	5	5	5	5	4
473	3	2	58	2	4	2	5	2	5	3	1	1	0	1	1	1	1	1	5	4	4	5	5	5	5	5	4	4	5	5	5	5	4	5
474	3	2	45	2	3	1	2	3	5	3	2	1	0	0	1	1	1	0	5	5	4	5	4	5	4	4	4	4	4	4	4	4	4	4
475	3	2	71	4	2	2	3	3	5	3	2	0	0	0	0	0	1	1	5	5	5	5	5	5	5	5	5	5	5	5	5	5	5	5
476	3	1	66	2	1	2	2	2	5	2	2	1	0	0	1	1	1	1	5	4	5	4	5	4	5	4	4	4	5	5	5	4	4	4
477	3	1	83	2	3	3	3	3	5	3	1	1	0	0	1	1	1	1	4	4	4	5	3	4	4	5	3	4	4	4	4	4	4	5
478	3	2	58	4	1	3	1	3	5	2	1	1	0	0	0	1	0	0	1	1	4	2	2	1	5	3	3	3	2	2	2	2	4	4
479	3	2	59	4	1	3	3	3	5	3	2	1	0	0	0	0	0	0	5	5	5	5	5	5	5	5	5	5	5	5	5	5	5	5
480	3	1	69	2	2	2	2	3	5	3	2	1	0	0	1	1	1	1	5	5	5	5	5	5	5	5	5	5	5	5	5	5	5	5
481	3	1	70	2	1	2	3	3	5	2	2	1	0	0	1	1	1	1	5	5	5	5	5	5	5	5	5	5	5	5	5	5	5	5
482	3	2	58	2	1	2	3	3	5	2	2	1	0	0	1	1	0	0	5	5	4	4	4	4	5	5	5	5	4	5	5	5	5	5
483	3	2	30	2	2	1	2	3	5	3	2	1	0	0	0	1	1	1	4	3	4	5	4	4	3	3	3	4	3	3	3	4	2	5
484	3	1	51	2	1	2	2	3	5	2	2	1	0	0	1	1	0	0	5	5	4	5	5	5	5	5	5	5	4	4	4	4	5	5
485	3	2	50	2	1	3	5	3	5	2	1	1	0	0	1	1	0	1	5	5	5	5	5	5	5	5	5	5	5	5	5	5	5	5
486	3	1	46	2	1	2	5	3	5	2	2	1	0	0	0	0	0	0	4	4	4	4	4	4	4	4	4	4	4	4	4	4	4	4
487	3	1	77	2	1	2	3	3	5	3	2	1	0	0	1	0	0	0	2	3	1	3	1	1	5	5	1	1	1	1	1	1	5	5
488	3	2	58	4	1	2	1	3	5	2	1	1	0	0	1	1	1	1	4	3	3	2	1	3	4	3	3	3	4	3	3	2	4	4
489	3	1	67	2	2	2	3	3	5	2	2	0	0	0	0	0	0	0	5	5	5	5	5	5	5	5	5	5	5	5	5	5	5	5
490	3	2	50	2	1	2	2	3	5	2	2	1	1	1	1	1	1	0	5	5	5	5	5	5	5	5	5	5	5	5	5	5	5	5
491	3	1	68	2	3	2	2	3	1	3	2	1	1	1	1	1	1	1	3	3	4	4	3	5	5	5	3	4	3	3	4	3	4	3
492	3	1	61	3	1	2	3	3	5	2	2	1	1	1	1	1	1	0	5	5	5	5	5	5	5	5	5	5	5	5	5	5	5	5
493	3	2	36	2	2	3	2	3	1	3	1	1	1	1	1	1	1	1	4	2	1	4	5	4	5	4	2	5	5	5	5	5	5	4
494	3	1	57	2	2	1	5	3	5	3	2	1	1	1	1	1	1	1	5	5	5	5	5	5	5	5	5	5	5	5	5	5	5	5
495	3	1	60	2	3	3	2	3	5	1	2	1	0	0	1	0	1	1	4	4	4	5	5	5	4	4	3	3	4	4	4	4	4	4
496	3	1	25	1	5	3	4	3	1	3	3	1	1	1	1	1	1	1	1	5	5	5	5	5	5	5	5	5	5	5	5	5	5	5
497	3	1	21	1	4	1	4	3	1	3	2	1	1	1	1	1	1	1	4	4	2	3	5	3	4	4	5	4	4	4	4	4	3	4
498	3	1	61	2	2	3	2	3	1	3	3	1	1	1	1	1	1	1	4	4	3	1	2	2	2	2	1	1	1	1	1	1	2	2
499	3	2	55	2	2	3	2	3	1	3	3	1	1	1	1	1	0	1	2	3	3	4	3	3	3	3	4	4	4	4	4	2	3	2
500	3	1	57	2	3	3	2	3	1	5	3	1	1	1	1	1	1	1	5	5	5	5	5	5	5	5	5	5	5	5	5	5	5	5
501	3	1	67	2	3	2	3	3	5	3	2	1	0	1	0	1	1	1	5	5	5	4	4	4	4	4	4	4	5	4	4	3	3	4
502	3	2	60	4	1	2	3	3	5	2	2	0	0	1	1	1	1	1	5	4	5	5	4	5	5	5	5	5	4	5	5	5	5	5
503	3	2	56	2	2	3	2	3	1	3	3	1	1	1	1	1	1	1	2	2	4	4	3	3	3	3	3	3	4	4	4	4	3	4
504	3	1	40	2	2	3	2	3	1	3	3	1	1	1	1	1	1	1	2	3	3	3	4	4	3	4	3	4	4	3	4	5	5	4
505	3	1	77	2	3	2	2	3	5	3	2	1	1	1	1	1	1	0	5	5	5	5	5	5	5	5	5	5	5	4	5	5	5	4
506	3	2	57	4	1	2	3	3	5	3	1	1	0	0	0	1	0	0	4	4	4	4	4	4	4	4	4	4	4	4	4	4	4	4
507	3	2	55	2	1	2	3	3	1	2	2	1	1	1	1	1	1	1	4	4	4	4	4	5	4	4	4	4	4	4	4	4	4	4
508	3	1	50	2	2	1	3	3	1	2	2	1	1	1	1	1	1	1	5	4	4	5	5	5	5	5	4	4	4	4	4	4	4	4
509	3	1	67	2	2	2	2	1	5	2	2	0	0	0	1	0	0	0	3	3	3	3	3	3	4	3	3	3	3	3	3	3	4	3
510	3	2	51	2	1	3	6	3	1	2	1	0	0	0	0	1	0	0	5	5	5	5	5	5	3	1	1	4	4	4	3	5	3	3
511	3	2	51	2	2	3	3	3	1	2	1	1	1	0	1	1	0	0	4	4	4	5	4	4	4	4	4	4	4	4	4	4	4	4
512	3	1	72	2	2	3	3	3	1	2	1	1	1	1	1	1	0	0	4	4	4	4	4	4	4	4	4	4	4	4	4	4	4	4
513	3	2	70	2	1	2	3	3	5	2	1	1	0	0	0	1	0	0	4	4	5	4	4	4	5	4	4	5	5	4	4	4	5	4
514	3	2	40	3	3	2	1	3	1	2	1	1	1	1	1	0	1	0	4	4	5	5	5	5	5	5	5	5	5	5	5	5	5	5
515	3	2	43	2	3	1	2	3	1	2	1	1	0	1	1	1	1	0	5	5	5	5	5	5	5	5	5	5	5	5	5	5	5	5
516	3	1	78	2	3	2	2	3	5	3	1	1	0	0	0	0	0	0	4	4	4	4	4	3	5	4	4	4	4	4	4	3	5	5
517	3	1	27	2	4	2	5	3	6	3	1	1	0	0	0	1	1	1	4	4	4	4	4	4	4	4	4	4	4	4	4	4	4	4
518	3	1	59	2	2	2	5	3	1	2	2	0	0	0	0	1	0	0	4	4	4	4	3	2	3	4	4	4	4	4	4	3	5	4
519	3	2	46	2	2	1	5	3	1	2	1	1	1	0	0	1	0	0	1	3	3	3	1	5	5	5	5	5	5	5	5	5	5	5
520	3	1	53	2	5	1	5	3	1	3	1	1	0	0	0	0	0	0	5	2	3	3	3	3	5	5	3	5	5	4	4	4	5	5
521	3	2	50	2	3	2	2	3	1	3	2	1	0	0	0	0	0	0	4	4	4	4	3	3	4	4	2	4	3	4	3	3	3	4
522	3	2	51	2	2	3	5	3	1	3	1	1	0	0	1	1	0	0	3	3	3	3	3	3	4	4	3	4	4	4	3	3	5	4
523	3	1	58	2	3	3	2	3	1	3	2	0	0	0	0	0	1	0	5	5	5	5	5	5	5	5	5	4	5	5	5	5	5	5
524	3	1	52	2	2	2	5	1	1	3	1	1	0	0	1	0	0	0	4	3	2	4	1	1	5	4	3	3	3	4	2	2	4	5
525	3	2	71	2	1	2	3	3	1	2	1	1	0	0	0	1	0	0	1	1	2	2	1	3	3	2	2	2	2	1	1	2	3	3
526	3	1	71	2	1	2	2	3	2	2	2	1	0	0	1	0	0	0	5	5	5	5	5	5	4	5	5	5	5	5	5	5	5	5
527	3	1	78	2	3	2	2	3	1	3	1	1	0	0	0	0	0	0	4	4	5	5	4	3	5	5	3	4	5	5	3	4	5	5
528	3	1	71	2	1	2	2	3	2	2	2	1	0	0	1	1	0	0	4	4	4	4	4	4	4	4	4	4	3	3	3	3	3	3
529	3	1	22	1	4	1	4	3	2	1	1	0	0	0	0	1	0	0	4	4	4	4	4	4	4	4	4	4	4	4	4	4	4	4
530	3	1	73	2	2	2	2	3	1	3	1	1	0	0	0	0	0	0	4	4	4	4	4	3	4	4	4	4	4	4	4	4	4	4
531	3	2	54	2	1	3	5	3	5	2	2	1	0	0	0	1	1	0	5	5	4	5	5	4	5	5	5	4	5	5	5	4	5	5
532	3	2	57	2	1	3	5	3	5	2	1	1	0	0	0	0	1	0	5	5	5	5	3	4	5	5	5	5	5	5	4	5	5	5
533	3	1	30	2	5	1	2	3	1	3	1	1	0	0	1	0	0	0	4	4	3	4	3	3	3	4	4	4	4	4	5	3	4	4
534	3	2	33	2	3	3	5	3	2	2	1	1	0	0	1	0	0	0	1	3	3	3	3	3	3	3	3	3	3	3	3	3	3	3
535	3	2	74	4	3	2	3	3	1	3	1	1	0	0	1	1	1	1	5	5	5	5	5	5	5	5	5	5	5	5	5	5	5	5
536	3	2	39	2	5	1	5	3	2	3	1	1	0	0	1	1	0	1	2	3	2	4	4	4	4	4	5	5	4	4	4	4	4	4
537	3	1	47	2	1	2	5	3	1	1	1	1	0	0	1	0	1	0	2	2	2	2	1	1	1	2	2	2	2	2	2	1	2	2
538	3	1	52	2	1	3	2	1	1	1	1	1	0	0	1	1	1	1	5	5	5	5	5	5	5	5	5	5	4	3	3	3	3	5
539	3	2	50	2	2	2	5	1	2	3	1	1	0	0	1	1	1	0	2	2	2	2	3	3	3	3	3	2	1	2	1	2	1	2
540	3	2	48	3	5	1	4	3	5	1	1	1	0	0	0	1	0	1	5	4	4	4	4	3	4	4	3	3	3	3	3	3	4	4
541	3	2	57	2	1	3	5	3	1	2	2	0	0	0	1	0	0	0	3	4	3	4	4	4	4	4	4	4	5	5	5	5	5	4
542	3	2	60	2	2	3	3	3	1	2	1	1	1	1	1	1	1	1	4	4	5	5	5	5	5	4	4	4	4	4	4	4	5	4
543	3	1	33	1	4	3	4	3	5	3	2	1	0	0	1	1	1	0	4	4	4	4	4	4	4	4	4	4	4	4	4	4	4	4
544	3	2	24	1	5	2	1	1	7	1	1	1	0	0	1	0	0	0	3	3	3	3	3	4	4	4	1	4	4	4	4	4	4	4
545	3	1	74	2	1	2	2	3	1	3	1	1	1	1	1	1	1	1	5	5	5	5	4	4	4	4	4	3	3	3	4	4	5	4
546	3	1	27	2	4	2	2	3	1	2	1	1	1	1	1	1	1	1	4	4	4	4	4	4	4	4	4	4	4	4	4	4	4	4
547	3	1	63	2	1	3	2	3	1	2	1	1	0	0	1	1	1	0	3	4	4	4	4	3	4	4	3	4	4	4	3	3	4	4
548	3	1	60	2	1	2	2	3	1	2	1	1	1	1	1	1	1	1	2	4	4	4	4	4	4	4	4	4	4	4	4	4	4	4
549	3	1	52	2	2	2	2	3	1	2	3	1	0	1	1	1	1	1	4	4	4	3	4	4	5	5	4	4	4	5	5	5	4	5
550	3	2	55	2	1	2	2	3	2	2	1	1	0	0	0	0	0	0	5	5	5	5	5	5	5	5	5	5	5	5	5	5	5	5
551	3	1	42	2	2	2	1	3	1	2	1	1	1	1	1	1	1	1	4	5	5	5	5	5	5	4	5	5	4	5	5	5	4	4
552	3	2	37	2	3	1	1	3	1	2	2	1	0	0	1	1	1	1	4	4	4	4	4	4	4	4	4	4	4	4	4	4	4	4
553	3	2	56	2	2	2	5	3	2	2	2	1	0	0	0	0	0	0	5	5	5	5	5	5	5	5	5	5	5	5	5	5	5	5
554	3	2	47	2	2	2	2	3	1	2	1	1	1	1	1	1	1	1	4	5	5	5	5	5	5	5	4	4	4	3	5	5	4	5
555	3	1	25	1	5	1	1	3	1	3	2	0	1	0	1	1	1	0	3	4	4	4	3	4	4	4	3	3	3	3	3	3	4	4
556	3	2	67	2	2	2	3	3	1	2	1	1	1	1	1	1	1	1	4	5	5	4	4	4	5	4	5	4	4	4	4	4	4	4
557	3	1	50	2	3	1	5	3	2	1	2	1	0	0	0	0	0	0	5	5	5	5	5	5	5	5	5	5	5	5	5	5	5	5
558	3	2	49	2	1	2	2	3	1	2	1	1	1	1	1	1	1	1	4	5	5	5	5	5	5	5	5	5	5	5	5	5	5	4
559	3	2	56	2	1	3	1	3	2	2	1	1	0	0	0	0	0	0	4	5	5	5	4	4	3	5	3	3	4	3	2	2	4	4
560	3	2	53	2	1	2	5	3	2	3	1	1	0	0	0	0	0	0	5	5	5	5	5	5	5	5	5	5	5	5	5	5	5	5
561	3	1	52	2	1	2	2	3	1	2	1	1	0	1	1	1	1	1	4	5	5	5	5	5	5	4	4	5	5	4	4	4	4	4
562	3	1	46	3	3	2	5	3	2	2	2	1	0	0	1	1	1	1	5	5	5	5	5	5	5	5	5	5	5	5	4	4	5	5
563	3	2	58	2	1	2	2	3	2	2	1	1	0	0	0	0	0	0	4	5	4	4	4	3	4	4	4	3	3	3	3	3	3	2
564	3	1	28	1	4	1	4	3	2	1	2	1	0	0	0	0	0	0	5	5	5	5	5	5	5	5	5	5	5	5	5	5	5	5
565	3	2	52	2	2	3	3	3	2	3	1	1	0	0	0	0	0	0	3	4	3	4	3	4	4	4	1	2	1	2	2	2	4	4
566	3	2	60	2	3	2	3	3	2	3	1	1	0	0	0	0	0	0	5	5	5	5	5	5	5	5	5	5	5	5	5	5	5	5
567	3	1	72	2	1	2	2	3	2	2	1	1	1	1	1	1	0	1	2	2	2	2	2	2	2	2	2	2	2	2	2	2	2	2
568	3	2	47	2	2	3	3	1	1	2	2	1	1	1	1	1	1	1	5	5	5	5	5	5	5	5	5	5	5	5	5	5	5	5
569	3	2	64	2	2	2	2	3	1	3	1	1	0	0	0	0	0	0	5	5	5	5	5	5	5	5	5	5	5	5	5	5	5	5
570	3	1	54	2	1	2	3	3	1	2	2	1	0	0	0	0	0	0	5	5	5	5	5	5	5	5	5	5	5	5	5	5	5	5
571	3	1	70	2	2	3	3	3	1	2	2	0	0	0	0	0	1	0	1	1	4	4	4	4	3	4	4	4	3	3	3	3	4	3
572	3	1	59	2	2	2	1	3	1	2	1	1	0	0	0	1	1	0	5	5	5	5	5	5	5	5	5	5	5	5	5	5	5	5
573	3	2	68	2	1	3	2	3	1	3	1	0	0	0	0	0	1	0	1	5	5	4	3	3	5	5	5	4	4	4	3	3	5	4
574	3	1	55	2	1	2	3	3	1	2	2	1	0	0	1	1	1	0	5	5	5	5	5	5	5	5	5	5	5	5	5	5	5	5
575	3	1	34	3	2	1	3	3	4	1	1	1	1	1	1	1	1	1	3	4	4	4	4	4	5	4	4	4	5	4	4	5	5	5
576	3	2	18	1	3	3	6	1	3	1	1	1	0	0	0	1	0	0	4	4	4	4	4	3	3	3	4	4	4	4	4	4	4	4
577	3	1	69	2	1	2	2	3	1	3	2	1	0	0	1	1	1	0	4	4	4	4	4	4	5	4	3	4	4	4	4	4	5	5
578	3	1	77	2	2	2	2	3	1	3	1	0	0	0	0	1	1	1	5	5	4	5	3	3	5	5	5	5	4	3	3	3	5	4
579	3	2	48	2	1	2	2	3	1	2	1	1	0	0	0	1	1	1	5	5	5	5	5	5	5	5	5	5	5	5	5	5	5	5
580	3	2	49	2	2	2	5	2	4	2	2	1	0	0	1	0	0	0	4	4	4	4	4	4	5	4	4	4	4	4	4	4	5	5
581	3	2	18	1	1	3	4	1	4	2	1	1	0	0	0	1	0	0	1	1	5	5	5	5	5	5	5	5	5	5	5	5	5	5
582	3	1	56	2	1	1	5	3	4	2	2	1	0	0	1	1	0	0	5	2	4	3	3	4	4	4	4	4	3	3	3	3	3	3
583	3	1	70	2	1	2	2	3	4	3	2	1	0	0	0	0	0	0	4	5	4	4	4	4	4	4	4	4	4	4	4	4	4	4
584	3	1	28	1	2	2	4	2	1	1	1	1	0	0	0	0	0	0	4	4	4	4	3	3	5	4	3	3	3	3	3	3	5	4
585	3	2	43	2	1	2	5	3	1	2	2	1	0	0	0	0	0	0	2	4	4	4	4	3	3	4	4	4	4	4	4	4	4	4
586	3	2	69	2	1	3	2	3	1	1	1	1	0	0	1	1	1	0	4	4	4	4	4	3	4	4	4	4	4	4	4	4	4	4
587	3	2	75	4	1	2	3	3	1	3	2	1	0	0	1	1	1	0	5	5	5	5	5	5	5	5	5	5	5	5	5	5	5	5
588	3	1	60	2	4	2	5	3	1	3	2	1	0	0	0	0	0	0	4	4	4	4	4	4	4	4	4	4	4	4	4	4	4	4
589	3	2	74	2	5	3	2	3	4	3	2	1	1	1	1	1	1	1	3	3	4	4	4	4	4	4	4	4	4	4	4	4	4	4
590	3	2	71	2	1	3	3	3	1	2	2	1	1	1	1	1	1	1	5	5	5	5	5	5	4	5	3	4	4	3	4	4	4	4
591	3	1	68	2	1	2	2	3	1	2	2	1	0	0	1	1	1	1	5	2	4	4	4	4	4	4	4	4	4	4	4	4	4	4
592	3	1	50	2	2	2	4	3	1	2	2	1	0	0	1	1	0	0	2	5	5	5	5	5	5	5	5	5	5	5	5	5	5	5
593	3	1	73	2	1	3	3	3	1	2	2	1	1	0	1	1	1	0	2	5	5	5	5	5	5	5	5	5	5	5	5	5	5	5
594	3	1	62	2	1	1	3	1	1	2	1	1	0	0	0	1	1	1	5	5	5	5	5	5	5	5	5	5	5	5	5	5	5	5
595	3	1	68	2	1	3	3	3	1	2	1	1	0	0	0	1	1	1	5	5	5	5	5	5	5	4	4	5	5	5	5	5	4	4
596	3	1	57	2	1	1	2	3	1	2	1	1	1	1	1	1	0	0	4	4	4	4	4	4	4	4	4	3	4	4	4	4	5	5
597	3	2	18	1	3	3	6	3	5	2	1	1	0	0	1	0	0	0	4	4	4	4	4	4	5	4	4	4	4	4	4	4	4	4
598	3	1	60	2	2	1	2	3	1	2	3	1	1	1	1	1	1	1	4	4	4	4	4	4	4	4	4	4	4	4	4	4	4	4
599	3	2	68	2	1	2	3	3	5	2	1	1	0	0	1	1	1	0	5	5	5	5	5	4	5	5	5	5	5	4	4	4	5	5
600	3	2	27	2	4	2	1	3	1	3	1	1	1	1	1	1	1	1	5	5	5	5	5	5	5	5	5	5	5	5	5	5	5	5
601	3	1	29	1	3	2	1	3	1	2	2	1	0	0	1	0	0	0	2	4	3	3	4	4	3	4	4	3	3	3	3	3	3	3
602	3	1	80	2	1	2	2	3	1	2	1	1	0	0	1	1	1	1	4	4	3	3	3	3	4	4	3	4	4	4	4	4	4	4
603	3	1	70	2	2	2	2	3	1	3	1	1	0	0	0	1	1	1	4	4	4	4	4	4	3	4	3	3	3	3	3	3	4	3
604	3	2	77	2	1	3	3	3	1	2	2	1	0	0	0	0	0	0	1	5	4	4	5	5	5	5	5	5	4	4	5	5	5	5
605	3	1	75	2	2	2	2	3	1	3	1	1	0	0	1	1	1	0	5	5	5	5	5	5	5	5	5	5	5	5	5	5	5	5
606	3	2	56	2	1	3	5	3	5	2	2	1	0	0	1	1	0	0	5	5	5	5	5	5	5	5	5	5	5	5	5	5	5	5
607	3	1	70	2	2	3	2	3	1	2	2	1	0	0	1	1	0	0	5	5	5	5	5	5	5	5	5	5	5	5	5	5	5	5
608	3	1	57	2	2	2	2	3	1	3	2	1	1	0	0	1	1	1	4	4	4	4	4	4	3	4	3	4	3	4	3	3	4	4
609	3	1	66	2	1	3	2	3	5	2	2	1	0	0	1	1	1	1	4	4	4	4	4	4	4	4	4	4	4	4	4	4	4	4
610	3	1	33	2	5	1	2	3	5	3	2	1	0	0	0	1	1	0	3	5	5	5	5	5	5	5	5	5	5	5	5	5	5	5
611	3	1	56	2	2	2	2	3	1	3	2	1	0	0	0	0	0	0	2	2	2	2	1	2	2	2	2	2	2	3	2	5	1	2
612	3	1	65	2	2	2	2	1	5	3	1	1	0	0	0	0	0	0	5	5	5	5	5	5	5	5	5	5	5	5	5	5	5	5
613	3	1	54	2	2	2	2	3	5	3	1	1	1	1	1	1	1	1	5	5	5	5	5	5	5	5	5	5	5	5	5	5	5	5
614	3	1	74	2	2	2	5	3	5	3	2	1	0	0	0	1	1	0	3	3	3	3	3	3	3	3	3	3	3	3	3	3	3	3
615	3	1	65	2	1	2	2	3	1	2	1	1	0	1	1	0	1	0	4	4	3	4	3	3	4	3	3	3	3	3	3	3	5	4
616	3	1	58	2	2	2	3	3	5	3	1	1	1	1	1	1	1	1	5	5	5	5	5	5	5	5	5	5	5	5	5	5	5	5
617	3	2	37	2	5	1	5	3	2	2	1	1	0	0	0	0	0	0	3	3	3	3	4	2	4	4	4	3	3	3	3	2	4	4
618	3	1	72	2	1	2	2	3	2	2	1	1	0	0	1	0	1	1	4	4	3	4	3	4	3	4	4	4	4	4	3	3	4	4
619	3	1	80	4	1	3	1	3	1	2	2	1	0	0	0	0	0	0	1	1	1	2	2	2	2	1	1	1	1	1	1	2	3	3
620	3	1	80	2	1	2	3	3	1	2	1	1	0	1	1	1	0	0	5	5	5	5	5	5	3	3	2	2	2	2	1	2	5	5
621	3	1	61	2	3	2	2	3	5	3	1	1	1	1	1	1	1	1	5	5	5	5	5	5	5	5	5	5	5	5	5	5	5	5
622	3	1	60	2	3	2	2	3	5	3	3	1	0	0	0	0	0	0	3	3	3	3	3	3	3	3	3	3	4	3	3	3	3	3
623	3	2	71	2	1	3	2	3	1	2	3	1	0	1	0	1	1	0	4	4	4	4	4	4	4	4	4	4	4	3	3	3	3	3
624	3	2	77	4	1	2	1	3	1	2	2	0	0	0	1	1	1	0	5	5	5	5	5	5	5	5	5	5	5	5	5	5	5	5
625	3	1	58	2	2	1	2	1	2	2	2	0	0	0	0	0	1	0	1	3	2	2	1	1	2	2	1	1	1	1	1	1	1	1
626	3	1	60	2	1	2	3	3	1	2	1	1	0	0	1	1	1	1	5	5	5	5	5	5	5	5	5	5	5	5	5	5	5	5
627	3	2	52	2	1	3	5	3	1	2	3	1	0	0	1	1	1	1	4	4	4	4	4	4	4	4	4	3	4	4	4	4	4	4
628	3	1	31	1	4	1	1	3	1	1	1	1	1	1	1	1	1	1	3	3	3	3	3	3	3	3	3	3	3	3	3	3	3	3
629	3	2	28	1	3	2	1	3	1	2	1	1	0	0	0	0	0	0	5	5	5	5	5	5	5	5	5	5	5	5	5	5	5	5
630	3	1	63	2	2	2	2	3	5	3	1	1	1	1	1	1	1	1	5	5	5	5	5	5	5	5	5	5	5	5	5	5	5	5
631	3	1	79	2	2	2	2	3	1	3	1	1	0	0	0	1	1	0	4	5	5	5	5	5	5	5	5	5	5	5	5	5	5	5
632	3	2	71	2	1	3	2	3	1	3	1	1	0	0	0	0	0	0	1	1	5	5	5	5	5	5	1	5	5	5	1	2	2	2
633	3	2	25	2	1	2	2	3	1	3	2	1	0	0	0	0	0	0	4	4	4	4	4	4	4	4	4	4	4	4	4	4	4	4
634	3	2	69	2	1	2	2	3	1	3	1	0	0	0	1	1	1	0	4	4	4	4	4	4	4	4	4	4	4	4	4	4	4	4
635	3	1	75	2	2	2	2	3	1	3	1	0	0	0	0	1	0	0	4	4	4	4	4	4	4	4	4	4	4	4	4	4	4	4
636	3	2	60	2	2	3	2	3	1	3	1	1	0	0	0	0	0	0	4	4	4	4	4	4	4	4	4	4	4	4	4	5	5	4
637	3	1	69	2	2	2	2	3	1	3	2	1	0	0	0	1	0	0	4	3	3	4	4	3	3	3	3	3	3	3	3	3	2	3
638	3	1	42	2	3	2	5	3	5	2	2	1	0	0	0	0	0	0	5	5	5	5	5	5	5	5	5	5	5	5	5	5	5	5
639	3	1	79	2	2	2	3	3	5	3	1	1	0	0	1	0	0	0	4	4	4	4	4	4	5	4	3	4	4	4	4	4	5	4
640	3	2	68	2	1	2	2	3	1	2	1	1	0	0	1	1	0	0	5	5	5	5	5	5	5	5	5	5	5	5	5	5	5	5
641	3	1	58	3	2	1	1	3	1	2	1	1	0	0	0	0	0	0	5	5	5	5	5	5	5	5	5	5	5	5	5	5	5	5
642	3	1	68	2	3	2	2	3	5	3	2	0	0	0	0	1	1	0	5	5	5	5	5	5	5	5	5	5	5	5	5	5	5	5
643	3	1	61	2	5	2	2	3	5	3	1	1	0	0	0	0	0	0	5	5	5	5	5	5	5	5	5	5	5	5	5	5	5	5
644	3	1	57	2	4	1	4	3	5	3	2	1	0	0	1	0	0	0	4	4	4	4	4	3	4	4	4	4	4	4	4	4	4	4
645	3	1	54	2	2	3	2	3	5	2	3	0	0	0	0	0	0	0	4	4	4	4	4	4	4	4	4	5	4	4	4	4	4	4
646	3	2	58	2	1	3	3	3	5	2	2	1	0	0	0	0	0	0	5	5	5	5	5	5	5	5	5	5	5	5	5	5	5	5
647	3	1	61	2	3	2	2	3	5	1	2	1	0	0	0	0	0	0	5	4	4	4	5	4	5	5	3	4	4	4	5	5	5	5
648	3	2	87	2	1	2	3	3	1	3	2	1	0	0	0	0	0	0	1	4	4	4	4	4	4	4	4	4	4	4	4	4	5	5
649	3	1	71	2	1	3	5	3	1	2	2	0	0	0	0	1	0	0	5	5	5	5	5	5	5	5	5	5	5	5	5	5	5	5
650	3	1	74	2	1	2	3	3	1	3	1	1	0	0	1	0	0	1	5	5	5	5	5	5	5	5	5	5	5	4	4	4	4	4
651	3	1	72	2	1	2	3	3	2	3	2	1	0	1	1	1	1	1	3	5	5	5	5	5	3	3	5	4	5	4	4	3	3	4
652	3	1	72	2	2	2	5	3	1	3	1	1	0	0	0	0	0	0	4	4	4	4	4	4	4	4	4	4	4	4	4	4	4	4
653	3	2	52	2	2	1	2	3	2	3	2	1	0	1	1	1	0	0	5	5	5	5	5	5	3	3	4	5	4	3	3	3	2	3
654	3	1	70	2	1	2	2	3	5	2	1	1	0	0	1	1	1	1	5	5	5	5	5	5	5	5	5	4	5	4	2	3	3	3
655	3	1	60	2	2	2	2	3	1	3	2	1	1	1	1	1	1	1	4	4	3	4	3	4	5	5	5	3	3	4	3	3	5	3
656	3	1	30	1	5	1	1	3	5	3	2	1	1	1	1	1	1	1	5	5	5	5	5	5	5	5	5	5	5	5	5	5	5	5
657	3	2	80	2	1	2	3	3	1	3	1	1	0	0	1	1	1	1	4	5	5	5	5	5	4	5	4	5	5	4	4	4	5	4
658	3	1	65	2	3	2	2	3	5	2	2	1	0	0	1	1	1	0	3	4	4	4	2	2	5	5	2	3	3	3	1	4	5	5
659	3	1	66	2	3	3	2	3	5	2	1	1	0	0	0	0	0	0	5	4	5	5	5	5	5	5	5	5	5	5	5	5	5	5
660	3	1	30	1	1	1	1	1	7	1	1	1	0	0	0	0	0	0	1	1	1	1	1	1	1	1	1	1	1	1	1	1	1	1
661	3	2	50	2	1	2	2	3	7	2	2	1	0	0	1	1	0	0	5	5	5	5	4	4	3	5	4	5	5	4	3	4	4	4
662	3	2	50	2	2	2	2	3	2	3	2	0	0	0	0	1	0	0	4	4	4	4	4	4	5	4	4	4	4	4	4	4	4	4
663	3	1	18	2	4	2	2	3	2	4	1	0	0	0	0	1	1	0	4	3	4	4	4	4	4	4	4	4	4	4	4	4	4	4
664	3	1	64	2	1	2	2	3	2	2	2	1	0	0	1	1	1	0	5	5	5	5	5	5	5	5	4	5	4	4	5	5	4	4
665	3	2	92	4	1	2	3	3	2	3	1	1	0	0	0	0	0	0	4	4	4	4	4	4	5	5	4	4	4	4	4	4	4	4
666	3	1	75	2	1	2	1	3	1	3	2	1	0	0	0	0	0	0	5	5	5	4	4	4	3	5	5	5	5	4	5	5	5	5
667	3	2	69	2	3	2	5	3	2	3	2	1	0	0	1	1	1	0	5	5	5	4	4	5	3	5	5	5	4	3	3	3	4	4
668	3	1	65	2	2	2	3	3	2	3	2	1	0	0	1	1	1	0	5	5	5	5	5	5	3	3	4	4	3	3	5	4	4	4
669	3	1	74	2	1	2	3	3	1	2	2	1	0	0	0	0	0	0	4	5	5	4	4	4	5	5	5	4	5	4	5	4	5	5
670	3	1	70	2	1	2	2	3	2	2	2	1	0	0	1	1	0	0	5	5	5	5	5	5	2	3	4	4	4	4	3	3	2	3
671	3	1	70	2	1	2	3	3	5	2	2	1	0	0	0	0	0	0	1	1	1	1	3	4	3	3	1	1	1	1	5	5	5	4
672	3	2	52	2	2	2	2	3	1	3	2	1	0	0	0	1	0	0	4	4	3	4	4	4	5	5	3	3	4	4	4	4	4	4
673	3	2	56	2	2	2	2	3	2	2	3	1	0	0	0	1	1	1	4	4	4	4	4	4	2	3	4	4	3	3	4	3	2	3
674	3	1	55	2	1	2	2	3	2	3	1	1	0	0	1	1	1	0	5	5	5	5	5	5	5	5	5	5	5	5	5	5	5	5
675	3	2	45	2	2	1	2	3	2	2	2	1	0	1	1	0	1	0	5	5	5	4	4	3	2	2	3	4	3	4	3	3	3	4
676	3	1	60	4	2	3	1	2	2	2	1	1	0	0	0	0	0	0	4	4	4	4	4	4	4	4	4	4	4	4	4	4	4	4
677	3	2	78	1	4	1	6	3	2	3	2	1	0	0	1	1	1	1	5	5	5	5	5	5	5	5	5	5	5	5	5	5	5	5
678	3	1	47	2	3	1	5	3	2	2	1	1	0	0	1	0	0	1	4	4	4	4	4	4	4	4	4	4	4	4	4	4	4	4
679	3	2	71	2	4	2	3	3	2	3	2	1	0	0	1	1	1	0	5	5	4	4	4	3	5	4	4	4	3	2	4	3	3	4
680	3	1	76	2	3	2	2	1	2	3	1	1	0	0	1	0	0	0	1	1	4	5	5	5	5	5	4	5	5	5	5	5	5	5
681	3	1	18	1	1	3	4	1	2	1	1	1	0	0	0	1	0	0	1	2	1	1	1	1	2	4	1	3	1	1	1	1	3	4
682	3	2	18	1	1	3	4	3	2	3	2	1	1	1	0	0	0	0	1	1	1	1	1	4	4	1	4	4	4	4	4	4	4	4
683	3	2	44	2	2	2	4	2	2	2	2	1	0	0	0	0	1	0	2	3	4	4	4	4	4	4	4	4	3	4	3	3	4	5
684	3	2	36	2	5	1	4	3	2	3	1	1	1	0	1	0	0	0	1	1	1	1	1	1	4	4	2	1	1	1	1	1	4	4
685	3	1	82	2	2	2	2	2	2	3	1	1	0	0	0	0	0	0	4	4	4	4	3	3	3	4	4	4	4	4	3	3	3	4
686	3	1	85	2	1	3	2	3	2	2	1	0	1	0	1	1	1	1	4	4	5	5	3	1	4	4	4	4	4	4	4	1	4	4
687	3	1	47	2	2	3	2	3	2	2	1	1	0	0	0	1	0	0	4	4	4	4	4	3	4	4	4	4	5	4	4	4	4	4
688	3	2	29	2	5	1	2	3	5	3	2	1	0	0	1	1	0	0	5	5	5	5	5	5	5	5	5	5	5	5	5	5	5	5
689	3	2	29	2	5	1	2	1	5	3	1	1	0	0	0	0	0	0	5	5	5	5	5	4	5	4	5	5	5	5	5	4	5	5
690	3	1	29	2	5	1	2	3	5	1	2	0	0	1	0	0	0	0	4	4	4	4	4	4	4	4	4	1	1	1	1	1	1	1
691	3	2	50	2	5	1	3	3	5	1	2	1	0	1	1	0	0	0	4	4	4	4	4	4	4	4	1	1	1	1	1	1	1	1
692	3	2	72	2	1	2	2	3	2	2	1	0	0	0	0	1	0	0	2	2	4	3	3	3	5	3	2	3	3	3	3	3	4	3
693	3	2	37	2	3	1	2	3	4	3	1	1	0	0	0	0	0	0	5	4	4	5	4	4	5	5	4	5	5	5	5	5	5	5
694	3	2	32	2	5	1	5	3	4	3	1	1	1	1	1	0	0	0	1	1	1	1	1	1	5	1	1	1	1	1	1	1	5	5
695	3	2	31	2	5	1	2	3	4	3	2	1	0	0	1	1	1	1	5	5	5	5	5	5	5	5	5	5	5	5	5	5	5	5
696	3	2	27	2	4	2	2	3	4	1	1	0	0	0	1	1	0	0	5	5	4	4	3	4	5	3	3	5	5	5	3	3	5	5
697	3	2	29	2	4	1	5	3	4	3	1	1	0	0	0	1	0	0	4	4	4	4	4	4	4	4	4	4	4	4	4	4	4	4
698	3	2	25	2	4	2	2	3	4	1	1	1	0	0	1	0	0	1	2	4	2	2	3	2	2	2	2	2	2	2	2	2	2	2
699	3	2	24	2	2	3	5	1	4	3	1	1	0	0	0	0	0	0	2	2	2	2	2	2	2	2	2	2	2	2	2	2	5	4
700	3	2	34	2	5	1	5	1	4	3	1	0	0	0	1	1	1	1	4	4	4	4	4	3	2	4	4	4	3	4	3	3	3	3
701	3	2	34	2	2	3	2	3	4	1	1	0	0	1	0	0	0	0	1	1	1	1	1	1	1	1	1	1	1	1	1	1	1	1
702	3	2	24	2	4	2	2	1	4	2	1	1	0	0	1	0	0	0	3	3	3	3	3	3	3	3	3	3	3	3	3	3	3	3
703	3	2	35	2	5	1	2	3	4	3	1	1	0	0	0	0	0	0	2	1	2	2	2	2	2	2	2	2	2	2	2	2	2	2
704	3	2	51	2	2	1	2	3	4	2	1	1	0	1	0	1	0	0	5	5	5	5	5	5	5	5	2	3	2	2	2	2	2	2
705	3	2	45	2	3	3	2	3	4	3	1	1	0	0	0	0	0	0	4	4	4	4	4	4	5	4	4	5	4	3	3	3	3	3
706	3	2	45	2	2	3	5	3	4	2	1	1	0	0	0	0	0	0	4	4	4	4	4	4	4	4	4	4	4	4	4	4	4	4
707	3	2	40	2	2	1	3	3	4	3	1	0	0	0	0	0	1	0	3	3	4	3	3	2	4	3	3	3	3	3	3	3	3	3
708	3	2	44	2	1	3	2	3	5	3	1	0	0	0	0	1	1	1	1	4	4	4	4	4	4	4	4	4	4	4	4	4	4	4
709	3	2	41	2	4	2	2	3	5	5	1	0	0	0	0	0	0	0	5	5	5	5	5	5	5	4	5	5	4	4	4	4	5	5
710	3	2	64	2	2	3	3	3	5	2	2	1	0	0	0	0	1	0	4	4	4	4	4	5	4	4	4	4	4	4	4	4	4	4
711	3	1	51	2	1	2	2	3	5	3	2	1	0	0	1	1	1	0	1	4	4	4	4	4	4	4	4	4	4	4	4	4	4	4
712	3	1	20	1	5	1	4	3	5	3	2	1	1	0	0	1	1	0	5	5	5	5	5	5	3	5	2	3	4	3	2	5	4	5
713	3	1	57	2	4	1	2	3	5	3	1	1	0	0	1	0	0	0	4	4	4	4	4	4	4	4	4	4	4	4	3	4	4	4
714	3	1	57	2	4	1	2	3	5	3	1	1	0	0	0	0	0	0	4	4	4	4	4	4	4	4	4	4	4	4	4	4	4	4
715	3	2	43	2	3	2	5	3	5	4	1	1	1	1	1	0	0	1	4	4	4	4	4	4	4	4	4	4	4	4	4	4	4	4
716	3	1	29	1	3	2	4	3	5	3	1	1	0	0	1	1	0	0	5	1	5	5	5	5	5	5	5	1	5	5	5	5	5	5
717	3	1	38	2	5	3	2	3	5	3	2	1	1	0	1	1	0	0	3	3	3	3	3	3	3	3	2	2	2	2	2	2	3	3
718	3	2	50	2	3	3	5	3	3	5	2	1	0	0	0	1	0	0	5	5	5	5	5	5	5	5	4	5	5	5	5	4	5	5
719	3	1	29	1	3	2	1	3	5	2	1	1	0	0	0	1	1	1	5	5	5	5	5	5	5	5	5	5	5	4	4	3	4	4
720	3	2	41	2	2	3	2	3	5	2	1	1	0	0	0	0	0	0	4	4	3	3	3	3	3	3	3	3	3	3	3	3	3	3
721	3	1	66	2	2	2	2	3	3	2	2	1	0	0	1	0	0	0	2	2	2	2	1	2	2	1	1	1	2	1	2	3	2	2
722	3	1	49	2	2	2	2	3	5	2	1	1	0	0	0	0	0	0	2	2	2	2	2	2	1	1	1	1	2	2	2	1	2	2
723	3	2	76	2	1	3	2	3	2	2	1	1	0	0	1	1	0	1	2	3	3	3	2	2	3	4	3	2	2	2	2	2	3	2
724	3	1	41	2	2	2	2	1	5	2	2	1	0	0	0	0	0	0	4	4	4	4	4	4	4	4	4	4	4	4	4	4	4	4
725	3	1	81	2	2	2	2	3	2	2	3	1	0	0	1	1	1	0	5	5	5	5	5	5	5	5	5	5	5	5	5	5	5	5
726	3	1	53	2	2	1	5	2	2	2	2	1	0	0	1	1	0	0	3	4	4	3	3	3	3	4	3	4	3	3	3	3	3	3
727	3	2	53	2	1	1	2	3	2	2	1	1	0	0	0	0	0	0	1	2	3	3	4	3	2	3	3	4	3	4	3	2	2	3
728	3	1	71	2	1	2	2	2	2	2	1	1	0	0	1	1	0	0	3	3	3	2	2	2	5	4	3	3	3	3	3	3	5	5
729	3	1	55	2	3	1	4	3	3	3	1	1	0	0	0	1	0	0	3	4	4	4	3	4	4	3	3	3	5	4	3	3	4	4
730	3	1	82	2	1	2	1	3	1	3	1	1	0	0	0	1	1	1	5	5	5	5	5	5	5	4	5	5	5	5	5	5	5	5
731	3	2	81	2	1	2	2	3	1	3	1	1	0	0	1	1	1	1	4	4	5	5	5	4	5	5	5	5	5	5	4	5	5	5
732	3	2	49	2	1	2	2	3	1	3	3	1	1	0	1	1	1	1	5	5	5	5	5	4	4	4	3	4	4	4	4	4	4	4
733	3	2	88	2	1	2	2	3	1	2	3	1	0	0	1	1	1	1	5	4	4	4	5	4	5	5	4	4	5	4	5	4	4	4
734	3	2	79	2	1	2	2	3	1	3	3	1	0	1	1	1	1	1	5	4	4	4	5	4	4	4	5	5	5	5	5	4	5	4
735	3	2	77	2	1	3	2	1	2	2	1	0	0	0	0	0	1	0	3	2	3	2	2	2	2	4	3	3	3	3	3	3	3	3
736	3	1	63	2	2	2	2	3	2	3	1	1	0	0	0	0	0	0	4	4	4	4	4	4	4	4	4	4	4	4	4	4	4	4
737	3	2	45	3	2	3	1	3	7	2	3	0	0	0	0	0	0	0	4	3	3	3	3	3	4	4	2	2	2	4	3	2	2	2
738	3	1	79	4	1	1	3	3	1	2	1	1	0	0	0	1	1	0	3	3	4	4	3	4	3	4	3	3	3	3	3	3	4	4
739	3	2	52	2	2	1	1	3	7	2	2	1	1	1	1	1	0	0	4	2	4	4	3	4	5	4	3	3	4	3	2	2	2	3
740	3	1	59	2	2	3	3	3	5	2	1	1	1	1	1	1	1	1	5	5	5	5	5	5	5	5	5	5	5	5	5	5	5	5
741	3	1	67	2	2	2	3	3	5	2	2	1	0	0	1	1	1	0	5	5	5	5	5	5	5	5	2	1	1	1	1	1	1	1
742	3	1	61	2	5	2	2	3	5	3	1	0	0	0	0	1	0	0	4	4	4	4	3	3	3	3	4	4	4	4	4	3	3	4
743	3	2	63	2	2	1	3	3	5	2	2	1	0	1	1	1	1	1	5	5	5	5	5	5	5	5	2	1	1	1	1	1	1	1
744	3	2	72	2	2	2	1	3	5	3	1	1	0	1	1	1	1	1	5	5	5	5	5	5	5	5	2	1	1	1	1	1	1	1
745	3	1	72	2	3	2	2	3	5	3	1	1	0	1	1	1	1	1	5	5	5	5	5	5	5	5	2	1	1	1	1	1	1	1
746	3	2	66	2	3	2	3	3	5	3	1	1	0	0	1	0	0	0	5	5	5	5	5	5	5	5	3	3	3	3	3	3	3	3
747	3	2	61	2	2	2	3	3	5	3	2	1	0	0	1	1	1	1	5	5	5	5	5	5	5	4	3	3	3	3	3	3	3	3
748	3	2	68	2	1	2	3	3	5	3	2	1	1	1	1	1	1	1	5	5	5	5	5	5	5	5	4	3	3	4	4	4	3	3
749	3	2	68	2	2	2	2	3	5	3	1	1	1	1	1	1	1	0	5	5	5	5	5	5	5	5	3	2	4	4	3	3	3	3
750	3	2	56	2	2	2	3	3	5	3	2	1	1	1	1	1	1	1	5	4	4	4	4	4	4	4	3	3	3	3	3	3	3	2
751	3	2	73	2	1	2	3	3	5	2	2	1	0	0	0	1	0	0	5	5	5	5	5	5	5	5	5	5	5	5	5	5	5	5
752	3	2	60	2	1	2	3	3	5	2	2	1	0	0	1	0	0	0	4	4	4	4	4	4	4	4	1	3	4	4	4	4	4	4
753	3	1	64	2	2	2	3	3	5	3	1	1	1	1	1	1	1	1	4	4	4	4	4	4	4	4	4	3	3	3	4	3	3	3
754	3	1	63	2	1	2	3	3	5	3	2	1	1	0	1	0	1	0	4	4	4	3	4	4	4	4	3	4	4	2	3	3	3	3
755	3	1	59	2	1	2	2	3	5	3	1	1	1	1	1	1	1	1	4	4	3	4	4	3	3	3	3	2	2	3	3	2	4	3
756	3	1	59	2	2	2	3	3	5	2	1	1	1	1	1	1	1	1	3	4	3	4	5	5	5	3	5	4	3	2	3	2	3	2
757	3	1	53	2	4	3	2	3	5	3	1	0	0	0	0	0	1	0	3	4	3	4	4	3	5	3	4	3	3	3	3	3	3	3
758	3	2	80	4	1	3	3	3	2	1	1	0	1	0	0	0	0	0	3	3	2	2	1	2	2	2	3	3	3	3	1	2	2	3
759	3	1	36	2	2	3	1	3	2	2	1	0	0	0	0	0	0	0	3	4	4	4	3	2	5	5	4	3	3	5	3	2	5	5
760	3	1	51	2	2	1	2	3	2	3	1	1	0	0	1	0	1	1	5	5	5	5	5	5	4	4	4	4	4	4	4	4	4	4
761	3	1	67	2	1	3	3	3	7	2	1	1	0	0	0	0	0	0	5	5	5	5	5	5	3	3	5	3	5	4	5	5	4	3
762	3	1	58	2	3	1	5	3	5	3	1	1	0	1	1	1	1	1	5	5	5	5	5	5	5	5	2	1	1	1	1	1	1	1
763	3	2	61	2	2	2	3	3	5	3	1	1	0	1	1	1	1	1	5	5	5	5	5	5	5	5	2	1	1	1	1	1	1	1
764	3	1	69	2	1	2	2	1	5	2	2	1	0	0	0	0	0	0	5	5	5	5	5	5	5	5	5	5	5	5	5	5	5	5
765	3	2	52	2	1	1	2	3	5	2	2	1	1	1	1	1	0	0	1	5	5	5	5	5	5	5	5	5	5	5	5	5	5	5
766	3	2	51	4	1	2	5	3	5	1	3	1	1	1	1	1	1	1	5	5	5	5	5	5	5	5	5	5	5	5	5	5	5	5
767	3	1	23	1	3	1	4	3	2	1	1	1	0	0	0	0	0	0	3	4	3	4	4	3	4	4	3	3	2	3	3	3	4	4
768	3	1	47	2	1	3	6	3	2	2	2	0	0	0	1	0	0	0	4	4	4	4	5	5	4	4	5	4	4	4	5	4	5	4
769	3	2	52	2	1	2	2	3	2	2	1	1	0	0	0	1	1	0	2	3	3	3	3	3	5	5	3	4	3	4	3	1	5	5
770	3	1	52	2	1	3	5	3	2	4	1	1	0	0	0	0	0	0	1	3	3	3	1	1	3	4	2	3	3	3	1	1	4	5
771	3	2	69	4	2	2	1	3	2	3	1	1	0	0	0	1	1	0	3	4	5	5	5	4	5	5	4	4	4	5	5	4	5	5
772	3	1	57	2	2	2	2	3	2	1	1	1	0	1	0	0	1	0	3	2	1	1	1	1	3	5	3	4	4	1	2	1	5	5
773	3	2	55	2	1	3	2	3	2	1	1	1	1	1	1	0	0	0	4	4	4	3	2	2	3	3	1	2	3	1	1	1	4	2
774	3	1	74	2	1	2	2	3	2	2	1	1	0	0	0	0	0	0	3	3	2	2	2	2	2	2	2	3	3	3	3	3	3	3
775	3	2	64	2	2	2	5	3	2	3	1	1	0	0	1	1	0	0	3	3	3	4	4	3	4	3	3	4	3	4	4	3	3	4
776	3	2	52	2	2	2	2	3	2	2	2	0	0	1	0	0	0	0	4	5	4	4	3	4	4	4	2	1	1	1	1	1	1	1
777	3	2	27	2	2	2	2	3	2	1	1	0	0	0	0	0	0	0	3	4	3	3	3	3	4	3	3	3	3	3	3	3	3	3
778	3	1	57	2	1	1	5	3	2	4	1	1	0	0	1	0	0	1	2	2	2	2	2	2	2	2	2	2	2	2	2	2	2	2
779	3	2	48	2	2	1	3	3	2	2	1	1	0	0	1	0	0	0	4	4	2	3	5	4	3	4	2	2	2	2	2	2	2	2
780	3	1	52	3	2	1	3	2	2	1	2	1	0	0	0	0	0	0	5	4	4	3	4	4	4	4	4	3	3	4	4	3	4	4
781	3	1	53	2	1	3	6	3	7	5	1	0	0	0	0	0	0	0	5	5	5	5	5	5	5	5	5	5	5	5	5	5	5	5
782	3	1	59	2	2	2	5	3	5	2	2	1	0	0	0	0	0	0	4	4	4	4	4	4	4	4	4	4	3	3	3	2	3	3
783	3	1	68	4	3	2	3	3	5	3	1	1	0	0	0	0	0	0	5	5	4	4	3	3	3	4	4	4	3	4	3	3	4	4
784	3	1	67	2	1	2	1	3	5	1	1	1	1	0	1	0	1	1	1	1	2	2	1	1	2	2	2	2	3	3	2	2	3	2
785	3	1	58	2	4	2	2	3	5	3	1	1	0	0	1	0	0	0	4	4	4	4	4	4	4	4	4	4	4	4	4	3	5	4
786	3	1	65	2	4	2	3	3	2	3	1	1	0	0	0	1	1	0	3	3	3	3	1	1	3	3	3	3	3	3	1	1	3	3
787	3	2	51	2	2	2	2	3	5	2	1	0	0	0	0	1	1	0	5	4	4	4	1	1	4	4	4	5	4	5	1	1	5	5
788	3	2	52	3	2	2	1	3	5	3	1	1	0	0	0	1	0	0	1	3	3	3	1	1	4	4	1	3	3	3	1	1	4	4
789	3	2	59	3	3	2	1	3	5	3	1	1	0	0	0	1	0	0	3	2	2	2	1	1	4	4	1	4	4	2	2	1	4	5
790	3	2	59	2	3	2	2	3	5	3	1	1	0	0	0	1	0	0	3	2	3	3	1	1	5	5	3	3	3	3	1	1	3	4
791	3	1	63	2	4	2	2	3	5	3	3	0	0	0	1	0	0	0	3	3	3	3	3	3	3	3	3	3	3	4	3	3	3	3
792	3	1	61	2	3	2	2	3	5	3	1	1	0	0	0	0	0	0	5	5	5	5	4	4	4	4	4	4	4	4	4	4	4	4
793	3	1	63	2	2	2	2	3	5	3	1	1	0	0	0	0	0	0	1	1	1	1	1	1	1	1	1	1	2	1	1	1	1	3
794	3	1	66	2	3	2	2	3	5	3	1	1	0	0	0	0	1	0	4	2	4	5	3	5	5	5	5	5	5	5	5	5	5	5
795	3	1	61	2	3	2	2	3	5	3	1	1	0	0	1	0	0	0	3	3	3	3	3	3	3	4	3	3	3	3	3	3	3	3
796	3	1	74	2	4	2	2	3	5	3	1	1	0	0	1	1	0	0	5	5	5	5	5	5	5	5	5	5	5	5	5	5	5	5
797	3	1	69	2	4	2	1	3	5	3	1	1	0	0	1	1	1	0	5	5	5	5	5	5	5	5	5	5	5	5	5	5	5	5
798	3	1	71	1	5	3	6	1	2	1	3	1	0	0	0	0	0	0	1	1	1	1	1	1	1	1	1	1	1	1	1	1	1	1
799	3	1	38	1	3	3	5	3	2	1	1	0	0	0	1	1	1	1	3	2	3	3	2	1	4	3	3	3	3	3	3	3	3	3
800	3	1	24	1	5	3	4	2	1	2	2	1	1	1	1	1	1	1	1	2	2	4	4	3	4	4	4	4	4	4	4	4	4	4
801	3	1	47	2	2	3	3	2	1	2	2	1	1	1	1	1	1	1	4	4	4	4	4	3	3	4	4	4	4	4	4	4	4	4
802	3	1	54	2	2	1	2	3	5	3	1	0	0	0	0	0	0	0	4	4	4	4	4	4	4	4	4	4	4	4	4	4	4	4
803	3	1	66	2	3	2	2	3	5	3	1	1	0	0	1	0	0	0	3	3	3	3	3	3	3	4	3	3	3	3	5	4	4	4
804	3	1	30	2	3	3	5	1	5	2	1	1	0	0	0	0	0	0	4	4	4	4	4	4	5	5	4	4	4	4	4	4	5	5
805	3	1	55	2	2	2	3	3	5	3	1	0	0	0	1	0	0	0	3	4	2	1	1	1	3	3	1	3	1	1	1	1	3	3
806	3	1	65	2	3	2	5	3	5	3	2	1	0	0	1	0	0	0	4	4	4	5	3	3	3	4	1	1	1	1	1	1	1	1
807	3	1	69	2	2	3	3	3	5	3	3	1	0	0	1	1	1	1	3	2	2	2	2	2	2	2	3	2	2	2	2	2	2	5
808	3	1	65	2	2	3	3	1	5	2	2	1	1	1	1	1	1	1	5	5	5	5	5	5	5	5	5	5	5	5	5	5	5	5
809	3	1	56	2	2	3	3	3	5	2	3	1	0	0	1	1	1	1	4	4	4	4	4	4	4	4	5	5	5	5	5	5	5	5
810	3	1	71	2	4	2	3	3	5	3	1	1	0	0	0	0	0	0	5	5	5	5	5	5	5	5	1	5	5	5	5	5	5	5
811	3	1	54	1	3	3	1	3	5	1	1	1	0	0	1	1	1	1	2	5	4	4	5	5	3	3	2	2	3	3	4	4	4	3
812	3	1	66	2	2	3	3	3	5	3	3	1	0	0	1	1	0	0	1	5	5	5	1	5	2	2	2	2	1	1	1	1	1	1
813	3	1	54	2	2	1	2	3	5	3	3	1	0	0	1	1	1	0	5	5	5	5	5	5	5	3	1	1	1	1	1	1	1	1
814	3	2	68	2	2	2	3	3	5	3	3	1	0	0	0	1	1	1	4	4	4	4	4	4	4	4	4	4	4	4	4	4	4	3
815	3	1	74	2	1	3	1	3	5	3	1	1	0	0	0	0	0	0	1	3	3	2	1	1	5	2	1	3	2	2	2	1	5	5
816	3	2	29	2	2	2	2	3	5	1	1	1	0	0	0	0	0	0	5	5	5	5	5	5	5	5	5	5	5	5	5	5	5	5
817	3	2	71	2	2	2	5	3	5	3	1	1	1	0	1	0	0	0	4	4	4	4	4	4	4	4	4	4	4	4	4	4	4	4
818	3	2	66	2	5	2	2	3	5	1	1	1	0	0	0	0	0	0	4	4	4	4	4	3	3	4	4	5	4	4	4	3	4	4
819	3	1	59	2	2	3	5	1	5	2	1	1	0	0	1	0	0	0	4	4	4	4	4	4	4	4	3	4	4	4	4	4	4	4
820	3	2	68	2	3	2	3	3	5	3	1	1	1	0	1	0	0	0	5	5	5	5	5	5	5	5	5	5	5	5	5	5	5	5
821	3	1	40	3	2	1	1	3	5	3	2	1	0	0	1	1	1	1	4	4	4	4	3	3	3	3	3	3	3	3	3	3	3	3
822	3	1	63	2	1	2	3	3	5	3	1	1	1	1	1	1	1	1	4	4	4	4	4	4	4	3	2	3	3	3	3	3	3	3
823	3	1	69	4	1	3	1	1	5	2	2	1	0	0	1	0	1	0	5	5	5	5	5	5	5	5	4	5	5	4	5	4	4	4
824	3	2	50	2	1	2	3	3	5	3	1	1	1	1	1	1	1	1	5	5	1	5	5	5	5	5	5	5	5	5	5	5	5	5
825	3	2	55	2	4	2	2	3	5	3	1	1	1	1	1	0	0	0	5	5	5	5	5	5	5	5	5	5	5	5	5	5	5	5
826	3	1	58	2	5	1	2	1	5	3	2	1	0	0	0	1	0	0	4	4	4	4	4	4	4	4	4	3	4	4	3	4	4	4
827	3	1	48	2	2	1	2	1	5	3	1	1	0	0	0	0	0	0	5	5	5	5	5	5	5	5	5	5	5	5	5	5	5	5
828	3	1	72	2	1	2	3	3	5	3	2	1	1	1	1	1	1	1	4	4	3	4	4	4	4	4	4	2	2	3	3	3	3	3
829	3	1	62	2	2	2	3	1	5	2	2	1	0	0	0	0	0	0	5	4	4	5	5	5	5	5	5	5	5	5	4	5	5	5
830	3	1	37	2	4	2	2	3	5	3	1	1	1	1	1	1	1	1	4	4	4	4	4	3	3	3	3	3	4	4	4	4	3	3
831	3	1	65	2	1	2	2	1	5	3	2	1	0	0	1	0	1	0	5	5	5	5	5	5	5	5	5	5	5	5	5	5	5	5
832	3	2	53	2	2	1	2	3	5	5	1	1	1	1	1	1	1	1	5	5	5	5	1	1	5	5	5	5	1	5	5	5	5	5
833	3	1	59	2	2	2	3	3	5	3	1	1	1	1	1	1	1	1	3	4	4	4	4	3	3	4	4	3	3	3	3	3	3	2
834	3	1	52	2	2	2	2	3	5	3	2	1	0	0	1	1	0	0	5	5	5	5	5	5	5	5	5	5	5	5	5	5	5	5
835	3	1	47	2	2	3	5	3	5	2	1	1	1	1	1	1	1	1	4	4	5	5	4	4	5	5	5	5	5	5	5	5	5	5
836	3	1	37	2	4	3	2	3	5	1	1	1	1	1	1	1	1	1	3	1	1	3	4	4	4	1	3	4	5	4	3	4	4	3
837	3	2	67	2	2	2	2	3	5	3	3	1	1	1	1	1	1	1	5	5	1	5	5	5	5	5	5	5	1	5	5	5	5	5
838	3	1	68	2	4	2	2	3	5	3	2	1	0	0	0	0	0	0	4	4	3	3	2	2	4	4	2	3	2	3	4	3	4	4
839	3	2	71	2	1	2	3	3	5	3	2	1	0	0	0	0	0	0	5	5	5	5	5	5	4	4	4	4	4	4	4	4	4	4
840	3	1	68	2	4	2	2	3	5	3	2	1	0	0	0	0	0	0	5	5	5	5	5	5	5	5	4	5	5	5	5	5	5	5
841	3	2	68	2	3	2	3	3	5	3	1	1	1	1	1	1	1	1	5	5	5	5	5	5	5	5	5	5	5	5	5	5	5	5
842	3	2	59	2	2	1	2	3	5	3	1	1	1	1	1	1	1	0	5	5	5	5	5	5	5	5	5	5	1	5	5	5	5	5
843	3	1	59	2	5	1	2	3	5	3	1	1	0	0	0	0	0	0	5	5	5	5	5	5	5	5	5	5	5	5	5	5	5	5
844	3	2	56	2	4	3	2	3	5	3	1	1	0	0	0	0	0	0	5	4	4	4	4	4	5	4	5	4	4	4	4	4	4	4
845	3	1	68	2	3	2	2	3	5	3	2	1	0	0	0	0	0	0	5	5	5	5	5	5	3	4	4	4	4	4	4	4	5	4
846	3	1	50	2	1	3	2	3	5	2	2	1	0	0	0	0	0	0	4	4	4	4	4	4	4	4	4	4	4	4	4	4	4	4
847	3	1	70	2	2	3	2	3	5	2	1	1	0	0	0	0	0	0	5	4	4	5	5	5	3	1	5	5	5	5	4	4	3	3
848	3	1	71	2	3	2	3	3	5	1	1	1	0	0	0	0	0	0	3	3	4	3	3	3	3	3	3	3	3	4	3	4	3	3
849	3	1	71	2	2	2	2	3	5	3	1	1	1	1	1	1	1	1	3	5	5	5	5	4	4	3	4	3	2	3	3	4	4	4
850	3	1	61	2	1	2	2	3	5	2	1	1	1	1	1	1	1	1	4	5	5	5	5	4	5	5	5	3	4	2	3	5	4	4
851	3	1	51	2	3	2	2	3	5	3	2	1	0	0	0	1	0	0	4	5	5	5	5	4	4	3	4	4	4	4	4	4	4	4
852	3	2	65	2	2	2	3	3	7	1	1	1	1	1	1	1	1	1	3	5	5	4	4	5	5	3	5	5	4	4	3	4	4	3
853	3	2	18	1	4	1	1	2	7	1	2	1	1	1	1	1	1	1	3	3	3	3	3	3	3	3	3	3	3	3	3	3	3	3
854	3	1	30	2	5	1	2	3	7	3	2	0	0	0	0	1	0	0	5	1	5	5	5	5	5	5	2	2	2	2	2	2	2	2
855	3	2	67	2	3	2	3	3	5	3	1	0	0	1	0	1	1	1	5	5	5	5	5	5	3	3	2	2	2	1	1	1	3	4
856	3	1	26	2	5	1	2	1	7	3	2	1	0	0	0	1	1	1	5	5	5	5	5	5	5	5	5	5	5	5	5	5	5	5
857	3	2	72	2	3	2	3	3	5	3	1	0	1	1	0	1	1	1	5	5	5	5	5	5	5	3	2	2	2	2	1	1	3	3
858	3	2	70	2	2	2	3	3	5	3	1	0	1	1	0	1	1	1	5	5	5	5	5	5	3	3	1	1	1	1	1	1	3	3
859	3	1	56	2	1	2	2	3	5	2	1	1	1	1	1	1	1	1	5	5	5	5	5	5	5	5	3	5	5	5	5	5	4	4
860	3	2	50	2	1	2	2	3	5	3	1	1	1	1	1	1	1	1	5	5	5	5	5	5	5	5	5	5	5	5	5	5	5	5
861	3	2	75	2	1	3	2	3	7	2	2	1	0	0	0	0	1	0	4	4	4	3	3	3	4	4	4	3	3	3	3	3	4	4
862	3	1	45	2	3	1	2	3	2	3	2	1	0	0	1	0	0	0	5	5	5	5	5	5	5	5	5	5	5	3	3	3	5	5
863	3	2	58	2	2	1	2	3	7	1	2	1	0	0	1	0	0	0	5	5	5	5	5	5	5	5	4	5	5	5	5	5	5	5
864	3	2	27	1	4	1	1	3	7	3	2	1	0	0	1	1	0	1	5	5	5	5	5	5	5	5	4	4	4	4	4	4	4	4
865	3	1	55	2	3	2	2	3	2	3	2	1	0	0	0	0	0	0	5	5	5	5	5	5	5	5	5	5	5	5	5	5	5	5
866	3	1	35	2	5	1	3	3	2	3	2	1	1	1	1	1	1	1	5	5	5	5	5	5	5	5	5	5	5	5	5	5	5	5
867	3	1	32	2	5	1	2	3	2	3	1	1	0	0	0	1	1	0	5	5	5	5	5	5	5	5	5	5	5	5	5	5	5	5
868	3	2	59	2	2	2	3	3	1	2	1	0	0	0	1	0	0	0	4	3	4	3	4	4	5	5	5	5	5	5	5	5	5	5
869	3	2	56	2	2	2	3	3	1	1	1	0	0	0	1	0	0	0	5	5	5	5	5	5	5	5	5	5	5	5	5	5	5	5
870	3	2	46	2	2	2	5	3	1	3	1	1	1	1	1	1	1	1	1	2	3	4	4	4	4	4	4	4	4	4	4	4	4	4
871	3	1	80	2	5	2	2	3	1	3	1	1	1	1	1	1	1	1	4	4	4	4	4	4	4	4	4	4	4	4	4	4	4	4
872	3	1	75	2	2	2	2	3	5	3	2	0	0	0	0	1	1	0	5	5	5	5	5	5	5	5	5	5	5	5	5	5	5	5
873	3	1	52	2	1	3	5	3	5	1	1	1	0	0	0	1	0	0	5	5	4	4	4	5	5	4	5	5	4	5	5	4	5	4
874	3	2	48	2	2	2	3	1	5	1	2	1	0	0	1	1	1	0	5	4	4	4	4	4	4	4	4	4	4	4	4	4	4	4
875	3	2	48	2	5	1	2	3	5	3	2	1	0	0	0	0	0	0	4	4	4	4	4	3	5	5	2	3	3	4	3	5	4	4
876	3	1	22	1	5	3	4	3	5	3	2	1	0	0	0	1	0	0	5	5	5	5	5	5	5	5	5	5	5	5	5	5	5	5
877	3	2	55	2	3	2	2	3	5	3	2	1	1	0	1	1	1	0	5	5	5	5	5	5	5	5	5	5	5	5	5	5	5	5
878	3	1	60	2	4	2	2	3	5	3	1	0	0	0	1	0	0	0	3	3	3	3	3	3	4	5	4	3	3	3	3	3	5	5
879	3	1	25	1	2	3	4	3	5	2	2	1	0	0	0	0	0	0	5	5	5	5	5	5	5	5	4	4	4	4	4	4	4	5
880	3	2	60	2	1	2	3	3	3	3	1	1	1	1	1	1	1	1	1	3	3	2	5	5	4	5	5	3	4	4	4	5	4	5
881	3	1	41	2	5	1	3	3	3	3	1	1	1	1	1	1	1	1	5	5	5	5	5	4	4	5	5	5	5	4	4	4	5	5
882	3	2	66	2	2	2	2	3	3	3	1	1	1	1	1	1	1	1	4	4	5	5	5	5	5	4	5	5	4	5	5	5	5	4
883	3	1	69	2	3	2	2	3	3	3	1	1	1	1	1	1	1	1	4	4	5	5	4	5	5	5	5	5	4	4	5	5	5	5
884	3	2	65	2	4	2	2	3	3	1	1	1	1	1	1	1	1	1	4	4	4	5	5	5	4	4	5	5	4	4	5	5	5	5
885	3	2	18	1	3	3	4	1	3	1	1	0	0	0	0	1	0	0	5	5	5	5	5	5	5	5	5	5	5	5	5	5	5	5
886	3	2	21	1	5	3	5	3	3	1	2	1	0	0	0	0	0	0	4	4	4	4	4	4	4	4	4	4	4	4	4	4	4	4
887	3	1	49	2	2	2	2	3	7	2	1	1	0	0	0	0	0	0	2	2	2	4	4	4	4	4	4	4	4	4	4	3	4	4
888	3	2	54	2	1	3	2	3	5	2	1	1	0	0	0	0	0	0	4	4	3	4	3	3	3	4	4	3	4	4	3	3	5	5
889	3	1	44	2	3	2	5	3	5	2	1	1	0	0	0	1	0	0	5	5	5	5	5	5	5	5	5	5	5	5	5	5	5	5
890	3	2	33	3	2	2	4	3	5	2	1	1	0	0	1	0	0	0	4	4	4	4	4	4	4	4	4	3	3	2	2	3	3	4
891	3	1	22	1	4	1	2	3	5	2	2	1	0	0	0	0	0	0	5	5	5	5	5	5	5	5	5	5	5	5	5	5	5	5
892	3	1	57	2	2	3	2	3	5	2	2	1	0	0	0	0	0	0	4	4	4	4	4	4	3	4	4	3	2	3	2	2	3	4
893	3	2	60	2	3	2	2	1	5	3	2	1	0	0	0	0	0	0	1	1	5	3	1	1	4	5	1	3	5	5	1	1	5	2
894	3	2	74	2	2	2	2	3	1	3	2	1	0	0	0	0	0	0	2	2	4	5	4	4	5	4	4	5	4	4	4	4	5	4
895	3	1	70	2	3	2	5	1	1	3	2	1	0	0	1	1	1	1	5	5	5	5	5	5	5	5	5	5	5	5	5	5	5	5
896	3	2	69	2	1	3	3	1	1	1	1	1	0	0	0	0	0	0	3	4	4	4	4	4	4	4	4	4	4	4	4	4	4	4
897	3	1	18	1	2	3	4	3	1	2	1	1	0	0	0	1	0	0	4	4	4	4	4	4	4	4	4	4	4	4	4	4	4	4
898	3	2	40	2	5	3	2	3	1	2	1	0	0	0	0	0	0	0	3	3	4	4	4	4	4	4	4	4	4	3	4	4	4	4
899	3	1	35	3	2	2	4	3	1	2	2	1	0	0	0	0	0	0	5	5	5	5	5	5	5	5	5	5	5	5	5	5	5	5
900	3	1	38	3	2	3	3	3	1	2	1	0	0	0	0	1	0	0	3	3	3	3	3	3	3	3	3	3	3	3	3	3	3	3
901	3	1	24	1	3	1	1	1	1	2	1	1	0	0	0	0	0	0	4	4	5	5	5	5	5	5	5	5	5	5	5	5	5	5
902	3	1	34	1	3	1	1	1	1	3	1	1	0	0	1	1	1	1	4	4	3	4	3	2	3	3	3	3	3	3	3	3	3	3
903	3	1	21	1	5	2	4	3	1	2	2	1	1	1	1	0	0	0	3	3	3	3	3	3	3	4	4	4	4	4	3	3	3	4
904	3	1	50	2	1	3	2	3	1	2	2	1	0	1	0	0	0	1	2	3	3	3	3	3	3	3	2	1	2	2	2	3	3	3
905	3	2	86	2	1	3	3	3	1	2	2	1	1	1	1	1	1	1	5	4	4	2	2	5	5	5	1	1	1	2	2	2	2	2
906	3	1	25	1	1	1	1	3	1	3	1	1	0	0	1	0	1	0	1	3	3	2	1	1	1	2	2	1	1	1	4	1	3	1
907	3	1	58	2	2	2	2	2	1	3	1	1	1	1	1	1	1	1	2	1	2	4	2	2	3	3	3	5	2	1	2	3	3	4
908	3	1	49	3	2	3	4	1	1	2	1	0	0	0	0	0	0	0	2	3	4	3	1	1	5	4	3	1	3	2	1	1	2	5
909	3	1	63	2	1	2	2	3	5	3	1	0	0	0	0	1	0	0	4	4	5	5	4	4	4	5	4	4	4	4	4	4	4	4
910	3	1	65	2	3	2	2	3	5	3	2	1	1	1	0	0	0	0	5	5	5	5	5	5	5	5	5	5	5	5	5	4	5	5
911	3	1	71	2	1	2	3	3	5	2	2	1	1	0	1	1	1	0	5	5	5	5	3	5	4	4	4	5	5	5	5	5	5	5
912	3	1	72	4	2	2	1	3	1	3	2	1	0	0	1	1	1	1	4	4	4	4	4	4	4	4	4	4	4	4	4	4	4	4
913	3	2	71	2	1	2	2	3	1	3	3	0	0	0	0	0	0	0	3	5	1	5	5	5	5	5	5	5	5	5	5	5	5	5
914	3	1	72	4	1	2	3	3	1	3	1	1	0	0	0	1	1	0	4	4	4	4	4	4	4	4	4	4	4	4	4	4	4	4
915	3	1	66	2	2	2	2	3	1	3	1	1	0	0	0	0	0	0	4	4	4	4	4	4	4	4	4	4	4	4	4	4	4	4
916	3	1	55	1	2	1	4	3	1	3	2	0	0	0	0	1	0	0	4	4	5	5	5	4	5	5	5	5	5	4	4	4	5	5
917	3	1	55	2	3	2	2	3	1	3	2	1	0	0	0	1	0	0	5	4	4	4	4	4	4	4	4	4	4	4	4	4	4	4
