# Supplementary material for: Attitudes and participation in fall risk management: A tripartite, multicenter cross-sectional study of physicians, nurses, and patients
Source: PLoS One. 2026 Mar 27;21(3):e0343136. doi: 10.1371/journal.pone.0343136 (PMC13028545; doi:10.1371/journal.pone.0343136)
Supplement: S2 File — (XLSX) [file pone.0343136.s004.xlsx]

## Sheet: Sheet1
ID	Role	Q1.Gender	Q2.Age	Q3.Marriage	Q4.Degree of education	Q5.Hospital level	Q6.Department of work	Q7.Years of work experience	Q8.Professional title	Q9.Work position	Q10.Administrative position	Q11.Do you think that managing the risk of patient falls is primarily the responsibility of nurses?	Q12.Do you think your participation in patient fall risk management will change the patient's compliance?	Q13.What is the importance of the responsible nurse inviting you to participate in patient fall risk management nursing activities?	Q14.How often does the responsible nurse invite you to participate in patient fall risk management nursing activities?	Q15.What difficulties do you think exist in implementing fall risk management for patients? [Multiple choice]						Q16A.The importance of inquiring about the patient's history of falls	Q16B.Frequency of inquiring about history of falls	Q17A.The importance of assessing patients' muscle strength, gait, and balance ability	Q17B.The frequency of assessing patients' muscle strength, gait, and balance ability	Q18A.The importance of being aware of the patient's fall risk assessment results	Q18B.The frequency of being informed of patients' fall risk assessment results	Q19A.The importance of being aware of high-risk factors for falls	Q19B.The frequency of being aware of high-risk factors for falls	Q20A.The importance of cooperating with nurses in fall management	Q20B.The frequency of cooperating with nurses in fall management	Q21A.The importance of explaining to patients the significance of preventing falls	Q21B.The frequency of explaining to patients the importance of preventing falls	Q22A.The importance of explain to patients the hazards of falls.	Q22B.The frequency of explaining to patients the dangers of falls	Q23A.The importance of informing patients of the increased risk of falls associated with taking certain special medications	Q23B.The frequency of informing patients of the increased risk of falls associated with taking certain special medications	Q24A. The importance of reminding patients of preventing falls during their daily activities or exercise	Q24B.The frequency of reminding patients of preventing falls during their daily activities or exercise	Q25A.The importance of immediately providing bed rail protection after doctors perform therapeutic procedures beside patients' beds	Q25B.The frequency of immediately providing bed rail protection after doctors perform therapeutic procedures beside patients' beds	Q26A.The importance of immediately assessing and treating the injuries and conditions of patients after falls	Q26B.The frequency of immediately assessing and treating the injuries and conditions of patients after falls	Q27A.The importance of closely monitoring the progression and outcome of patients' conditions after falls	Q27B.The frequency of closely monitoring the progression and outcome of patients' conditions after falls
																Q15A.Patient disease	Q15B.Insufficient patient attention	Q15C.Low patient compliance	Q15D.Insufficient knowledge for falls	Q15E.Busy with work and no time	Q15F.Non-principal responsible person
1	1	1	42	2	5	3	3	4	4	3	1	2	4	4	2	1	1	1	1	1	1	5	2	5	5	5	4	5	4	5	4	5	3	5	4	5	3	5	5	5	5	5	5	5	5
2	1	2	25	1	3	3	1	2	2	1	1	3	4	5	4	1	1	1	1	0	0	5	5	5	5	5	5	5	5	5	5	5	5	5	5	5	5	5	5	5	5	5	5	5	5
3	1	1	52	2	2	3	1	5	3	5	3	3	3	4	3	1	1	1	1	0	0	5	5	4	4	4	4	4	4	5	5	5	5	5	5	5	5	5	5	5	5	5	5	5	5
4	1	2	33	2	3	3	1	3	3	1	1	2	2	3	2	1	1	1	1	1	0	5	3	5	2	5	5	5	5	5	2	5	3	5	4	5	4	5	4	5	5	5	5	5	5
5	1	1	43	2	3	3	1	4	4	3	2	2	3	5	2	1	1	1	1	0	0	5	3	5	4	5	4	5	5	5	5	5	5	5	5	5	5	5	5	5	5	5	5	5	5
6	1	2	34	2	5	3	5	3	3	1	1	2	4	4	2	0	0	0	0	1	1	5	5	5	5	5	5	5	5	5	5	5	5	5	5	5	5	5	5	5	5	5	5	5	5
7	1	1	37	2	3	3	1	4	3	1	1	2	4	4	3	1	1	1	0	1	1	5	4	5	4	5	4	5	4	5	4	5	4	5	4	5	4	5	4	5	5	5	5	5	5
8	1	1	47	2	5	3	5	5	5	4	3	3	4	4	2	1	0	0	0	1	0	4	4	5	4	5	5	5	5	5	5	5	5	5	5	5	5	5	5	5	5	5	5	5	5
9	1	2	33	2	4	3	5	3	3	1	1	2	3	2	1	0	1	1	1	1	1	4	2	4	2	4	2	4	2	4	2	4	2	4	2	4	2	4	2	4	3	4	4	4	4
10	1	2	39	2	3	3	7	4	3	1	1	3	4	4	4	1	1	1	1	0	0	5	5	5	5	5	5	5	5	5	5	5	5	5	5	5	5	5	5	5	5	5	5	5	5
11	1	1	39	2	4	3	5	4	4	3	2	4	4	4	1	1	0	1	0	1	0	5	4	5	3	5	3	5	3	5	4	5	3	5	4	5	4	5	4	5	4	5	5	5	4
12	1	1	43	2	3	3	5	4	4	3	3	4	4	4	2	1	1	1	1	1	1	3	3	3	3	5	5	5	3	5	2	4	2	5	2	4	2	5	4	5	4	5	5	5	4
13	1	2	52	2	3	3	5	5	5	4	3	1	4	5	2	1	1	1	1	1	0	5	2	5	2	5	2	5	2	5	2	5	2	5	2	5	4	5	4	5	5	5	3	5	2
14	1	2	41	2	3	3	6	4	4	3	2	2	1	5	1	1	1	1	0	1	0	5	5	4	4	5	4	5	5	5	5	5	5	5	5	5	5	5	5	5	5	5	5	5	5
15	1	1	67	2	4	3	1	5	5	4	3	1	4	5	4	1	1	1	1	0	0	3	3	2	2	3	3	3	3	4	4	4	4	5	5	5	5	5	5	4	4	4	4	3	3
16	1	2	29	1	4	3	5	1	2	1	1	3	4	4	3	1	1	1	0	0	0	5	5	4	3	5	5	5	5	4	4	4	4	4	4	4	4	4	4	4	3	4	4	4	4
17	1	2	35	1	4	3	7	3	3	5	1	3	4	4	1	1	1	1	1	1	1	5	5	5	5	5	5	5	5	5	5	5	5	5	5	5	5	5	5	5	5	5	5	5	5
18	1	2	24	1	3	3	7	1	2	5	1	2	2	4	1	1	1	1	0	1	1	4	4	5	5	5	5	5	5	5	5	5	5	5	5	5	5	5	5	5	5	5	5	5	5
19	1	2	29	2	4	3	5	1	2	1	1	2	4	5	5	1	1	1	1	1	1	5	5	5	5	5	5	5	5	5	5	5	5	5	5	5	5	5	5	5	5	5	5	5	5
20	1	1	39	2	3	3	5	4	2	1	1	2	4	5	4	1	1	1	1	1	1	4	5	4	5	4	5	4	5	4	5	5	5	5	5	5	5	5	5	5	5	5	5	5	5
21	1	2	30	2	4	3	7	1	2	1	1	2	2	5	4	1	1	1	1	1	1	5	5	5	5	5	5	5	5	5	5	5	5	5	5	5	5	5	5	5	5	5	5	5	5
22	1	2	32	2	4	3	7	2	3	5	1	2	1	5	4	1	1	1	1	1	1	4	3	5	3	5	4	5	4	5	4	5	4	5	4	5	3	5	3	4	3	4	3	5	3
23	1	1	30	1	3	2	1	2	2	1	1	3	3	4	4	1	1	1	0	0	0	5	5	5	5	5	5	5	5	5	5	5	5	5	5	5	5	5	5	5	5	5	5	5	5
24	1	2	32	2	3	3	5	2	3	2	1	4	4	4	1	1	1	1	1	1	1	5	5	5	4	5	5	5	5	5	5	5	5	5	5	5	5	5	4	5	4	5	5	5	5
25	1	1	35	2	3	3	5	3	3	1	1	1	4	5	4	1	1	1	1	1	0	3	3	3	3	3	3	4	4	4	4	4	4	4	4	3	3	3	3	3	3	3	3	4	4
26	1	1	33	2	4	3	7	3	3	5	1	2	3	4	3	1	0	0	1	0	0	5	4	4	4	5	5	5	5	5	5	5	5	5	5	5	5	5	5	5	5	5	5	5	5
27	1	2	39	2	3	3	1	4	3	1	1	3	4	4	4	1	1	1	1	1	1	4	4	4	4	4	4	4	4	4	4	4	4	4	4	4	4	4	4	4	4	4	4	4	4
28	1	2	40	2	3	3	1	4	3	3	1	3	4	4	4	1	1	1	1	0	0	5	5	5	5	5	5	5	4	5	5	5	5	5	5	5	5	5	5	5	5	5	5	5	5
29	1	1	30	2	3	3	7	3	3	1	1	2	4	4	2	1	1	1	0	0	1	5	2	5	3	5	3	5	3	5	4	5	3	5	3	5	2	4	2	5	3	5	5	5	4
30	1	1	29	1	4	3	2	1	2	2	1	3	5	5	3	1	1	1	1	0	0	5	5	5	5	5	5	5	5	5	5	5	5	5	5	5	5	5	5	5	5	5	5	5	5
31	1	2	53	2	5	3	5	5	4	3	2	2	4	4	2	0	1	1	1	0	0	3	3	4	3	4	3	4	3	4	3	4	3	4	3	5	4	4	3	5	5	5	5	5	5
32	1	1	43	1	3	3	5	4	4	3	1	2	5	5	5	1	1	1	0	1	0	5	5	5	5	5	5	5	5	5	5	5	5	5	5	5	5	5	5	5	5	5	5	5	5
33	1	1	28	1	4	3	5	1	2	1	1	3	4	4	3	1	1	1	1	1	1	4	4	4	4	4	4	4	4	5	5	5	5	5	5	5	5	5	5	5	5	5	5	5	5
34	1	1	37	2	4	3	2	4	3	5	2	3	4	5	4	1	1	1	0	0	0	5	5	5	5	5	5	5	5	5	5	5	5	5	5	5	5	5	5	5	5	5	5	5	5
35	1	1	30	2	3	2	1	3	2	1	1	1	5	5	5	1	1	1	1	0	0	5	5	5	5	5	5	5	5	5	5	5	5	5	5	5	5	5	5	5	5	5	5	5	5
36	1	1	33	2	4	3	5	3	2	1	1	4	3	4	4	1	1	1	0	1	0	4	2	4	2	4	2	4	2	5	2	4	2	4	2	4	2	4	2	4	2	4	2	4	2
37	1	1	50	2	3	3	2	5	4	3	1	4	2	5	4	0	1	1	0	0	0	5	5	5	5	5	4	5	4	5	5	5	5	5	5	5	5	5	5	5	5	5	5	5	5
38	1	2	31	1	3	3	7	3	2	2	1	2	2	1	5	1	1	1	1	1	1	4	4	4	4	4	4	4	4	4	4	4	4	4	4	4	4	4	4	4	4	4	4	4	4
39	1	1	39	2	4	3	1	4	4	3	3	2	2	5	3	1	1	0	0	0	0	5	4	5	4	5	4	5	4	5	5	5	5	5	5	5	5	5	5	5	5	5	5	5	5
40	1	1	43	2	3	3	5	5	3	1	1	5	4	4	4	1	1	1	1	1	1	5	5	5	5	5	5	5	5	5	5	5	5	5	5	5	5	5	5	5	5	5	5	5	5
41	1	2	37	2	3	3	5	4	3	3	1	2	4	4	2	1	0	1	0	0	0	5	4	5	5	4	4	4	4	5	5	4	4	4	4	4	4	4	4	4	4	5	5	5	5
42	1	2	29	2	4	3	5	2	2	1	1	3	3	3	2	1	1	1	1	0	0	4	3	4	5	4	3	5	3	4	3	5	4	5	3	5	3	5	3	4	3	5	5	5	5
43	1	2	25	1	4	3	1	1	2	1	1	3	4	5	5	1	1	1	1	1	0	5	5	5	5	5	5	5	5	5	5	5	5	5	5	5	5	5	5	5	5	5	5	5	5
44	1	2	41	2	3	1	5	4	4	3	3	3	3	4	2	1	1	1	0	0	0	5	4	5	4	5	5	5	5	5	5	5	5	5	5	5	5	5	5	5	5	5	5	5	5
45	1	1	42	3	3	3	5	4	4	3	1	1	5	5	4	1	1	1	1	1	1	5	5	5	5	5	5	5	5	5	5	5	5	5	5	5	5	5	5	5	5	5	5	5	5
46	1	2	50	2	3	3	7	5	4	5	1	2	3	5	3	1	1	1	1	0	0	1	3	4	4	5	5	5	5	4	4	5	5	5	5	5	4	5	5	5	5	5	4	5	5
47	1	1	29	2	4	3	5	2	2	1	1	2	3	2	4	1	1	1	1	1	0	5	5	5	5	5	5	5	5	5	5	5	5	5	5	5	5	5	5	5	5	5	5	5	5
48	1	2	39	1	5	3	5	3	3	1	1	5	5	5	5	1	1	1	1	1	1	1	1	1	1	1	1	1	1	1	1	1	1	1	1	1	1	1	1	1	1	1	1	1	1
49	1	2	32	2	4	3	5	2	2	1	1	3	3	3	2	1	1	1	1	0	0	3	3	4	3	4	4	4	4	4	4	4	4	4	4	4	4	4	4	4	4	4	4	4	4
50	1	1	34	2	4	3	5	3	3	3	3	3	5	5	2	1	1	1	1	1	1	3	3	2	2	2	2	2	2	2	2	3	3	3	3	3	3	3	3	3	3	3	3	3	3
51	1	2	27	1	3	3	1	1	2	1	1	4	4	4	4	1	1	1	1	0	0	5	5	5	5	5	5	5	5	5	5	5	5	5	5	5	5	5	5	5	5	5	5	5	5
52	1	2	30	1	3	1	5	2	2	1	1	2	3	3	2	1	1	1	0	0	0	5	4	4	4	4	4	4	4	4	4	4	4	4	4	4	4	4	4	4	4	4	4	4	4
53	1	2	25	1	3	3	5	1	2	1	1	2	4	4	3	1	1	1	0	0	0	5	4	5	5	5	5	5	5	5	5	5	5	5	5	5	5	5	5	5	5	5	5	5	5
54	1	2	32	2	5	3	5	3	3	1	1	3	5	5	3	0	1	1	0	1	1	5	3	5	3	5	3	5	3	5	3	5	3	5	3	5	3	5	3	5	3	5	5	5	5
55	1	2	39	2	5	3	5	3	3	1	1	4	4	5	3	0	1	1	1	0	0	5	3	5	3	5	3	5	3	5	3	5	3	5	3	5	3	5	3	5	3	5	3	5	3
56	1	2	28	1	4	1	1	1	2	1	1	3	3	4	4	1	1	1	0	0	0	3	3	3	3	3	3	3	3	3	3	3	3	3	3	3	3	3	3	3	3	3	3	3	3
57	1	1	53	2	3	3	7	5	5	3	1	3	3	5	3	0	1	1	1	0	0	5	4	5	4	5	4	5	4	5	4	5	4	5	4	5	3	5	4	5	4	5	5	5	5
58	1	1	60	2	3	3	7	5	4	5	8	2	2	4	2	1	1	1	1	1	1	3	3	3	3	3	3	3	3	3	3	3	3	3	3	3	3	3	3	3	3	3	3	3	3
59	1	1	40	2	5	3	5	4	4	5	1	3	3	3	3	1	1	1	1	1	0	5	5	5	5	5	5	5	5	5	5	5	5	5	5	5	5	5	5	5	5	5	5	5	5
60	1	2	31	2	3	3	7	3	2	1	1	3	4	4	2	1	1	1	1	0	0	5	5	5	5	5	5	5	5	5	5	5	5	5	5	5	5	5	5	5	5	5	5	5	5
61	1	1	32	2	3	3	5	2	2	1	1	4	4	3	3	1	1	1	1	1	0	5	5	5	4	5	5	5	5	5	5	5	5	5	5	5	5	4	4	5	5	5	5	4	4
62	1	1	51	2	2	3	7	5	3	5	1	2	5	5	4	1	1	1	1	1	1	5	4	5	4	5	4	5	4	5	4	5	5	5	5	5	5	5	5	5	5	5	5	5	5
63	1	1	56	2	5	1	5	5	5	3	1	2	2	3	1	0	1	1	1	0	0	5	2	4	3	3	3	3	3	4	4	4	4	5	3	5	4	5	4	5	4	5	4	5	4
64	1	2	30	2	4	3	5	2	3	1	1	4	3	3	3	0	0	0	0	1	1	3	3	3	3	3	3	3	3	3	3	3	3	3	3	3	3	3	3	3	3	3	3	3	3
65	1	2	40	2	5	3	5	4	4	5	1	3	4	4	2	1	1	1	1	1	0	5	2	4	2	4	2	5	3	5	4	4	2	4	2	5	4	5	4	5	4	5	3	5	4
66	1	2	33	1	4	3	7	2	3	1	1	4	4	3	3	1	1	1	0	0	0	4	4	4	4	4	4	5	5	5	5	5	5	5	5	5	5	5	5	5	5	5	5	5	5
67	1	1	55	2	5	3	5	5	5	3	1	4	4	4	3	1	1	1	1	1	1	5	5	5	5	5	5	5	5	5	5	5	5	5	5	5	5	5	5	5	5	5	4	4	4
68	1	2	55	2	5	3	5	5	5	3	2	4	4	4	3	1	1	1	1	1	1	5	5	5	5	5	5	5	5	5	5	5	5	5	5	5	5	5	5	5	5	5	4	5	5
69	1	2	30	1	5	3	1	2	2	1	1	3	4	3	3	1	1	1	1	1	1	4	3	5	3	4	3	5	4	4	3	5	3	5	3	5	4	5	3	5	2	5	4	5	5
70	1	2	50	2	5	3	5	5	5	3	3	4	4	3	3	1	1	1	1	1	1	4	4	5	5	5	5	5	5	5	4	5	4	5	5	5	5	5	4	5	4	5	5	5	5
71	1	2	52	2	5	3	5	5	5	3	2	5	5	4	3	1	1	1	1	1	1	5	5	5	4	5	5	5	5	5	4	5	5	5	5	5	5	5	5	5	5	5	4	5	5
72	1	2	48	2	5	3	5	5	5	3	1	4	4	3	2	1	1	1	1	1	1	5	5	4	4	4	4	4	4	5	4	4	4	5	4	5	5	5	5	5	4	5	5	5	4
73	1	1	30	2	3	3	5	2	2	1	1	4	4	5	4	1	1	1	1	0	1	5	5	5	5	5	5	5	5	5	5	5	5	5	5	5	5	5	5	5	5	5	5	5	5
74	1	1	35	2	5	3	7	3	3	3	1	4	4	4	3	1	1	1	1	1	1	3	3	4	2	5	3	5	3	5	3	5	3	5	3	4	3	4	3	5	3	5	3	5	3
75	1	1	42	2	3	3	7	4	3	1	1	3	3	3	2	1	1	1	0	0	0	5	4	5	3	5	4	5	4	5	5	5	4	5	4	5	4	5	4	5	4	5	4	5	4
76	1	1	51	2	3	3	5	5	5	3	2	2	4	5	3	0	1	1	0	0	0	4	4	4	4	4	4	4	3	4	4	4	3	4	4	4	4	4	4	4	4	4	4	5	5
77	1	1	31	2	4	3	1	2	2	1	1	1	5	5	3	1	1	1	1	1	1	5	5	4	4	4	4	4	4	4	4	4	4	4	4	5	4	4	4	4	4	4	4	4	4
78	1	1	56	2	4	3	7	5	5	4	3	2	4	4	3	1	1	1	0	0	0	5	4	5	4	5	4	5	4	5	4	5	4	5	4	5	4	5	4	5	4	5	4	5	4
79	1	1	42	2	4	3	5	4	4	3	2	3	4	4	3	1	1	1	1	1	0	5	3	3	2	5	5	5	5	5	5	5	5	5	5	5	5	5	5	4	4	4	4	4	4
80	1	1	38	2	4	3	5	3	4	1	1	3	3	3	3	1	1	1	1	0	0	4	2	2	4	4	3	2	3	2	3	4	2	4	2	2	4	2	4	3	3	3	3	3	4
81	1	2	35	2	5	3	5	3	3	5	1	2	4	4	4	1	1	1	0	1	0	5	4	4	4	4	4	4	4	4	4	5	5	5	5	5	5	5	5	5	5	5	5	5	5
82	1	1	56	2	3	3	7	5	4	4	1	1	3	4	4	1	1	1	1	1	0	5	5	5	5	5	5	5	5	5	5	5	5	5	5	5	5	5	5	5	5	5	5	5	5
83	1	2	28	1	4	3	5	1	2	1	1	3	4	4	4	1	1	1	1	0	0	5	5	4	4	4	4	4	4	4	4	4	4	4	4	4	4	4	4	4	4	4	4	4	4
84	1	2	52	3	3	3	4	5	4	5	1	2	3	4	3	0	1	1	1	0	0	5	4	5	4	4	4	5	5	5	5	5	5	5	5	5	5	5	5	5	5	5	5	5	5
85	1	2	58	2	3	3	4	5	4	5	1	2	2	5	4	1	1	1	1	0	0	5	5	5	5	4	4	4	3	5	5	5	5	5	5	4	4	4	4	5	5	4	4	5	5
86	1	2	36	2	4	3	5	2	3	1	1	4	3	3	3	1	1	1	0	0	1	5	3	3	3	3	3	3	3	3	3	3	3	3	3	3	3	3	3	3	3	3	3	3	3
87	1	1	41	2	3	3	2	4	3	5	1	2	2	2	1	0	0	0	0	0	1	2	3	4	4	4	4	4	4	4	4	4	4	4	4	4	4	4	4	4	4	4	4	4	4
88	1	2	60	4	2	3	4	5	4	3	1	2	4	4	3	1	1	1	1	0	0	5	5	5	5	5	5	5	5	5	5	5	5	5	5	5	5	5	5	5	5	5	5	5	5
89	1	2	32	2	3	1	4	2	2	2	1	3	4	3	2	1	1	1	1	1	1	5	5	5	5	5	5	5	5	5	5	5	5	5	5	5	5	5	5	5	5	5	5	5	5
90	1	2	46	2	3	3	5	5	5	3	2	2	3	4	2	1	1	1	1	0	0	5	4	5	3	5	4	5	3	5	3	5	4	5	4	5	4	5	4	5	4	5	5	5	4
91	1	2	34	2	3	2	1	3	3	1	1	2	4	4	2	1	1	1	1	1	1	5	1	5	3	5	2	5	2	5	1	5	4	5	5	5	3	5	2	5	2	5	5	5	5
92	1	2	39	2	3	3	1	4	3	1	1	2	4	4	2	1	1	1	1	1	1	5	5	5	4	5	5	5	4	5	4	5	4	5	4	5	4	5	4	5	4	5	5	5	5
93	1	1	32	2	4	3	2	2	2	1	1	3	4	4	4	1	1	1	1	1	1	5	5	5	5	5	5	5	5	5	5	5	5	5	5	5	5	5	5	5	5	5	5	5	5
94	1	1	59	2	3	3	5	5	3	3	1	2	3	4	4	1	1	1	1	0	0	5	5	5	5	5	5	5	5	5	5	5	5	5	5	5	5	5	5	5	5	5	5	5	5
95	1	1	33	2	4	3	2	3	3	1	1	2	2	5	2	1	1	1	0	0	0	3	2	2	2	2	2	2	2	2	2	2	3	3	3	3	3	3	3	3	3	1	5	1	5
96	1	1	33	2	4	3	5	3	3	1	1	1	3	4	2	1	1	1	0	0	0	5	4	5	4	5	4	5	4	5	3	5	4	5	4	5	3	5	5	5	4	5	4	5	4
97	1	2	42	2	4	3	5	4	4	3	1	4	4	4	1	0	0	0	1	1	1	3	3	3	3	3	3	4	3	4	4	4	3	4	4	4	3	4	3	4	3	4	4	4	4
98	1	1	40	2	3	3	5	4	3	1	1	3	2	2	2	0	1	0	0	0	0	2	2	1	1	1	1	1	1	1	1	1	1	1	1	1	1	1	1	1	2	1	2	1	3
99	1	1	35	2	3	3	3	1	3	1	1	3	4	4	4	0	0	1	1	1	0	4	4	4	4	4	4	4	4	4	4	4	5	4	4	4	4	4	4	4	4	4	4	4	4
100	1	2	32	2	2	3	3	3	3	1	1	3	4	3	2	1	1	1	1	1	1	5	3	5	3	5	3	5	4	4	4	5	5	5	5	5	5	5	5	5	5	5	5	5	5
101	1	2	52	2	2	3	3	4	3	3	1	2	2	5	4	1	1	1	1	1	0	4	5	5	5	5	5	5	5	5	5	5	5	5	5	5	5	5	5	5	5	5	5	5	5
102	1	1	32	1	4	3	5	2	2	1	1	2	2	4	3	1	1	1	0	0	0	5	5	5	5	5	5	5	5	5	5	5	5	5	5	5	5	5	5	5	5	5	5	5	5
103	1	2	38	2	4	3	5	4	3	1	1	4	4	4	2	0	0	0	0	1	1	3	2	5	4	4	3	4	3	4	3	5	2	5	2	5	3	5	3	5	4	5	5	5	5
104	1	2	39	2	4	3	5	4	4	1	1	4	4	5	3	1	1	1	0	0	0	5	4	5	5	5	5	5	5	4	5	5	5	5	5	5	5	5	5	5	5	5	5	5	5
105	1	2	29	1	4	3	4	2	2	1	1	2	5	5	5	1	1	1	1	1	0	5	4	5	4	5	4	5	4	5	4	5	4	5	4	5	4	5	4	5	4	5	4	5	4
106	1	1	28	1	4	3	2	2	2	2	1	3	4	3	3	1	1	1	1	1	1	5	5	5	5	3	3	3	3	3	3	3	3	3	3	3	3	3	3	3	3	3	3	3	3
107	1	2	46	2	2	3	4	5	3	1	1	1	1	5	4	1	1	1	1	0	0	5	5	5	5	5	5	5	5	5	5	5	5	5	5	5	5	5	5	5	5	5	5	5	5
108	1	2	42	2	3	3	4	4	3	1	1	3	3	4	4	0	1	1	0	0	0	5	4	5	4	5	5	5	5	5	5	5	5	5	5	5	5	5	5	5	5	5	4	5	5
109	1	1	50	2	3	3	3	5	4	3	1	2	2	4	4	1	1	1	1	1	1	4	4	4	4	4	4	4	4	5	5	5	5	5	5	5	5	5	5	5	5	5	5	5	5
110	1	1	35	2	4	2	2	3	3	1	1	2	4	4	3	1	1	1	1	1	1	3	3	3	3	3	3	3	3	3	3	3	3	3	3	3	3	3	3	3	3	3	3	3	3
111	1	1	29	2	3	3	3	1	2	1	1	4	3	5	5	1	1	1	1	0	0	5	5	5	5	5	5	5	5	5	5	5	5	5	5	5	5	5	5	5	5	5	5	5	5
112	1	1	28	1	3	3	3	1	2	1	1	2	3	4	3	0	1	1	0	0	0	4	3	4	3	5	4	5	4	4	3	4	4	4	4	4	3	5	5	5	5	5	5	4	3
113	1	1	32	1	3	3	3	1	2	1	1	4	4	3	2	1	1	1	1	1	0	4	4	4	4	4	4	4	4	4	4	4	4	4	4	4	4	4	4	4	4	4	4	4	4
114	1	1	26	1	3	3	3	1	2	1	1	2	3	5	5	1	1	1	0	0	0	5	5	5	5	5	5	5	5	5	5	5	5	5	5	5	5	5	5	5	5	5	5	5	5
115	1	1	34	2	3	3	3	4	3	3	1	3	4	4	2	1	0	1	0	1	0	4	3	4	4	4	4	4	3	4	4	5	4	5	4	4	4	5	5	5	5	5	5	5	5
116	1	1	31	2	4	3	5	3	3	1	1	2	2	2	2	1	1	1	1	1	1	3	3	3	3	3	3	3	3	3	3	3	3	3	3	3	3	3	3	3	3	3	3	3	3
117	1	2	54	2	2	3	4	5	3	1	1	1	2	5	4	1	1	1	0	0	0	5	5	5	5	5	5	5	5	5	5	5	5	5	5	5	5	5	5	5	5	5	5	5	5
118	1	2	37	2	3	3	4	4	3	5	2	3	5	5	2	1	1	1	1	0	0	5	4	5	4	5	4	5	4	5	5	5	5	5	5	5	5	5	5	5	4	5	5	5	5
119	1	2	57	2	3	3	5	5	5	3	1	3	4	4	3	0	1	0	0	0	0	4	4	4	3	4	4	4	4	4	4	4	4	5	4	5	4	5	4	5	5	5	5	5	5
120	1	2	40	2	4	3	7	4	3	1	1	2	4	4	4	1	1	1	1	0	0	5	5	5	5	5	5	5	5	5	5	5	5	5	5	5	5	5	5	5	5	5	5	5	5
121	1	1	37	2	4	3	7	3	3	1	1	2	4	4	3	1	1	1	0	0	0	1	5	1	5	1	5	1	5	1	5	1	5	1	5	1	5	1	5	1	5	1	5	1	5
122	1	2	39	3	3	3	7	4	3	1	1	2	4	4	5	1	1	1	0	0	0	5	5	5	5	5	5	5	5	5	5	5	5	5	5	5	5	5	5	5	4	5	5	5	5
123	1	1	44	2	3	3	7	4	3	1	1	4	4	1	4	1	1	1	1	1	1	5	5	5	5	5	5	5	5	5	5	5	5	5	5	5	5	5	5	5	5	5	5	5	5
124	1	2	29	2	3	2	4	2	2	1	1	3	4	3	2	1	1	1	1	1	0	5	5	5	5	5	5	5	5	5	5	5	5	5	5	5	5	5	5	5	5	5	5	5	5
125	1	1	36	2	5	3	2	4	1	3	1	4	4	3	1	1	1	1	1	1	1	5	1	1	1	5	1	5	1	5	1	5	1	2	2	3	2	5	1	5	1	5	1	5	1
126	1	2	50	2	3	3	4	5	4	5	2	2	4	4	3	1	1	1	0	0	0	5	5	5	4	4	4	4	4	4	4	5	4	5	4	5	4	5	4	5	4	5	5	4	4
127	1	1	30	2	5	1	5	2	2	1	1	2	4	5	4	1	1	1	1	0	0	5	5	5	5	5	5	5	5	5	5	5	5	5	5	5	5	5	5	5	5	5	5	5	5
128	1	1	44	2	3	3	3	5	2	1	1	3	4	3	1	1	1	1	1	0	0	3	3	3	3	3	3	3	3	3	3	3	3	3	3	3	3	3	3	3	3	3	3	3	3
129	1	2	37	2	5	3	1	2	3	1	1	1	3	5	4	0	1	0	0	0	0	5	5	5	4	5	5	5	4	5	4	5	5	5	5	5	5	5	5	5	5	5	5	5	5
130	1	2	39	2	3	2	4	4	4	1	1	3	3	4	4	1	1	1	1	0	0	4	4	4	4	4	4	4	3	5	4	5	4	4	4	4	4	4	4	4	4	4	3	4	4
131	1	1	29	1	4	3	2	1	1	1	1	2	3	3	3	1	1	1	0	1	1	4	3	5	5	5	4	5	4	5	5	4	4	4	3	5	4	5	4	4	3	5	5	5	5
132	1	2	33	2	3	3	1	3	3	1	1	2	4	4	4	1	1	1	0	0	0	5	5	5	5	5	5	5	5	5	5	5	5	5	5	5	5	5	5	5	5	5	5	5	5
133	1	1	33	1	5	3	2	1	2	1	1	3	4	4	2	1	1	1	1	1	1	5	5	5	5	5	5	5	5	5	5	5	5	5	5	5	5	5	5	5	5	5	5	5	5
134	1	2	28	1	5	3	5	1	2	1	1	2	4	3	2	1	1	1	1	1	1	5	5	5	5	5	5	5	5	5	5	5	5	5	5	5	5	5	5	5	5	5	5	5	5
135	1	1	41	2	3	2	1	4	3	5	1	3	3	2	2	0	0	1	1	0	1	3	3	3	3	3	3	3	3	3	3	3	3	3	3	3	3	3	3	3	3	3	3	3	3
136	1	2	42	2	3	3	4	4	3	1	1	2	4	5	4	1	1	1	1	0	0	5	5	5	5	5	5	5	5	5	5	5	5	5	5	5	5	5	5	5	5	5	5	5	5
137	1	1	55	2	2	3	3	5	3	5	1	1	2	5	4	1	1	1	1	1	1	5	5	5	5	5	5	5	5	5	5	5	5	5	5	5	5	5	5	5	5	5	5	5	5
138	1	1	53	2	1	3	3	5	2	5	1	2	3	3	2	1	0	0	0	0	0	1	3	1	2	1	2	1	1	1	2	1	3	1	3	1	2	2	3	1	3	1	3	1	3
139	1	1	44	2	4	3	1	4	5	4	3	1	3	4	2	1	1	1	1	1	1	4	4	4	4	4	4	4	4	4	4	4	4	4	4	4	4	4	4	4	4	4	4	4	4
140	1	1	29	1	5	3	2	1	2	1	1	4	4	4	3	1	1	1	0	0	0	1	1	5	5	5	5	5	5	5	5	5	5	5	5	5	5	5	5	5	5	5	5	5	5
141	1	2	30	2	4	3	1	3	2	1	1	2	3	4	4	0	1	1	0	0	0	5	5	5	5	5	5	5	5	5	5	5	5	5	5	5	5	5	5	5	5	5	5	5	5
142	1	2	32	2	4	3	2	2	2	1	1	4	5	5	5	1	1	1	1	1	1	5	5	5	5	5	5	5	5	5	5	5	5	5	5	5	5	5	5	5	5	5	5	5	5
143	1	1	37	2	3	3	1	4	3	1	1	2	3	5	4	1	1	1	0	0	0	5	4	5	5	5	5	5	5	5	5	5	5	5	5	5	5	5	5	5	5	5	5	5	5
144	1	1	30	1	3	2	1	3	3	1	1	3	5	5	5	0	1	1	0	0	0	5	5	5	5	5	5	5	5	5	5	5	5	5	5	5	5	5	5	5	5	5	5	5	5
145	1	1	41	2	3	3	1	4	4	3	1	2	5	5	3	1	1	1	1	1	1	5	5	5	5	5	5	4	4	5	5	5	5	5	5	5	5	5	5	5	5	5	5	5	5
146	1	2	35	3	3	3	4	4	2	1	1	3	2	4	3	1	1	1	1	1	0	3	2	4	4	4	2	4	2	5	5	3	2	4	2	4	2	4	4	3	2	5	5	5	5
147	1	1	29	1	4	3	5	1	2	1	1	1	4	4	3	1	1	1	1	1	1	4	4	4	4	4	4	4	3	4	3	4	3	4	3	4	4	4	4	5	4	5	4	5	4
148	1	2	40	2	3	3	4	4	4	3	1	1	5	5	4	1	1	1	1	1	1	5	5	5	5	5	5	5	5	5	5	5	5	5	5	5	5	5	5	5	5	5	5	5	5
149	1	2	37	2	3	3	1	3	3	5	1	2	4	4	4	1	1	1	1	1	0	5	5	4	4	5	5	5	5	5	5	5	5	5	5	5	5	5	5	5	5	5	5	5	5
150	1	2	32	2	3	3	4	3	3	1	1	2	4	5	4	1	1	1	1	1	1	5	5	5	5	5	5	5	5	5	5	5	5	5	5	5	5	5	5	5	5	5	5	5	5
151	1	2	58	2	2	3	4	5	5	5	3	4	4	4	3	1	1	1	1	0	0	5	5	5	5	5	5	5	5	5	5	5	5	5	5	5	5	5	5	5	5	5	5	5	5
152	1	1	24	2	2	3	4	1	1	1	1	2	2	4	1	1	0	0	0	0	0	4	4	4	4	4	4	5	5	4	4	4	4	4	4	4	4	4	4	4	3	4	5	4	5
153	1	2	24	1	2	2	4	1	1	5	1	1	4	5	4	1	1	1	1	1	1	5	5	5	5	4	4	4	4	5	5	5	5	5	5	5	5	5	5	5	5	5	5	5	5
154	1	2	28	1	3	3	4	1	1	1	1	2	3	3	4	1	1	1	0	0	0	3	3	5	5	3	4	3	3	3	3	4	4	5	5	5	5	5	5	5	5	5	5	5	5
155	1	1	50	2	3	3	4	5	4	3	2	1	1	2	2	1	1	1	1	0	0	5	5	5	5	5	5	5	5	5	5	5	5	5	5	5	5	5	5	5	5	5	5	5	5
156	1	1	31	2	4	3	2	2	3	1	1	2	4	4	3	1	1	1	1	0	0	4	3	4	4	4	4	4	4	4	4	4	4	4	4	4	4	4	4	4	4	4	4	4	4
157	1	1	55	2	3	3	1	5	5	4	3	1	5	5	3	1	1	1	0	0	0	5	3	5	3	5	3	5	2	5	3	5	3	5	3	5	2	5	4	5	4	5	5	5	5
158	1	2	30	2	4	3	5	2	2	1	1	1	3	5	3	1	0	1	0	0	0	5	5	5	5	5	5	5	5	5	5	5	5	5	5	5	5	5	5	5	5	5	5	5	5
159	1	2	37	2	4	3	6	3	3	1	1	3	4	4	3	1	1	1	1	1	0	5	5	5	4	5	4	5	4	4	4	5	5	5	5	5	4	5	5	5	4	5	5	5	5
160	1	2	39	2	4	3	6	4	4	3	3	1	3	4	2	1	1	1	1	1	1	5	4	5	4	5	3	5	3	4	2	4	4	4	4	3	2	5	4	4	4	5	5	5	5
161	1	1	30	2	3	3	6	2	2	1	1	5	3	3	2	1	1	1	0	1	1	4	3	4	3	4	2	3	3	3	2	3	3	3	3	3	3	3	3	3	3	4	4	4	4
162	1	2	24	1	2	1	4	1	1	5	1	2	4	5	2	0	1	1	0	1	0	5	5	5	5	5	5	5	5	5	5	5	5	5	5	5	5	5	5	5	5	5	5	5	5
163	1	2	40	2	3	3	4	4	4	3	2	2	4	4	1	1	1	1	1	1	0	5	5	5	5	5	5	5	5	5	5	5	5	5	5	5	5	5	5	5	5	5	5	5	5
164	1	2	25	1	3	1	4	1	1	1	1	3	3	4	3	1	0	0	1	0	0	4	4	4	5	5	5	5	5	5	5	5	5	5	5	5	5	5	5	5	5	4	4	4	4
165	1	2	54	2	2	2	4	5	4	3	1	2	4	4	4	1	1	1	1	0	0	5	5	5	4	5	5	5	4	4	5	5	4	5	5	4	4	5	5	5	4	5	4	5	5
166	1	2	49	2	3	3	6	5	5	3	1	3	4	4	4	1	1	1	1	1	0	5	4	4	4	4	4	4	4	4	4	4	4	4	4	4	4	4	4	4	4	4	4	4	4
167	1	2	36	2	3	3	4	4	3	1	1	1	5	5	4	1	1	1	1	1	1	5	5	5	5	5	5	5	5	5	4	5	4	5	5	5	4	5	5	5	4	5	5	5	5
168	1	2	38	2	3	3	4	4	4	3	1	4	4	5	4	1	1	1	1	1	1	5	5	5	5	5	5	5	4	5	4	5	4	5	4	5	5	5	5	5	4	5	5	5	5
169	1	1	56	2	2	3	3	5	3	5	1	2	2	5	4	1	1	1	1	1	1	5	4	5	3	5	3	5	3	5	4	5	4	5	4	5	5	5	5	5	5	5	5	5	5
170	1	1	53	2	4	3	2	5	5	3	2	3	4	4	3	1	1	1	0	0	0	5	2	5	5	4	3	5	4	5	3	5	4	5	3	5	4	5	4	5	3	5	5	5	5
171	1	1	37	2	4	3	7	4	4	3	1	1	5	5	5	1	1	1	1	1	1	5	5	5	5	5	5	5	5	5	5	5	5	5	5	5	5	5	5	5	5	5	5	5	5
172	1	1	35	2	3	3	5	3	2	1	1	3	2	5	4	1	1	1	1	0	1	5	5	5	5	5	5	5	5	5	5	5	5	5	5	5	5	5	5	5	5	5	5	5	5
173	1	1	41	2	3	3	3	3	4	5	1	3	4	4	4	1	1	1	1	0	0	5	4	5	4	5	4	5	4	5	4	5	4	5	4	5	4	5	4	5	4	5	4	5	4
174	1	2	36	2	3	3	4	4	3	1	1	3	4	5	5	1	1	1	1	0	0	5	5	5	5	5	5	5	5	5	5	5	5	5	5	5	5	5	5	5	5	5	5	5	5
175	1	2	37	2	4	3	1	3	3	1	1	5	5	5	3	1	1	1	1	0	0	5	5	5	5	5	5	5	5	5	5	5	5	5	5	5	5	5	5	5	5	5	5	5	5
176	1	1	31	1	4	3	2	2	3	1	1	4	4	5	3	1	1	1	0	0	0	5	4	5	5	5	5	5	5	5	5	5	5	5	5	5	5	5	5	5	5	5	5	5	5
177	1	2	41	2	3	3	4	4	4	1	1	3	4	3	3	0	1	1	1	0	0	5	5	5	5	5	5	5	5	5	5	5	5	5	5	5	5	5	5	5	5	5	5	5	5
178	1	2	29	1	4	3	7	1	3	1	1	1	5	5	5	1	1	1	1	1	1	5	5	5	5	5	5	5	5	5	5	5	5	5	5	5	5	5	5	5	5	5	5	5	5
179	1	1	32	2	4	3	5	2	3	1	1	2	5	4	2	1	1	1	1	0	0	5	5	5	4	5	5	5	5	5	4	5	4	5	4	5	4	5	4	5	4	5	4	5	5
180	1	1	40	2	3	3	5	4	2	5	1	2	4	4	4	1	1	1	0	0	0	5	4	5	4	5	4	5	5	4	4	4	4	4	4	5	5	4	4	4	4	5	5	5	5
181	1	2	33	2	4	3	5	2	3	1	1	1	3	4	2	1	1	1	1	1	1	4	3	5	3	5	2	5	2	5	2	5	3	5	3	5	3	5	2	5	4	5	3	5	3
182	1	1	33	2	3	3	5	3	3	1	1	2	4	5	4	1	1	1	1	1	1	5	4	5	4	5	4	5	4	5	4	5	4	5	4	5	4	5	4	5	4	5	4	5	4
183	1	2	37	2	4	3	5	3	3	1	1	2	3	5	3	0	1	1	0	0	1	4	2	5	5	4	3	4	3	3	3	5	5	5	5	5	5	5	5	5	5	5	5	4	4
184	1	1	42	2	3	3	5	3	3	3	8	2	4	4	4	1	1	1	1	0	0	5	5	5	5	5	5	5	5	5	5	5	5	5	5	5	5	5	5	5	5	5	5	5	5
185	1	2	50	2	5	3	5	5	5	3	1	3	4	5	4	1	1	1	0	1	0	5	5	5	5	5	5	5	5	5	5	5	5	5	5	5	5	5	5	5	5	5	5	5	5
186	1	2	28	2	4	3	1	1	2	1	1	3	4	4	4	1	1	1	0	1	0	4	2	5	3	5	4	5	4	5	5	5	5	5	5	4	3	5	4	5	4	5	5	5	5
187	1	1	35	2	4	3	5	4	3	2	1	4	2	4	2	1	1	1	0	1	0	3	2	4	3	4	2	3	2	4	3	3	2	3	2	3	2	3	2	4	3	4	4	4	3
188	1	1	32	2	4	3	1	2	2	1	1	1	5	5	3	1	1	1	0	0	0	5	5	5	5	5	5	5	5	5	5	5	5	5	5	5	5	5	5	5	5	5	5	5	5
189	1	1	38	2	4	3	5	4	3	3	2	3	4	4	2	1	1	1	1	1	1	4	4	4	4	4	4	4	4	4	4	4	4	4	4	4	4	4	4	4	4	4	4	4	4
190	1	1	52	2	3	3	1	5	5	4	3	1	5	4	2	1	1	1	1	1	1	3	3	3	3	4	4	4	4	4	4	4	4	4	4	4	4	4	4	4	4	4	4	4	4
191	1	1	28	1	4	3	7	2	2	1	1	2	3	3	3	1	0	1	0	0	0	3	4	4	3	4	4	4	4	4	4	4	4	4	4	4	4	4	4	4	4	4	4	4	4
192	1	2	30	2	5	3	1	1	2	1	1	2	5	5	5	1	1	1	0	0	0	5	5	5	5	4	4	5	5	5	5	5	5	5	5	5	5	5	5	5	5	5	5	5	5
193	1	1	29	1	3	3	7	1	2	1	1	3	3	4	3	1	1	1	0	1	0	5	1	5	5	5	5	5	3	5	5	5	5	5	5	5	5	5	5	5	5	5	5	5	2
194	1	1	29	2	4	3	2	2	3	1	1	3	4	4	3	0	1	1	1	0	0	5	3	5	3	5	3	5	3	5	3	5	3	5	3	5	3	5	3	5	4	5	3	5	3
195	1	1	30	2	3	3	3	3	3	1	1	1	3	3	2	1	1	1	0	1	1	3	4	5	5	4	3	5	4	4	4	5	5	5	5	4	4	3	3	5	5	5	5	4	4
196	1	2	35	2	4	3	4	3	3	1	1	3	3	5	4	0	1	1	1	1	0	5	5	5	5	5	5	5	5	5	5	5	5	5	5	5	5	5	5	5	5	5	5	5	5
197	1	2	38	2	3	3	4	4	3	1	1	3	4	4	4	1	1	1	0	0	0	5	5	5	5	5	5	5	5	5	5	5	5	5	5	5	5	5	5	5	5	5	5	5	5
198	1	2	52	2	3	3	4	5	5	3	3	1	4	5	4	1	1	1	1	0	0	3	4	4	4	4	4	3	4	4	4	4	4	4	4	4	4	5	5	5	5	5	5	5	5
199	1	2	40	2	3	3	4	4	3	1	1	2	4	4	4	0	1	0	0	0	0	5	5	5	5	5	5	5	5	5	5	5	5	5	5	5	5	5	5	5	5	5	5	5	5
200	1	2	44	2	3	3	3	4	4	3	1	3	3	3	3	1	1	1	0	0	0	4	4	4	4	4	4	4	4	4	4	4	4	4	4	4	4	4	4	4	4	4	4	4	4
201	1	1	45	2	3	3	3	4	4	3	1	3	3	4	4	1	1	1	1	1	1	4	4	4	4	4	4	4	4	4	4	4	4	4	4	4	4	4	4	4	4	4	4	4	4
202	1	2	35	2	3	2	4	4	3	1	1	3	4	3	3	0	1	1	0	0	0	5	5	5	5	5	5	5	5	5	5	5	5	5	5	5	5	5	5	5	5	5	5	5	5
203	1	2	35	2	4	3	7	3	3	1	1	5	5	5	5	1	1	1	1	1	1	5	4	5	5	5	5	5	5	5	5	5	5	5	5	5	5	5	5	5	5	5	5	5	5
204	1	1	30	2	4	3	2	2	2	2	1	5	5	5	5	1	1	1	1	1	1	5	5	5	5	5	5	5	5	5	5	5	5	5	5	5	5	5	5	5	5	5	5	5	5
205	1	2	32	2	4	3	7	3	3	2	1	5	5	5	5	1	1	1	1	1	1	5	5	5	5	5	5	5	5	5	5	5	5	5	5	5	5	5	5	5	5	5	4	5	5
206	1	2	29	1	4	3	7	1	2	1	1	2	3	5	5	1	1	1	0	1	0	5	5	5	5	5	5	5	5	5	5	5	5	5	5	5	4	5	5	5	5	5	5	5	5
207	1	1	35	2	3	3	1	3	3	1	1	3	4	5	4	1	1	1	1	0	1	5	5	5	5	5	5	4	4	4	4	4	4	4	4	4	4	4	4	4	4	4	4	4	4
208	1	2	36	2	3	3	1	3	3	1	1	3	4	4	4	1	1	1	1	1	1	5	5	5	5	5	5	5	5	5	5	5	5	5	5	5	5	5	5	5	5	5	5	5	5
209	1	2	23	1	4	3	1	1	2	5	8	4	4	5	5	1	1	1	0	0	0	5	5	5	5	5	5	5	5	5	5	5	5	5	5	5	5	5	5	5	5	5	5	5	5
210	1	2	26	1	3	3	1	2	1	1	1	3	4	4	4	1	1	1	1	1	1	5	3	5	3	5	3	5	3	5	3	5	3	5	3	5	3	5	3	5	3	5	3	5	3
211	1	2	29	1	3	3	1	3	3	1	1	5	5	5	5	0	1	1	1	0	0	5	5	5	5	5	5	5	5	5	5	5	5	5	5	5	5	5	5	5	5	5	5	5	5
212	1	2	24	1	3	3	1	2	1	1	1	3	3	4	3	1	1	1	1	1	1	5	3	5	3	5	3	5	3	5	3	5	3	5	3	5	3	5	3	5	3	5	3	5	3
213	1	1	26	1	4	3	1	1	2	1	1	1	3	4	4	1	1	1	1	1	1	3	3	3	3	3	3	3	3	4	4	3	3	3	3	3	3	3	3	3	3	3	3	3	3
214	1	2	28	2	4	3	5	1	2	1	1	4	4	3	3	1	1	1	0	0	0	3	1	5	4	5	4	5	4	5	5	5	3	5	3	5	4	5	4	5	4	5	5	5	5
215	1	2	30	2	4	3	1	1	2	1	1	4	3	4	1	1	1	1	0	0	0	5	4	5	4	5	3	5	3	5	3	5	3	5	5	5	3	5	5	5	5	5	5	5	5
216	1	2	34	2	4	3	1	3	3	1	1	4	4	4	3	1	1	1	1	0	0	5	5	5	4	5	5	5	5	4	3	5	5	5	5	5	5	5	5	5	4	5	5	5	5
217	1	2	28	1	4	3	1	1	2	1	1	2	4	4	3	1	1	1	1	1	1	5	4	5	4	5	4	5	5	5	4	5	5	5	5	5	4	5	3	5	5	5	5	5	3
218	1	1	26	1	4	3	5	1	1	1	1	3	3	3	2	1	1	1	0	1	0	5	4	5	5	5	5	5	5	5	5	5	5	5	5	5	5	5	5	5	5	5	5	5	5
219	1	2	30	1	4	3	1	2	3	1	1	2	4	4	3	1	1	0	0	0	0	4	4	4	4	4	4	4	4	4	4	5	5	5	5	4	4	4	4	4	4	4	4	4	4
220	1	1	47	2	3	2	5	5	4	1	1	5	5	5	4	1	1	1	1	1	1	5	5	5	5	5	5	5	5	5	5	5	5	5	5	5	5	5	5	5	5	5	5	5	5
221	1	1	36	2	3	3	5	4	3	3	2	1	4	4	4	1	1	1	0	1	0	5	5	5	5	5	5	5	5	5	5	5	5	5	5	5	5	5	5	5	5	5	5	5	5
222	1	1	43	2	5	3	5	4	4	3	2	1	1	5	3	1	1	1	0	1	0	5	1	5	1	5	1	5	1	5	3	5	1	5	1	5	1	5	1	5	1	5	5	5	2
223	1	2	33	2	3	3	5	3	3	1	1	2	4	4	4	1	1	1	1	0	0	5	5	5	5	5	5	5	5	5	5	5	5	5	5	5	5	5	5	5	5	5	5	5	5
224	1	1	36	2	3	1	5	4	3	1	2	4	4	4	4	1	1	1	1	1	1	5	5	5	5	5	5	5	5	5	5	5	5	5	5	5	5	5	5	5	5	5	5	5	5
225	1	2	30	1	3	3	1	2	2	1	1	1	3	4	4	1	1	1	1	1	0	5	5	5	5	5	5	5	5	5	5	5	5	5	5	5	5	5	5	5	5	5	5	5	5
226	1	1	30	2	3	3	5	2	3	1	1	2	3	3	3	1	1	1	1	1	1	3	3	5	5	5	5	5	5	5	5	5	5	5	5	5	5	5	5	5	5	5	5	5	5
227	1	2	31	2	3	3	5	3	3	1	1	5	3	3	3	1	1	1	1	0	0	5	5	5	5	5	5	5	5	5	5	5	5	5	5	5	5	5	5	5	5	5	5	5	5
228	1	2	31	2	3	3	5	3	3	5	1	1	4	5	4	1	1	1	1	1	1	5	5	5	5	5	5	5	5	5	5	5	5	5	5	5	5	5	5	5	5	5	5	5	5
229	1	2	28	1	4	3	5	1	2	1	1	3	4	4	2	1	0	1	0	0	0	1	2	4	4	4	4	4	4	4	4	4	4	4	4	4	4	4	4	4	4	4	4	4	4
230	1	2	24	1	3	3	5	1	2	5	1	1	4	5	4	1	1	1	1	0	0	5	5	5	1	5	5	5	5	5	5	5	5	5	5	5	1	5	5	5	5	5	5	5	5
231	1	2	33	2	3	3	5	2	2	2	1	3	3	3	2	1	1	1	1	0	0	5	5	5	5	5	5	5	5	5	5	5	5	5	5	4	4	4	4	5	5	5	5	5	5
232	1	1	37	2	5	3	5	3	3	3	1	2	4	4	3	1	1	1	0	1	1	5	3	4	2	4	3	4	3	5	3	5	2	5	2	4	3	4	2	5	2	4	3	5	3
233	1	1	33	2	3	3	5	3	2	1	1	2	4	5	4	1	1	1	1	0	0	5	5	5	5	5	5	5	5	5	5	5	5	5	5	5	5	5	5	5	5	5	5	5	5
234	1	2	28	1	5	3	5	1	3	1	1	2	3	4	4	1	1	1	1	0	0	5	5	5	5	5	5	5	5	5	5	5	5	5	5	5	5	5	5	5	5	5	5	5	5
235	1	2	26	1	4	1	5	1	1	5	1	4	4	3	4	0	0	1	1	0	0	4	4	5	5	5	4	4	4	4	4	4	4	5	4	4	4	5	4	5	4	4	4	5	4
236	1	2	34	1	4	3	5	3	3	1	1	1	4	3	1	1	1	1	1	1	1	2	2	2	2	2	2	2	2	2	2	2	2	2	2	2	2	2	2	2	2	2	2	2	2
237	1	2	28	1	4	3	5	2	2	1	1	2	4	5	5	1	1	1	0	1	0	5	5	5	5	5	5	5	5	5	5	5	5	5	5	5	5	5	5	5	5	5	5	5	5
238	1	2	22	1	3	3	5	1	2	5	1	1	4	4	3	0	1	1	0	0	0	4	4	4	4	5	4	4	4	4	4	4	4	4	4	4	4	4	4	4	5	5	5	5	5
239	1	2	28	1	4	3	5	1	2	1	1	2	4	4	4	1	1	1	1	1	0	3	3	3	3	3	3	3	3	3	3	3	3	3	3	3	3	3	3	3	3	3	3	3	3
240	1	1	53	2	3	3	5	5	4	3	1	1	1	1	4	0	0	1	1	0	0	4	3	4	3	4	3	4	3	4	4	4	4	3	4	4	3	4	3	4	4	4	3	4	3
241	1	1	23	1	3	3	5	1	1	1	1	1	1	5	4	1	1	0	0	0	0	5	5	5	5	5	5	5	5	5	5	5	5	5	5	5	5	5	5	5	5	5	5	5	5
242	1	2	34	1	4	3	5	3	3	1	1	1	5	4	4	0	1	1	0	0	0	5	5	5	5	5	5	5	5	5	5	5	5	5	5	5	5	5	5	5	5	5	5	5	5
243	1	2	39	2	4	3	5	4	4	3	1	2	4	3	2	1	1	1	1	1	1	4	5	5	5	5	5	5	5	5	5	5	5	5	5	4	4	4	4	5	5	5	5	5	5
244	1	2	30	1	3	3	5	3	2	1	1	3	4	4	3	1	1	1	0	0	0	5	5	5	5	5	5	5	5	5	5	5	5	5	5	5	5	5	5	5	5	5	5	5	5
245	1	1	40	2	3	3	5	4	4	5	3	4	3	4	3	1	1	1	0	0	0	4	4	4	4	4	4	4	4	4	4	4	4	4	4	4	4	4	4	4	4	4	4	4	4
246	1	1	29	1	5	3	1	1	2	2	1	1	4	4	4	1	1	1	1	1	1	1	1	1	1	5	5	5	5	5	5	5	5	5	5	5	5	5	5	5	5	5	5	5	5
247	1	2	30	2	4	3	1	3	3	1	1	1	4	4	3	1	1	1	1	1	1	5	5	5	5	5	5	5	5	5	5	5	5	5	5	5	5	5	5	5	5	5	5	5	5
248	1	2	28	1	3	3	5	2	2	1	1	5	5	5	5	1	1	1	0	0	0	5	5	5	5	5	5	5	5	5	5	5	5	5	5	5	5	5	5	5	5	5	5	5	5
249	1	2	32	2	3	3	5	3	3	1	1	1	5	5	5	1	1	1	1	1	1	5	5	5	5	5	5	5	5	5	5	5	5	5	5	5	5	5	5	5	5	5	5	5	5
250	1	2	31	2	3	3	5	3	3	1	1	3	4	4	4	1	1	1	1	1	1	5	5	5	5	5	5	5	5	5	5	5	5	5	5	5	5	5	5	5	5	5	5	5	5
251	1	2	40	2	3	3	1	3	3	1	1	3	3	4	3	1	1	1	0	1	1	3	3	3	3	3	3	3	3	3	3	3	3	3	3	3	3	3	3	3	3	3	3	3	3
252	1	2	31	2	3	3	1	2	3	1	1	2	3	5	3	1	1	1	1	0	0	5	2	5	2	5	2	5	2	5	2	5	2	5	4	5	3	5	4	5	4	5	5	5	4
253	1	2	35	2	4	3	5	3	3	1	1	2	4	4	3	1	1	1	1	1	0	3	3	3	3	3	3	3	3	3	3	3	3	3	3	3	3	3	3	3	3	3	3	3	3
254	1	2	46	2	3	3	5	5	4	5	1	4	4	4	4	1	1	1	0	0	0	5	5	5	5	5	5	5	5	5	5	5	5	5	5	5	5	5	5	5	5	5	5	5	5
255	1	1	27	1	4	3	5	1	2	1	1	1	1	5	4	1	1	1	1	0	0	5	4	5	4	5	4	5	4	5	4	5	4	5	4	5	5	5	5	5	5	5	5	5	5
256	1	2	30	1	4	3	5	2	2	1	1	3	3	4	4	1	1	1	1	0	0	4	5	4	4	4	5	5	5	4	4	4	4	5	4	5	4	5	4	5	5	5	5	5	5
257	1	2	27	1	4	3	5	1	2	1	1	1	4	5	4	1	1	1	0	0	0	5	5	5	5	5	5	5	5	5	5	5	5	5	5	5	5	5	5	5	5	5	5	5	5
258	1	1	40	2	4	3	5	4	4	3	1	3	3	2	3	1	1	1	1	0	1	4	4	4	4	4	4	4	4	4	4	4	4	4	4	4	4	4	4	4	4	4	4	4	4
259	1	2	31	1	4	3	5	1	2	1	1	2	4	4	3	0	1	1	0	0	0	5	3	3	3	3	3	3	3	3	3	3	3	3	3	4	4	4	4	4	4	4	4	4	4
260	1	1	42	2	3	3	5	4	3	5	1	1	5	5	4	1	1	1	0	0	0	5	5	5	5	5	5	5	5	5	5	5	5	5	5	5	5	5	5	5	5	5	5	5	5
261	1	1	35	2	4	3	5	3	3	1	1	2	4	4	2	1	1	1	1	1	1	5	3	5	3	4	3	5	4	4	2	5	4	5	4	5	5	5	5	4	3	5	5	5	5
262	1	2	36	2	3	3	5	3	3	1	1	2	4	4	3	1	1	1	0	0	0	5	5	5	5	5	5	5	5	5	5	5	5	5	5	5	5	5	5	5	5	5	5	5	5
263	1	2	35	2	3	3	5	4	3	1	1	1	1	5	5	0	1	1	1	0	0	5	5	5	5	5	5	5	5	5	5	5	5	5	5	5	5	5	5	5	5	5	5	5	5
264	1	2	30	2	4	3	5	2	2	1	1	2	4	4	2	1	1	1	0	1	0	5	5	5	5	5	5	5	5	5	5	5	5	5	5	5	5	5	5	5	5	5	5	5	5
265	1	1	40	4	5	3	1	4	2	3	1	3	5	5	5	1	1	1	1	1	1	5	5	5	5	5	5	5	5	5	5	5	5	5	5	5	5	5	5	5	5	5	5	5	5
266	1	1	34	2	3	3	1	3	3	1	1	3	4	4	4	0	0	1	0	0	0	5	3	5	3	5	4	5	4	5	4	5	4	5	5	5	5	5	5	5	5	5	5	5	5
267	1	1	30	1	5	3	1	2	2	1	1	3	4	3	1	0	1	1	0	0	0	3	1	4	2	3	2	3	2	4	1	3	1	4	1	2	1	4	3	5	5	5	5	5	5
268	1	2	24	1	4	3	1	1	2	1	1	1	3	5	4	1	1	1	1	0	0	5	5	5	5	5	5	5	5	5	5	5	5	5	5	5	5	5	5	5	5	5	5	5	5
269	1	2	35	2	3	3	5	4	3	1	1	2	3	4	4	1	1	1	0	1	0	4	3	4	4	4	4	4	4	4	4	4	4	4	4	4	4	4	4	5	5	5	5	5	5
270	1	1	58	2	3	3	4	5	5	3	1	1	4	5	4	1	1	1	1	0	1	5	5	5	5	5	5	5	5	5	5	5	5	5	5	5	5	5	5	5	5	5	5	5	5
271	1	2	34	2	4	3	2	3	3	5	1	4	4	4	4	1	1	1	1	1	1	5	5	5	5	5	5	5	5	5	5	5	5	5	5	5	5	5	5	5	5	5	5	5	5
272	1	1	44	2	4	3	2	5	4	3	1	1	4	4	3	1	1	1	0	0	0	1	4	5	4	5	4	5	4	5	4	5	4	5	4	5	4	5	4	5	4	5	4	5	4
273	1	1	29	2	3	3	4	2	2	1	1	4	4	4	3	1	1	1	1	0	0	5	5	5	5	5	5	5	5	5	5	5	5	5	5	5	4	5	5	5	5	5	5	5	5
274	1	1	40	2	3	3	2	4	4	5	1	1	1	5	5	1	1	1	1	1	1	5	5	5	5	5	5	5	5	5	5	5	5	5	5	5	5	5	5	5	5	5	5	5	5
275	1	1	31	2	4	3	2	2	3	1	1	1	5	5	4	1	1	1	1	1	1	5	5	5	5	5	5	5	5	5	5	5	5	5	5	5	5	5	5	5	5	5	5	5	5
276	1	1	47	2	3	3	2	5	4	3	1	2	4	4	4	0	1	1	1	1	0	4	5	5	5	5	5	5	5	5	5	5	5	5	5	5	5	5	5	5	5	5	5	5	5
277	1	2	34	2	4	3	6	3	3	1	1	2	4	4	3	1	0	1	1	0	0	4	4	5	4	4	4	5	5	5	4	4	4	4	4	4	4	4	4	4	4	4	4	4	4
278	1	2	29	1	4	3	6	1	2	1	1	2	5	4	4	1	1	1	0	0	0	5	5	5	5	5	5	5	5	5	5	5	5	5	5	5	5	5	5	5	5	5	5	5	5
279	1	2	42	2	3	3	1	4	4	3	1	3	3	4	2	1	1	1	1	0	0	4	2	3	3	3	3	3	3	3	3	4	3	3	3	3	3	4	3	4	4	4	4	4	4
280	1	2	27	1	4	3	2	1	2	1	1	2	4	4	4	1	1	1	0	1	0	4	4	4	4	4	4	4	4	4	4	4	4	4	4	4	4	4	4	5	5	4	4	5	5
281	1	2	29	1	3	3	6	1	2	1	1	1	4	5	4	1	1	1	1	0	1	5	5	5	5	5	5	5	5	5	5	5	5	5	5	5	5	5	5	5	5	5	5	5	5
282	1	1	28	1	4	3	2	1	2	1	1	3	2	4	3	1	1	1	0	0	0	3	3	4	3	4	4	4	4	4	4	5	4	4	4	4	4	4	4	5	5	5	5	5	5
283	1	2	29	1	4	3	2	2	2	1	1	2	4	5	4	1	1	1	0	0	1	5	5	5	5	5	5	5	5	5	5	5	5	5	5	5	5	5	5	5	5	5	5	5	5
284	1	2	43	2	3	3	4	4	4	3	2	2	4	4	3	1	1	1	0	0	0	4	4	4	4	5	5	5	5	4	4	4	4	5	5	4	4	4	4	4	4	5	5	5	5
285	1	1	41	2	3	1	4	4	2	1	1	3	4	5	2	1	1	1	0	0	0	5	4	5	5	5	5	5	5	5	5	5	5	5	5	5	5	5	5	5	5	5	5	5	5
286	1	2	34	2	4	3	4	3	3	3	2	3	4	4	4	1	1	1	0	0	1	5	5	5	5	5	5	5	5	5	5	5	5	5	5	5	5	5	5	5	5	5	5	5	5
287	1	2	35	2	3	3	4	3	3	1	1	1	4	4	2	1	1	1	0	0	0	5	2	5	2	5	5	3	3	4	4	4	4	4	4	4	4	4	4	4	4	4	4	4	4
288	1	2	47	2	3	3	6	5	5	3	3	2	4	5	3	1	1	1	1	1	1	5	5	5	5	5	5	5	5	5	5	5	5	5	5	5	5	5	5	5	5	5	5	5	5
289	1	1	26	2	3	3	4	2	2	1	1	2	5	5	2	1	1	1	1	1	0	5	3	5	4	5	5	5	5	5	4	5	5	5	5	5	5	5	5	5	5	5	5	5	5
290	1	2	30	1	4	3	3	1	2	1	1	2	3	4	2	1	1	1	1	1	1	4	4	4	4	4	4	4	4	4	4	4	4	4	4	4	4	4	4	4	4	4	4	4	4
291	1	1	50	2	3	3	2	5	5	3	2	1	2	5	3	1	0	1	1	1	1	5	5	5	5	5	5	5	4	5	4	5	4	5	5	5	4	5	4	5	4	5	5	5	5
292	1	2	44	2	4	3	3	5	5	3	1	4	4	4	2	1	0	1	1	1	0	4	4	5	3	4	2	4	2	4	2	4	2	4	2	4	1	4	3	5	5	5	5	5	5
293	1	1	46	2	5	3	1	5	4	3	1	4	4	4	4	1	1	1	1	1	1	4	2	5	2	4	2	4	2	4	2	4	2	4	2	4	2	4	2	4	2	4	2	4	2
294	1	2	40	2	3	3	4	4	3	1	1	3	3	4	2	1	1	1	0	0	0	4	5	5	5	5	5	5	5	5	5	5	5	5	5	5	5	5	5	5	5	5	5	5	5
295	1	1	44	2	3	3	2	4	4	3	2	4	4	5	3	0	1	1	0	0	0	3	2	4	4	5	4	5	4	5	4	5	5	5	5	5	5	5	5	5	5	5	5	5	5
296	1	2	31	1	3	3	4	2	2	1	1	3	3	4	4	0	1	1	1	0	0	2	4	5	5	5	5	5	5	5	5	5	5	5	5	5	5	5	4	5	5	5	5	5	5
297	1	1	30	2	3	3	3	2	2	1	1	4	4	4	4	1	1	1	1	1	1	5	5	5	5	5	5	5	5	5	5	5	5	5	5	5	5	5	5	5	5	5	5	5	5
298	1	2	34	2	3	3	4	3	3	1	1	4	4	4	5	1	1	1	1	0	0	5	5	5	5	5	5	5	5	5	5	5	5	5	5	5	5	5	5	5	5	5	5	5	5
299	1	2	42	2	3	3	4	4	4	1	1	3	3	3	3	1	1	1	1	1	1	5	5	5	5	5	5	5	5	5	5	5	5	5	5	5	5	5	5	5	5	5	5	5	5
300	1	2	50	2	3	3	4	5	4	5	1	5	3	3	3	1	1	0	1	1	1	3	4	4	4	4	4	4	4	4	4	4	4	4	4	4	4	4	4	4	4	4	4	4	4
301	1	2	31	2	4	3	4	2	2	1	1	2	3	5	4	1	1	1	1	0	0	4	3	5	3	5	4	5	4	5	4	5	3	5	3	5	3	5	4	5	5	5	5	5	5
302	1	2	30	1	3	1	4	2	2	2	1	1	1	4	4	0	0	1	1	0	0	4	4	4	4	4	4	4	4	4	4	4	4	4	4	4	4	4	4	4	4	4	4	4	4
303	1	1	44	2	3	3	2	5	4	5	3	1	5	5	4	1	1	1	1	0	0	5	5	5	5	5	5	5	5	5	5	5	5	5	5	5	5	5	5	5	5	5	5	5	5
304	1	1	36	2	3	3	1	4	3	1	1	3	3	4	2	1	1	1	1	1	1	4	4	4	4	4	4	4	4	4	4	4	4	4	4	4	4	4	4	4	4	4	4	4	4
305	1	2	40	2	3	3	4	4	4	1	1	4	3	4	2	1	1	1	1	1	1	4	4	4	4	4	4	4	4	4	4	4	4	4	4	4	4	4	4	4	4	4	4	4	4
306	1	1	42	2	3	3	2	4	4	1	4	3	3	4	1	1	1	1	1	0	0	5	3	5	3	5	3	5	3	5	3	5	3	5	3	5	3	5	3	5	3	5	3	5	3
307	1	1	42	2	4	3	3	4	4	3	2	2	4	5	2	1	1	1	1	1	1	5	5	5	5	5	5	5	5	5	5	5	5	5	5	5	5	5	5	5	5	5	5	5	5
308	1	2	39	2	3	3	1	4	4	3	8	2	4	4	4	0	1	1	0	0	0	4	3	5	4	4	4	5	5	5	5	5	5	5	5	5	5	5	5	5	5	5	5	5	5
309	1	1	28	1	4	3	2	1	2	1	1	4	5	4	2	1	1	1	1	1	1	5	1	5	3	5	3	5	3	5	3	5	3	5	3	5	3	5	4	5	5	5	5	5	5
310	1	2	38	2	3	3	6	4	2	1	1	3	3	5	4	1	1	1	1	0	0	5	5	5	5	5	5	5	4	5	5	5	5	5	5	5	5	5	5	5	5	5	5	5	5
311	1	2	53	2	3	3	1	5	4	5	1	3	4	4	4	1	1	1	1	0	0	4	4	5	4	5	5	5	5	5	5	5	5	5	5	5	5	5	5	5	5	5	5	5	5
312	1	2	40	2	3	3	4	4	4	1	1	2	4	4	4	0	1	1	1	0	0	5	4	5	5	5	5	5	5	5	5	5	5	5	5	5	4	5	5	5	5	5	5	5	5
313	1	2	34	2	3	3	1	3	3	1	1	2	3	4	3	1	1	1	1	1	1	4	4	4	4	4	4	4	4	4	4	4	4	4	4	4	4	4	4	4	4	4	4	4	4
314	1	2	50	2	4	3	1	5	5	3	3	2	4	4	4	1	1	1	1	1	0	5	4	5	4	5	4	5	4	5	4	5	4	5	4	5	4	5	4	5	5	5	5	5	5
315	1	2	30	2	4	3	1	2	2	1	1	5	4	4	3	1	1	1	1	1	0	5	1	5	5	5	5	5	5	5	5	5	5	5	5	5	5	5	5	5	5	5	5	5	5
316	1	2	37	2	3	3	6	4	3	1	1	3	4	4	2	1	1	1	1	1	1	4	4	5	4	3	3	4	4	3	3	3	3	4	4	4	4	4	4	4	4	4	4	4	4
317	1	2	35	1	4	3	1	3	3	1	1	4	3	3	2	1	1	1	1	0	0	3	4	4	3	4	3	4	4	4	3	5	5	5	4	5	4	5	4	5	4	5	4	5	5
318	1	2	28	2	3	3	1	2	2	2	1	3	4	4	3	0	1	1	0	0	1	5	5	5	5	5	5	5	5	5	5	5	5	5	5	5	5	5	5	5	5	5	5	5	5
319	1	2	33	2	4	3	1	3	3	1	1	4	3	3	2	1	1	1	1	1	1	1	1	3	3	3	3	3	3	3	3	3	3	3	3	1	1	1	1	1	1	1	1	1	1
320	1	1	30	2	4	1	2	2	2	1	1	5	5	5	5	1	1	1	0	0	0	5	5	5	5	5	5	5	5	5	5	4	4	4	5	4	5	4	5	5	4	4	5	5	4
321	1	1	38	2	4	3	2	4	4	5	1	2	4	5	4	1	1	1	0	0	0	5	5	5	5	5	5	5	5	5	5	5	5	5	5	5	5	5	5	5	5	5	5	5	5
322	1	2	37	2	3	3	1	4	3	1	1	2	4	5	4	1	1	1	1	0	0	5	5	5	5	5	5	5	5	5	5	5	5	5	5	5	5	5	5	5	5	5	5	5	5
323	1	1	36	2	3	3	1	3	3	3	1	5	5	5	4	1	1	1	1	0	0	5	5	5	5	5	5	5	5	5	5	5	5	5	5	5	5	5	5	5	5	5	5	5	5
324	1	2	42	2	3	3	4	4	3	1	1	3	4	4	3	1	1	1	1	1	1	5	4	5	5	5	3	5	3	5	5	5	3	5	3	5	5	5	3	5	5	5	5	5	5
325	1	1	28	2	4	3	2	1	2	1	1	2	2	2	3	1	1	1	0	0	0	5	5	5	5	5	5	5	5	5	5	5	5	5	5	5	5	5	5	5	5	5	5	5	5
326	1	2	29	1	4	3	1	1	2	1	1	2	5	5	4	1	1	1	0	0	0	5	5	5	5	5	5	5	5	5	5	5	5	5	5	5	5	5	5	5	5	5	5	5	5
327	1	2	32	2	4	3	1	2	3	1	1	3	3	3	3	1	1	1	1	0	0	5	5	5	5	5	5	5	5	5	5	5	5	5	5	5	5	5	5	5	5	5	5	5	5
328	1	2	41	2	3	3	3	4	3	1	1	2	1	5	5	1	1	1	1	1	1	5	5	5	5	5	5	5	5	5	5	5	5	5	5	5	5	5	5	5	5	5	5	5	5
329	1	2	30	2	3	3	4	2	2	1	1	3	4	3	4	1	1	0	0	0	0	5	5	5	5	4	4	4	4	5	5	5	5	5	5	5	5	5	5	5	5	5	5	5	5
330	1	2	32	2	4	3	1	2	3	1	1	2	3	3	3	0	1	1	0	1	0	4	4	4	4	4	4	4	4	4	4	4	4	4	4	4	4	4	4	4	4	4	4	4	4
331	1	1	29	2	3	3	4	2	2	1	1	2	3	4	3	1	1	1	0	1	0	3	3	5	5	5	5	5	5	3	3	5	5	5	5	4	4	4	4	5	5	5	5	5	5
332	1	1	35	2	3	3	2	4	4	4	1	2	5	5	4	1	1	1	1	1	1	5	4	5	5	5	4	5	4	5	4	5	4	5	5	5	4	5	4	5	4	5	5	5	5
333	1	1	26	1	4	3	5	1	2	1	1	2	4	4	4	0	1	1	0	1	0	4	3	4	4	4	4	4	3	4	5	4	4	4	4	4	5	4	4	4	5	4	4	4	4
334	1	2	29	1	3	3	4	1	2	1	1	3	3	4	2	1	1	1	0	0	0	4	2	5	4	4	3	5	3	5	3	5	3	5	3	5	3	5	3	5	4	5	4	5	3
335	1	2	33	1	3	3	6	2	2	1	1	2	4	4	4	1	1	1	0	0	0	4	2	4	4	4	3	4	4	4	2	4	2	4	2	4	3	4	3	4	4	4	4	4	3
336	1	1	32	2	4	3	2	3	3	2	1	2	5	5	4	1	1	1	1	1	1	5	4	5	5	5	4	5	4	5	4	5	4	5	5	5	5	5	4	5	4	5	5	5	5
337	1	1	44	2	4	3	2	4	4	5	1	1	5	5	4	1	1	0	1	1	0	5	5	5	5	5	5	5	5	5	5	5	5	5	5	5	5	5	5	5	5	5	5	5	5
338	1	2	30	2	4	3	7	3	3	3	2	3	3	4	3	1	1	1	1	0	0	5	5	5	5	5	5	5	5	5	5	5	5	5	5	5	5	5	5	5	5	5	5	5	5
339	1	2	29	1	4	3	7	1	2	1	1	4	4	4	3	1	1	1	1	0	0	4	4	4	4	4	4	4	4	4	4	4	4	4	4	4	4	4	4	4	4	4	4	4	4
340	1	2	29	1	4	3	7	1	2	1	1	3	3	4	3	1	1	1	0	0	0	3	3	3	3	3	3	3	3	3	3	3	3	3	3	3	3	4	3	3	4	4	3	3	4
341	1	2	34	2	5	3	5	2	3	1	1	3	4	4	4	1	1	1	1	1	1	4	4	4	4	4	4	4	4	5	5	5	5	5	5	5	5	5	5	5	5	5	5	5	5
342	1	2	27	1	4	1	5	2	2	1	1	4	3	4	4	0	1	1	1	1	0	5	5	5	5	5	5	5	5	5	5	5	5	5	5	5	5	5	5	5	5	5	5	5	5
343	1	1	33	2	3	3	5	3	3	1	8	3	4	3	5	1	1	1	0	0	0	5	5	5	5	5	5	5	5	5	5	5	5	5	5	5	5	5	5	5	5	5	5	5	5
344	1	1	32	2	3	3	6	2	2	1	1	1	5	5	4	1	1	1	1	1	1	5	5	5	5	5	5	5	5	5	5	5	5	5	5	5	5	5	5	5	5	5	5	5	5
345	1	1	32	2	4	3	2	3	3	1	1	4	3	4	3	1	1	1	0	0	0	3	3	5	2	4	4	4	3	5	4	4	3	5	5	4	3	4	4	5	5	5	5	5	5
346	1	1	39	2	4	3	2	4	4	1	1	3	3	3	3	1	1	1	0	0	0	5	4	5	5	4	4	4	4	5	5	5	5	5	5	5	5	5	5	5	5	5	5	5	5
347	1	1	55	2	3	3	7	5	5	3	3	5	4	4	2	1	1	1	1	1	0	5	5	4	4	5	5	5	5	4	4	5	5	5	5	5	5	5	5	4	4	5	5	5	5
348	1	1	40	2	3	3	2	4	4	4	1	3	3	3	3	1	1	1	1	1	0	5	5	5	5	5	5	5	5	5	5	5	5	5	5	5	5	5	5	5	5	5	5	5	5
349	1	2	40	2	3	3	4	4	4	1	1	5	3	4	3	0	1	1	0	0	0	4	4	5	5	5	5	5	5	5	5	5	5	5	5	5	5	5	5	5	5	5	5	5	5
350	1	1	29	1	4	3	2	1	2	1	1	5	5	5	5	1	1	1	1	1	1	5	5	5	5	5	5	5	5	5	5	5	5	5	5	5	5	5	5	5	5	5	5	5	5
351	1	2	40	2	3	3	3	4	4	4	1	4	4	4	4	1	0	1	1	0	0	4	4	4	4	4	4	4	4	4	4	4	4	4	4	4	4	4	4	4	4	4	4	4	4
352	1	2	36	2	4	3	5	3	3	1	1	5	5	5	4	1	1	1	1	0	0	5	5	5	5	5	5	5	5	5	5	5	5	5	5	5	5	5	5	5	5	5	5	5	5
353	1	1	33	1	4	3	2	3	3	1	1	4	4	5	4	1	1	1	1	0	0	5	5	5	5	5	5	5	5	5	5	5	5	5	5	5	5	5	5	5	5	5	5	5	5
354	1	2	44	2	3	3	4	4	3	1	1	3	5	5	4	1	1	1	0	0	0	5	5	5	5	5	5	5	5	5	5	5	5	5	5	5	5	5	5	5	5	5	5	5	5
355	1	1	28	1	5	3	5	1	2	2	1	1	4	4	5	1	1	1	1	0	0	5	5	4	4	5	4	4	4	5	4	5	4	4	4	5	5	5	4	5	4	5	4	4	5
356	1	2	34	2	4	3	6	2	2	1	1	2	4	4	4	1	1	1	1	1	1	4	4	5	5	5	5	5	5	5	5	5	5	5	5	5	5	5	5	5	5	5	5	5	5
357	1	2	46	2	3	3	3	5	4	3	1	3	3	3	3	1	1	1	1	1	1	3	3	3	3	3	3	3	3	3	3	3	3	3	3	3	3	3	3	3	3	3	3	3	3
358	1	2	37	2	3	3	1	4	3	1	1	3	3	4	4	1	0	1	0	0	0	5	5	5	5	5	5	5	5	5	5	5	5	5	5	5	5	5	5	5	5	5	5	5	5
359	1	2	40	2	3	2	6	4	3	1	1	2	3	3	3	1	1	1	0	0	0	5	5	5	5	5	5	5	5	5	5	5	5	5	5	5	5	5	5	5	5	5	5	5	5
360	1	1	34	2	4	3	2	3	3	1	1	3	5	5	5	1	1	1	1	1	1	5	5	5	5	5	5	5	5	5	5	5	5	5	5	5	5	5	5	5	5	5	5	5	5
361	1	1	29	1	3	3	3	2	2	2	1	3	4	4	2	1	1	1	1	1	1	5	4	5	5	5	4	5	4	5	4	5	5	5	5	5	5	5	5	5	5	5	5	5	5
362	1	1	44	2	3	3	2	4	4	3	1	4	4	5	3	1	1	1	0	0	0	4	3	5	3	5	4	4	4	4	4	4	4	4	4	4	4	4	4	4	4	4	4	4	4
363	1	1	37	2	4	3	2	4	3	1	1	5	5	5	5	1	1	1	0	0	0	5	5	5	5	5	5	5	5	5	5	5	5	5	5	5	5	5	5	5	5	5	5	5	5
364	1	2	33	2	3	3	6	2	2	1	1	2	4	5	4	1	1	1	0	0	1	5	4	5	4	5	4	5	4	5	4	5	4	5	4	5	4	5	4	5	5	5	5	5	5
365	1	1	29	2	4	3	2	1	2	1	1	1	4	4	4	1	1	1	1	0	0	3	3	4	4	4	4	4	4	4	4	4	4	4	4	3	4	4	4	3	4	3	4	4	4
366	1	1	28	1	4	3	2	1	2	1	1	3	3	3	3	0	0	1	0	0	0	2	2	4	4	3	3	3	3	3	3	3	3	3	3	3	3	3	3	3	3	3	3	3	3
367	1	1	31	1	4	3	2	1	2	1	1	3	3	4	3	0	1	1	0	0	0	4	3	3	3	4	4	4	4	4	4	4	4	4	4	4	4	4	4	4	5	5	5	5	5
368	1	1	35	2	4	3	2	3	3	2	1	1	3	3	4	1	1	1	1	1	1	4	2	5	5	5	5	5	5	3	3	5	3	5	3	5	5	5	3	5	3	5	5	5	5
369	1	1	45	2	3	3	2	4	4	3	1	3	2	4	4	1	1	1	1	0	0	5	5	5	5	5	5	5	5	5	5	5	5	5	5	5	5	5	5	5	5	5	5	5	5
370	1	2	40	2	3	3	3	4	3	1	1	3	3	4	3	1	1	1	0	1	0	4	4	5	4	5	4	5	4	5	4	5	5	5	5	5	5	4	4	5	5	5	5	5	5
371	1	2	40	2	4	3	5	4	4	3	1	4	4	4	2	1	1	1	0	0	0	5	4	5	5	5	5	5	5	5	5	5	5	5	5	5	5	5	5	5	5	5	5	5	5
372	1	2	27	1	4	3	1	1	2	1	1	3	4	5	4	1	1	1	1	0	0	4	4	4	4	4	4	4	4	5	5	5	5	5	5	5	5	5	5	4	4	5	5	5	5
373	1	1	35	2	5	3	2	2	3	1	1	5	5	5	5	1	1	1	1	0	0	5	5	5	5	5	5	5	5	5	5	5	5	5	5	5	5	5	5	5	5	5	5	5	5
374	1	1	42	2	4	3	2	4	3	1	1	3	4	3	2	1	1	1	1	0	1	5	2	5	2	3	3	4	2	3	1	5	2	5	2	3	3	5	2	4	2	5	5	5	5
375	1	1	32	2	5	3	2	2	3	1	1	2	3	5	4	1	1	1	0	0	1	3	4	5	5	5	4	4	5	5	5	5	5	5	5	5	5	5	5	5	5	5	5	5	5
376	1	2	57	2	2	3	4	5	4	5	1	3	3	4	2	1	1	1	0	1	0	1	1	3	3	3	3	3	2	3	3	3	3	3	3	3	3	3	3	4	4	4	4	4	4
377	1	1	49	2	5	3	2	5	5	3	2	3	4	4	3	1	1	1	0	0	0	5	4	5	5	5	4	5	4	5	4	5	4	5	4	4	4	5	4	4	4	5	5	5	4
378	1	2	29	2	4	3	7	1	2	1	1	3	4	4	4	0	1	1	0	0	0	5	3	5	3	5	3	5	3	5	3	5	3	5	4	5	4	5	4	5	4	5	4	5	4
379	1	2	38	2	3	3	6	4	3	5	1	2	2	4	4	0	1	1	1	0	0	5	5	5	5	5	5	5	5	5	5	5	5	5	5	5	5	5	5	5	5	5	5	5	5
380	1	1	33	2	5	3	2	2	3	1	1	2	2	3	3	1	1	1	0	0	1	3	3	5	5	5	5	5	5	4	3	3	4	3	3	4	3	4	3	3	4	4	3	4	4
381	1	1	42	1	4	3	2	4	4	3	1	2	4	4	4	0	1	0	0	0	0	2	2	4	4	4	4	5	5	5	5	4	4	5	5	5	5	3	3	4	4	5	5	4	4
382	1	2	52	2	3	3	4	5	4	3	1	1	4	4	3	1	1	1	1	1	1	5	4	5	5	5	5	5	5	5	5	5	5	5	5	5	5	5	5	5	5	5	4	5	5
383	1	1	32	2	3	3	1	3	3	1	1	1	5	5	4	1	1	1	1	0	0	4	4	5	5	5	5	5	5	5	5	5	5	5	5	5	5	5	5	5	5	5	5	5	5
384	1	2	31	2	5	3	5	1	2	2	1	3	2	4	2	1	1	0	1	0	1	5	4	5	4	5	5	5	4	4	4	4	4	4	4	4	4	4	4	4	4	5	5	5	5
385	1	1	39	2	5	3	2	4	4	5	1	4	4	4	3	1	1	1	1	1	1	5	5	5	5	5	5	5	5	5	5	5	5	5	5	5	5	5	5	5	5	5	5	5	5
386	1	2	31	2	5	3	2	3	3	1	1	1	1	4	2	1	1	1	1	0	0	4	2	4	2	5	2	4	1	5	1	5	1	4	1	4	1	4	2	5	3	4	2	4	2
387	1	1	39	2	5	3	2	4	4	3	2	5	2	3	1	1	0	1	0	1	0	4	3	5	5	5	5	4	4	5	5	5	5	5	4	4	3	5	5	4	4	5	5	5	5
388	1	2	46	2	5	3	2	4	5	3	1	3	4	4	1	1	1	1	1	1	0	4	4	5	4	5	4	5	4	5	4	5	4	5	4	5	4	5	4	5	5	5	5	5	5
389	1	1	39	2	5	3	2	4	3	5	1	1	5	5	2	0	1	0	1	0	0	5	4	5	4	5	5	5	5	5	4	5	5	5	5	5	4	5	5	5	5	5	5	5	5
390	1	1	47	2	5	3	2	4	5	3	1	3	4	3	3	1	1	1	1	1	1	2	2	2	2	2	2	2	2	2	2	2	2	2	2	2	2	2	2	2	2	2	2	2	2
391	1	2	44	2	5	3	2	5	4	3	3	2	4	3	2	1	1	1	1	0	0	5	5	5	5	5	5	5	5	5	5	5	5	5	5	5	5	5	5	5	5	5	5	5	5
392	1	1	58	2	4	1	2	5	5	3	1	4	4	4	3	0	1	0	0	1	0	2	3	1	3	4	3	2	3	3	3	5	3	4	3	3	3	4	3	4	4	3	3	4	3
393	1	2	35	1	5	3	5	2	2	1	1	3	3	3	3	1	1	0	0	0	0	4	4	5	5	4	4	3	3	3	3	4	4	4	4	4	4	4	4	4	4	4	4	4	4
394	1	2	44	2	5	3	2	5	3	5	1	3	5	5	4	1	1	1	0	0	0	5	5	5	5	5	5	5	5	5	5	5	5	5	5	4	5	5	5	5	5	5	5	5	5
395	1	1	45	2	5	3	1	4	4	3	1	2	4	4	2	1	1	1	0	1	1	5	3	5	4	5	3	5	4	5	5	5	3	4	3	5	4	4	3	5	3	5	4	5	5
396	1	1	52	2	4	3	1	5	4	3	1	4	4	4	3	1	1	1	1	1	0	3	3	4	3	3	3	3	3	4	4	4	4	4	4	3	3	4	4	4	4	4	4	4	4
397	1	1	25	1	4	3	5	1	2	1	1	2	3	3	2	1	1	1	0	0	0	5	5	5	5	5	5	4	4	5	5	5	5	5	5	5	5	5	5	5	5	5	5	5	5
398	1	2	31	2	4	3	2	2	2	2	1	4	3	3	2	1	1	1	1	0	0	4	4	4	4	4	4	4	4	4	4	4	4	4	4	5	4	5	5	5	5	5	5	5	5
399	1	2	30	1	5	3	1	1	2	1	1	1	4	4	2	1	1	1	1	1	1	5	4	5	4	5	4	5	3	5	3	5	3	5	3	5	4	5	3	5	2	5	3	5	4
400	1	1	38	2	3	3	5	4	3	5	1	1	5	5	4	1	1	1	1	1	1	5	5	5	5	5	5	5	5	5	5	5	5	5	5	5	5	5	5	5	5	5	5	5	5
401	1	2	35	2	4	3	2	3	3	1	1	3	4	4	3	1	1	1	0	0	0	5	5	5	5	5	5	5	5	5	5	5	5	5	5	5	5	5	5	5	5	5	5	5	5
402	1	1	36	2	4	3	5	3	2	1	1	4	4	4	5	0	0	1	1	0	0	4	4	5	4	5	4	4	3	5	5	5	5	5	4	5	4	5	5	5	3	3	3	3	2
403	1	1	46	2	5	3	5	5	4	3	1	1	4	3	4	0	1	0	0	0	0	4	4	3	4	4	4	5	5	4	4	4	4	4	4	4	4	4	3	5	5	5	5	5	5
404	1	2	35	2	3	3	5	3	3	1	1	2	4	3	3	1	1	1	1	1	1	5	5	5	4	4	4	4	4	4	4	4	4	5	5	5	5	5	5	5	5	5	5	5	5
405	1	2	28	1	3	3	2	2	2	1	1	3	2	4	4	1	1	1	1	0	0	5	5	5	5	5	5	5	5	5	5	5	5	5	5	5	5	5	5	5	5	5	5	5	5
406	1	2	40	1	5	3	5	3	3	1	1	4	4	4	4	1	1	0	0	0	0	4	4	4	4	4	4	4	4	4	4	4	4	4	4	4	4	4	4	4	4	4	4	4	4
407	1	2	27	1	3	3	2	2	2	2	1	1	4	4	4	1	1	1	0	1	0	5	5	5	5	5	5	5	5	5	5	5	5	5	5	5	5	5	5	5	5	5	5	5	5
408	1	1	29	2	3	3	2	2	2	1	1	3	4	5	4	1	1	1	1	0	0	5	3	5	3	5	4	5	3	5	4	5	4	5	4	5	4	5	3	5	3	5	3	5	3
409	1	2	35	2	3	3	5	3	2	1	1	3	4	4	3	0	1	1	0	0	0	4	4	4	5	4	4	4	4	4	4	4	4	4	4	5	5	4	4	4	5	5	5	5	5
410	1	2	27	1	3	1	2	2	2	1	1	2	4	5	5	1	1	1	1	1	1	5	5	5	5	5	5	5	5	5	5	5	5	5	5	5	5	5	5	5	5	5	5	5	5
411	1	1	58	2	2	3	1	5	3	4	1	3	4	4	4	1	1	1	1	0	0	3	2	5	3	3	3	3	3	3	3	3	3	3	3	3	3	3	3	3	3	3	3	3	3
412	1	1	33	2	4	3	7	3	3	1	1	1	1	1	1	1	1	1	1	1	1	4	4	4	4	4	4	3	3	4	4	4	4	4	4	4	4	4	4	4	4	4	4	4	4
413	1	1	34	1	4	3	7	3	3	1	1	3	3	4	3	1	1	1	1	1	1	5	5	5	5	5	5	5	5	5	5	5	5	5	5	5	5	5	5	5	5	5	5	5	5
414	1	1	34	2	3	3	7	3	3	2	1	2	4	4	3	1	1	1	1	1	0	5	5	5	5	5	5	5	5	4	4	4	4	4	4	4	4	5	5	5	5	5	5	5	5
415	1	1	34	1	5	3	1	2	3	5	1	3	4	4	4	1	1	1	0	0	0	4	4	4	4	4	4	4	4	4	4	5	5	5	5	5	5	5	5	5	5	5	5	5	5
416	1	1	33	2	4	3	7	3	2	1	1	2	4	4	4	1	1	1	1	1	0	5	4	4	4	5	5	5	5	5	5	5	5	5	5	5	5	5	5	5	5	5	5	5	5
417	1	1	31	1	5	3	2	1	2	1	1	3	4	4	4	0	0	1	0	0	1	5	3	4	2	4	4	5	3	4	4	5	3	3	3	4	4	5	2	5	5	4	4	5	3
418	1	1	42	2	3	3	7	4	4	3	1	3	4	5	2	0	1	0	0	1	0	4	3	5	2	5	4	4	2	4	4	5	2	5	2	5	3	5	2	5	4	5	4	5	3
419	1	2	56	2	5	3	5	5	4	3	1	3	3	5	3	1	1	1	1	0	0	5	4	5	4	5	5	5	5	5	5	5	5	5	5	5	5	5	5	5	5	5	5	5	5
420	1	1	53	2	3	3	7	5	4	3	2	3	4	4	2	0	1	1	1	0	0	5	3	5	4	5	5	5	5	5	5	5	5	5	5	5	4	5	5	5	5	5	5	5	5
421	1	1	40	2	3	3	7	4	3	1	1	4	4	3	3	1	1	1	1	1	1	5	5	5	5	5	5	5	5	5	5	5	5	5	5	5	5	5	5	5	5	5	5	5	5
422	1	1	43	3	3	3	7	4	3	5	1	3	3	4	4	1	1	1	1	1	0	5	5	5	5	4	4	4	3	4	4	4	4	5	5	4	4	4	4	4	4	5	5	5	5
423	1	2	37	2	3	3	7	4	3	1	1	3	4	3	3	1	1	1	0	0	0	5	5	5	3	5	5	5	5	5	5	5	5	5	5	5	3	5	4	5	5	5	5	5	5
424	1	2	36	2	4	3	5	4	4	5	1	2	3	4	3	1	1	1	0	1	0	5	4	5	3	4	3	4	3	4	4	4	3	4	3	4	3	4	4	4	4	5	5	5	5
425	1	1	36	2	4	3	5	3	2	1	1	2	4	5	3	1	1	1	0	1	0	3	3	4	5	5	5	4	5	5	5	5	4	5	4	5	3	5	4	4	2	5	5	5	4
426	1	2	36	2	4	3	5	3	2	1	1	1	5	4	4	1	1	1	1	1	1	4	2	4	3	5	4	5	4	5	3	5	3	5	2	5	4	5	3	5	4	5	4	5	4
427	1	2	36	2	4	3	5	3	2	1	1	2	4	5	2	1	1	1	1	0	0	4	3	5	4	5	3	5	4	5	4	5	3	5	2	5	2	5	4	5	2	5	3	5	3
428	1	2	37	2	4	3	5	3	2	1	1	2	5	5	2	1	1	1	0	1	0	5	2	5	3	5	2	5	3	5	4	5	4	5	4	5	4	5	3	5	3	5	4	5	3
429	1	1	55	2	3	3	2	5	3	1	1	1	4	4	3	0	1	0	0	0	0	5	5	5	5	4	4	4	4	4	4	4	4	5	5	4	4	4	4	5	5	5	5	4	4
430	1	2	40	1	5	3	7	4	4	3	1	3	3	3	1	1	1	1	1	1	1	5	5	5	5	5	5	5	5	5	5	5	5	5	5	5	5	5	5	5	5	5	5	5	5
431	1	2	38	2	4	3	5	3	3	1	1	2	3	4	4	1	1	1	1	0	0	5	5	5	5	5	5	5	5	5	5	5	5	5	5	5	5	5	5	5	5	5	5	5	5
432	1	1	33	2	4	3	5	3	3	1	1	4	4	4	4	0	1	1	0	1	0	4	4	5	5	4	4	4	4	4	4	4	4	4	4	4	4	4	4	4	4	4	4	4	4
433	1	2	35	2	5	3	2	3	3	1	1	3	3	3	2	1	0	1	0	0	0	4	3	4	4	4	4	4	4	4	4	4	4	4	4	4	4	4	4	4	4	3	4	4	4
434	1	1	42	2	5	3	2	4	4	3	1	4	3	3	2	1	1	1	0	1	0	5	5	5	5	5	5	5	5	5	5	5	5	5	5	5	5	5	5	5	5	5	5	5	5
435	1	2	29	2	4	3	5	2	3	1	1	3	5	5	5	1	1	1	1	0	0	5	5	5	5	5	5	5	5	5	5	5	5	5	5	5	5	5	5	5	5	5	5	5	5
436	1	2	32	2	4	3	5	2	3	1	1	4	1	2	2	0	0	1	0	0	0	5	5	5	5	5	5	5	5	5	5	5	5	5	5	5	5	5	5	5	5	5	5	5	5
437	1	2	42	2	3	3	4	4	3	1	1	3	3	4	3	1	1	1	0	0	0	4	4	4	3	4	4	4	4	4	4	4	4	4	3	4	3	4	4	4	4	4	4	3	4
438	1	2	41	2	3	3	4	3	3	1	1	1	5	5	5	0	1	1	1	0	0	5	5	5	5	5	5	5	5	5	5	5	5	5	5	5	5	5	5	5	5	5	5	5	5
439	1	2	42	2	4	3	4	4	3	3	1	1	1	3	2	1	1	1	1	1	1	5	5	5	5	3	3	3	3	3	3	3	3	3	3	3	3	3	3	5	5	5	5	5	5
440	1	2	48	2	3	3	4	5	4	5	1	3	4	3	4	0	1	1	1	0	0	2	2	5	5	4	5	5	5	5	5	5	5	5	5	5	5	5	5	5	5	5	5	5	5
441	1	2	39	2	3	3	4	3	2	1	1	1	4	5	4	1	1	1	1	1	1	5	5	5	5	5	5	5	5	5	5	5	5	5	5	5	5	5	5	5	5	5	5	5	5
442	1	2	32	2	5	3	5	1	4	2	1	5	5	5	5	0	1	0	0	0	0	5	5	5	5	5	5	5	5	5	5	5	5	5	5	5	5	5	5	5	5	5	5	5	5
443	1	2	26	1	4	3	5	1	2	1	1	3	4	4	4	0	1	1	1	0	0	5	5	5	5	5	5	5	5	5	5	5	5	5	5	5	5	5	5	5	5	5	5	5	5
444	1	1	41	2	4	3	5	4	4	1	1	2	4	1	3	1	1	1	1	1	1	5	3	5	3	5	3	5	3	5	3	5	5	5	5	5	4	5	4	5	5	5	5	5	5
445	1	1	35	2	5	3	5	3	4	3	1	3	4	4	4	1	1	0	0	1	0	4	4	4	4	3	4	4	4	4	4	4	4	4	4	4	4	4	4	4	4	4	4	4	4
446	1	1	32	2	3	2	5	3	3	1	1	3	4	5	4	1	1	1	1	0	0	4	4	5	5	5	5	5	5	5	5	5	5	5	5	5	5	5	5	5	5	5	5	5	5
447	1	1	30	2	4	3	5	2	3	1	1	1	5	5	4	1	1	1	1	1	0	5	3	5	3	5	5	5	4	5	4	5	4	5	4	5	4	5	4	5	4	5	4	5	4
448	1	2	30	1	3	3	5	2	2	1	1	2	3	4	2	1	1	0	0	0	0	5	5	5	5	5	5	5	5	5	5	5	5	5	5	5	5	5	5	5	5	5	5	5	5
449	1	1	36	2	3	3	1	3	3	1	1	1	5	5	3	1	1	1	1	1	1	5	5	5	3	5	3	5	4	5	4	5	5	5	5	5	5	5	5	5	3	5	5	5	5
450	1	2	36	2	3	2	5	4	3	1	1	2	4	1	2	1	1	1	1	1	1	5	2	5	2	5	2	5	2	5	2	5	2	5	2	5	2	5	3	5	5	5	5	5	5
451	1	1	44	2	4	3	2	4	4	3	2	3	3	4	3	1	1	1	1	1	1	4	3	5	3	5	3	5	3	5	3	5	4	5	4	5	3	5	4	5	4	5	4	5	4
452	1	1	37	2	5	3	5	2	3	1	1	4	4	4	4	0	1	1	0	0	0	4	5	4	5	4	5	4	5	4	5	4	5	4	5	4	5	4	5	4	5	4	5	4	5
453	1	1	30	2	4	3	5	2	3	1	1	2	5	5	3	0	1	1	0	0	0	5	5	5	5	5	5	5	5	5	5	5	5	5	5	5	5	5	5	5	5	5	5	5	5
454	1	2	50	2	3	3	1	5	4	3	1	3	4	4	4	1	1	1	1	0	0	4	4	4	4	4	4	4	4	4	4	4	4	4	4	4	4	4	4	4	4	4	4	4	4
455	1	1	30	1	4	3	5	1	2	1	1	3	4	3	2	0	1	1	0	1	0	2	3	2	5	4	3	4	3	4	4	5	3	4	3	4	4	5	5	4	5	5	5	5	5
456	1	2	35	2	3	3	3	4	3	1	1	3	4	4	3	1	1	1	1	1	1	5	5	5	5	5	5	5	5	5	5	5	5	5	5	5	5	4	4	4	4	4	4	4	4
457	1	2	29	2	4	3	5	1	2	1	1	3	4	4	2	0	1	1	0	1	0	5	5	4	3	4	4	5	4	4	4	5	5	5	4	5	3	5	4	5	5	5	5	5	5
458	1	1	37	2	5	3	5	2	2	1	1	3	4	5	3	1	1	1	1	1	0	5	3	5	3	5	3	5	3	5	3	5	3	5	3	5	3	5	3	5	3	5	3	5	3
459	1	1	38	2	3	3	1	3	3	3	1	1	4	4	4	1	1	1	1	0	0	5	5	5	5	5	5	5	5	5	5	5	5	5	5	5	5	5	5	5	5	5	5	5	5
460	1	2	20	2	4	3	5	1	1	1	1	4	4	4	2	1	1	1	1	1	1	5	3	5	2	4	1	4	2	4	4	4	2	4	2	4	2	4	2	5	3	5	5	5	5
461	1	2	46	2	5	3	5	5	4	3	1	1	4	4	3	1	1	1	1	1	0	3	3	4	3	3	3	3	3	3	3	3	3	4	4	4	4	4	4	3	3	3	3	3	3
462	1	1	28	1	5	1	5	1	2	2	1	3	4	3	1	1	1	1	0	0	0	3	4	4	4	3	3	3	3	4	3	4	4	4	4	3	3	4	4	5	5	4	4	4	4
463	1	2	33	2	3	3	5	3	3	5	1	4	4	5	3	1	1	1	0	0	0	5	3	5	5	5	4	5	5	5	5	5	3	5	3	5	5	5	5	5	5	5	5	5	5
464	1	2	60	2	3	3	1	5	5	4	1	2	4	4	4	1	1	0	1	1	0	5	5	5	5	5	5	5	5	5	5	5	5	5	5	5	5	5	5	5	5	5	5	5	5
465	1	2	28	1	4	3	5	1	2	1	1	1	4	5	4	1	1	1	1	1	1	5	5	5	4	5	4	5	5	5	5	5	4	5	5	5	4	5	4	5	5	5	5	5	5
466	1	2	36	2	5	3	5	2	2	1	1	4	4	4	4	1	1	1	1	0	0	5	4	4	4	4	4	4	4	5	5	5	5	5	5	5	5	5	5	5	5	5	5	5	5
467	1	2	24	1	4	3	5	1	2	1	1	4	4	5	4	1	1	1	1	0	0	4	4	4	4	4	4	4	4	4	4	4	4	4	4	4	4	4	4	4	4	4	4	4	4
468	1	2	32	2	4	3	5	3	3	1	1	1	3	4	4	0	1	1	0	0	0	5	4	5	4	5	5	5	5	5	5	5	5	5	5	5	5	5	5	5	5	5	5	5	5
469	1	2	35	2	4	3	5	2	3	1	8	5	5	5	4	1	1	1	1	1	1	3	3	3	3	3	3	3	3	3	3	3	3	3	3	3	3	3	3	3	3	3	3	3	3
470	1	1	23	1	4	3	5	1	1	1	1	3	4	3	3	1	1	1	1	0	0	3	3	4	3	3	3	3	3	3	3	3	3	3	3	4	5	4	4	5	5	5	5	5	5
471	1	2	29	2	4	3	5	2	2	1	1	4	3	4	2	0	1	1	0	0	0	4	2	5	5	5	5	5	5	5	5	5	5	5	5	5	3	5	5	5	5	5	5	5	5
472	1	2	29	2	4	3	5	2	2	1	1	5	5	5	4	1	1	1	0	0	0	5	5	5	5	5	5	5	5	5	5	5	5	5	5	5	5	5	5	5	5	5	5	5	5
473	1	2	49	2	5	3	5	5	2	4	2	3	4	4	5	1	1	1	1	1	1	5	4	5	4	5	4	5	4	5	4	5	4	5	5	5	4	5	4	5	5	5	5	5	5
474	1	2	40	2	5	3	5	4	4	5	1	4	4	5	3	1	1	1	0	1	0	5	4	5	5	5	4	5	5	5	5	5	5	5	5	5	5	5	5	5	5	5	5	5	5
475	1	1	31	1	5	3	2	2	2	1	1	4	5	5	5	1	1	1	1	1	1	4	4	5	5	5	5	5	5	5	5	5	5	5	5	5	5	5	5	5	5	5	5	5	5
476	1	1	33	1	5	3	7	2	3	5	1	3	4	5	5	1	1	1	1	0	0	5	5	5	5	5	5	5	5	5	5	5	5	5	5	5	5	5	5	5	5	5	5	5	5
477	1	2	40	2	3	3	7	4	4	5	1	2	2	4	3	1	1	1	1	1	0	3	3	3	3	3	3	3	3	3	3	3	3	3	3	3	3	3	3	3	3	3	3	3	3
478	1	2	51	2	3	3	7	5	3	5	8	2	3	5	3	1	1	1	1	1	1	5	5	5	5	5	5	5	5	5	5	5	5	5	5	5	5	5	5	5	5	5	5	5	5
479	1	2	41	2	4	3	7	4	4	5	1	2	3	4	2	1	1	1	1	0	0	5	5	5	5	5	5	5	5	5	5	5	5	5	5	5	5	5	5	5	5	5	5	5	5
480	1	2	35	2	3	3	1	4	3	1	1	3	3	3	3	1	1	1	1	1	1	3	3	3	3	3	3	3	3	3	3	3	3	3	3	3	3	3	3	3	3	3	3	3	3
481	1	2	36	2	4	3	1	3	3	2	1	2	2	4	4	1	1	1	0	1	0	5	5	5	5	5	5	5	5	5	5	5	5	5	5	5	5	5	5	5	5	5	5	5	5
482	1	2	36	1	4	3	1	3	3	1	1	2	4	3	3	1	1	1	1	1	1	5	4	5	5	5	4	5	4	5	4	5	4	5	4	5	4	5	4	5	4	5	5	5	5
483	1	1	51	2	3	3	1	5	5	3	2	4	4	4	4	1	1	1	1	1	0	5	5	5	5	5	5	5	5	5	5	5	5	5	5	5	5	5	5	5	5	5	5	5	5
484	1	2	37	2	4	3	1	3	3	1	1	1	5	5	4	1	1	1	0	0	0	5	5	5	5	5	5	5	5	5	5	5	5	5	5	5	5	5	5	5	5	5	5	5	5
485	1	2	39	2	4	3	7	4	3	1	1	2	3	3	3	1	1	1	0	0	0	4	4	4	4	4	4	4	4	4	4	4	4	3	3	5	5	5	5	5	5	5	5	5	5
486	1	1	29	1	4	3	1	1	2	1	1	1	5	5	4	1	1	1	1	0	1	5	5	5	5	5	5	5	5	5	5	5	5	5	5	5	5	5	5	5	5	5	5	5	5
487	1	1	38	2	3	3	7	4	1	3	1	2	3	3	4	0	1	1	0	1	1	5	4	5	4	5	4	5	4	5	5	5	5	5	4	5	5	4	3	5	5	5	5	5	4
488	1	1	59	2	2	1	7	5	3	5	1	2	1	5	4	0	0	0	0	1	0	5	5	5	5	5	5	5	5	5	5	5	5	5	5	5	5	5	5	5	5	5	5	5	5
489	1	2	36	3	4	3	7	4	3	1	1	3	3	4	4	1	1	0	0	1	0	5	4	5	4	5	5	5	4	5	4	5	4	5	4	5	5	5	4	5	4	5	5	5	4
490	1	2	29	2	4	3	7	2	2	1	1	3	4	4	4	1	1	1	1	1	1	5	4	4	4	5	5	5	5	5	5	5	5	5	5	5	5	5	5	5	5	5	5	5	5
491	1	1	36	2	3	3	7	4	3	1	1	2	4	4	2	0	1	0	0	1	0	5	4	5	4	5	5	5	5	5	5	5	5	5	5	5	5	5	5	5	5	5	5	5	5
492	1	1	32	2	3	3	7	3	3	1	1	3	4	4	1	1	1	1	0	0	1	5	4	5	4	5	4	4	4	5	4	5	3	5	4	5	5	5	5	5	5	5	5	5	5
493	1	1	53	2	3	3	7	5	4	5	1	3	3	3	3	1	1	1	0	0	0	5	4	5	5	5	5	5	5	5	5	5	5	5	5	5	5	5	5	5	5	5	5	5	5
494	1	2	42	2	3	3	7	4	3	1	1	3	4	4	4	1	1	0	0	0	0	4	4	4	4	4	4	4	4	4	4	4	4	4	4	4	4	4	4	4	4	4	4	4	4
495	1	2	32	2	4	3	7	2	3	5	1	5	2	4	4	1	1	1	0	1	1	5	5	5	5	5	5	5	5	5	5	5	5	5	5	5	5	5	5	5	5	5	5	5	5
496	1	1	40	2	4	3	5	4	4	3	1	3	4	4	2	1	1	1	0	1	0	4	3	3	3	3	3	3	3	3	3	3	3	3	3	3	3	3	3	3	3	3	3	3	3
497	1	2	39	2	4	3	5	4	4	3	1	1	3	5	3	1	1	0	1	0	0	5	3	5	4	5	3	5	3	5	4	5	4	5	4	5	5	5	4	5	5	4	4	4	4
498	1	2	38	2	4	3	1	4	3	1	1	3	3	3	3	1	0	1	0	0	0	5	4	5	4	5	4	5	4	4	4	5	4	5	4	5	4	5	4	5	4	5	4	5	4
499	1	2	37	2	3	3	7	4	1	5	1	3	3	4	5	1	1	1	1	1	1	4	4	4	4	5	5	5	5	5	5	5	5	5	5	5	5	5	5	5	5	5	5	5	5
500	1	2	33	2	4	3	1	3	2	1	1	2	3	4	4	1	1	1	1	1	0	5	5	5	5	5	5	5	5	5	5	5	5	5	5	5	5	5	5	5	5	5	5	5	5
501	1	2	34	2	4	3	7	3	3	1	1	2	4	4	4	1	1	1	0	0	0	5	4	5	4	5	5	5	4	5	5	5	4	5	4	5	5	5	4	4	3	5	4	5	5
502	1	1	30	1	3	3	7	2	2	1	1	2	2	4	2	0	1	1	0	0	0	5	3	4	3	4	3	4	3	4	2	4	3	4	2	4	3	4	2	4	2	4	3	4	2
503	1	1	39	2	3	3	7	4	4	3	2	2	4	4	2	0	1	1	0	0	0	1	1	1	1	1	1	1	1	1	1	1	1	1	1	1	1	1	1	1	1	1	1	1	1
504	1	2	39	2	3	3	7	4	3	1	1	2	3	4	4	1	1	1	0	1	1	4	2	5	3	4	4	4	4	4	4	4	4	4	4	4	4	4	4	4	4	4	4	4	4
505	1	2	33	2	3	3	7	2	3	1	1	3	3	4	4	1	1	1	1	1	0	5	5	5	5	5	5	5	5	5	5	5	5	5	5	5	5	5	5	5	5	5	5	5	5
506	1	2	30	2	4	3	1	2	2	1	1	3	2	4	3	1	1	1	0	0	0	3	3	3	3	3	3	3	3	3	3	3	3	3	3	3	3	3	3	3	3	3	3	3	3
507	1	1	50	2	3	3	7	5	4	3	1	3	3	4	1	1	1	1	1	1	1	1	2	2	2	2	2	2	2	2	2	3	2	3	2	3	2	2	1	1	2	2	3	3	3
508	1	1	35	2	3	3	7	3	2	1	1	3	4	1	4	1	1	1	1	0	0	5	5	5	3	5	5	5	5	5	5	5	5	5	5	5	5	5	5	5	5	5	5	5	5
509	1	2	35	2	4	3	1	3	3	2	1	3	4	4	4	1	1	1	0	1	0	4	3	5	4	4	4	4	4	4	4	4	4	4	4	4	4	4	4	4	4	4	4	4	4
510	1	2	35	2	4	3	1	3	3	1	1	2	4	4	3	0	1	1	1	0	1	5	4	5	4	5	4	5	5	5	5	5	5	5	5	5	5	5	5	5	5	5	5	5	5
511	1	2	36	2	4	3	1	3	3	1	1	3	3	4	4	1	1	1	1	0	0	5	3	4	3	5	3	5	3	5	3	5	3	5	3	5	3	5	3	5	3	5	3	5	3
512	1	1	55	2	3	3	2	5	5	4	3	2	4	4	3	0	0	1	0	0	0	5	4	5	4	4	4	4	4	4	4	5	5	5	4	5	5	5	5	4	4	5	5	5	5
513	1	1	36	2	4	3	2	4	3	1	1	3	4	4	4	1	1	1	1	1	0	5	5	5	4	5	4	5	4	5	5	5	5	5	5	5	5	5	5	5	5	5	5	5	5
514	1	1	33	2	4	3	2	3	3	1	1	2	4	4	5	0	1	1	1	0	1	4	3	4	3	5	3	5	3	5	3	4	3	4	3	4	3	4	3	4	3	4	3	4	3
515	1	2	38	2	4	3	2	3	2	1	1	2	4	4	4	0	1	1	1	0	0	5	5	5	4	5	4	5	4	5	5	5	5	5	5	5	5	5	5	5	5	5	5	5	5
516	1	1	42	2	4	3	2	4	4	1	1	2	4	4	3	0	1	1	1	1	0	5	5	5	4	5	4	5	4	5	5	5	4	5	4	5	4	5	4	5	4	5	5	5	5
517	1	2	38	2	4	3	7	4	4	3	1	3	3	3	4	1	1	1	1	1	0	3	3	5	5	4	4	4	4	4	4	4	4	4	4	5	5	4	4	4	4	5	5	5	5
518	1	2	41	2	4	3	1	4	4	3	1	1	2	2	3	1	1	1	0	0	1	3	3	2	2	3	3	3	3	4	4	3	3	3	3	3	3	3	3	3	3	3	3	3	3
519	1	2	26	2	4	3	1	1	2	1	1	2	4	5	5	0	0	0	1	1	1	5	5	5	5	5	5	5	5	5	5	5	5	5	5	5	5	5	5	5	5	5	5	5	5
520	1	1	37	2	4	3	1	4	3	1	1	2	3	3	4	1	1	1	0	0	0	5	5	5	5	5	5	5	5	5	5	5	5	5	5	5	5	5	5	5	5	5	5	5	5
521	1	1	31	1	4	3	7	2	3	4	1	3	3	4	4	1	1	1	0	0	0	5	5	5	5	5	5	5	5	4	4	4	4	4	4	4	4	5	5	4	4	5	5	4	4
522	1	1	39	2	4	3	1	4	4	3	1	4	4	4	2	1	1	1	0	0	0	4	5	4	4	4	4	4	4	4	4	4	4	4	4	4	4	4	4	4	4	4	4	4	4
523	1	2	31	1	4	3	7	2	2	1	1	2	4	4	1	1	1	1	0	0	0	3	2	4	3	4	4	4	4	3	2	4	2	4	2	4	2	4	2	4	2	4	4	4	4
524	1	2	42	2	4	3	1	4	1	3	1	1	5	4	2	1	1	1	1	0	0	4	3	5	3	5	4	5	4	5	4	5	4	5	4	5	4	5	4	5	5	5	5	5	5
525	1	2	34	2	4	1	1	3	2	1	1	4	4	4	4	1	1	1	1	0	0	2	3	5	5	5	5	4	4	5	4	5	4	5	4	5	4	5	4	5	4	5	4	5	4
526	1	1	35	2	4	3	1	3	3	5	8	2	3	3	2	1	1	1	1	1	1	3	3	3	3	3	3	3	3	3	3	3	3	3	3	3	3	3	3	3	3	3	3	3	3
527	1	2	30	2	4	3	1	2	3	1	1	3	4	4	3	1	1	1	1	0	0	5	5	5	5	5	5	5	5	5	5	5	5	5	5	5	5	5	5	5	5	5	5	5	5
528	1	2	29	1	4	3	1	1	2	1	1	4	3	4	3	1	1	1	0	0	0	5	5	5	5	5	5	5	5	5	5	5	5	5	5	5	4	5	5	5	5	5	5	5	5
529	1	1	29	1	4	3	1	1	2	1	1	2	4	3	3	1	1	1	1	1	0	4	3	3	3	4	3	4	3	4	3	4	3	4	3	4	3	4	3	5	3	4	3	4	3
530	1	1	54	2	3	3	2	5	4	5	1	1	3	3	4	1	1	1	1	1	1	2	4	2	4	3	4	2	4	3	4	3	4	3	4	3	4	3	4	1	4	5	4	5	4
531	1	2	30	2	4	3	7	2	2	1	1	4	4	4	4	0	1	0	0	1	0	5	5	5	5	3	4	4	4	5	5	5	5	5	5	5	5	5	5	5	5	5	5	5	5
532	1	1	33	2	4	3	2	3	2	1	1	1	2	4	2	1	1	1	0	1	0	3	2	3	2	4	4	4	3	4	5	5	5	5	5	4	4	4	4	4	3	4	3	4	3
533	1	1	44	2	3	3	2	4	4	3	1	1	5	5	4	1	1	1	1	1	0	4	4	4	4	4	4	4	4	4	4	4	4	4	4	4	4	4	4	4	4	4	4	4	4
534	1	2	42	2	4	3	1	4	4	3	1	2	4	4	4	1	1	1	0	1	0	5	4	5	5	5	5	5	5	5	5	5	5	5	5	5	5	5	5	5	5	5	5	5	5
535	1	1	43	2	4	3	1	5	4	3	1	4	4	4	4	1	1	1	0	1	1	5	5	5	5	5	5	5	5	5	5	5	5	5	5	5	5	5	5	5	5	5	5	5	5
536	1	1	43	2	3	3	7	4	3	5	1	3	3	3	4	0	1	0	0	0	0	5	4	5	4	4	4	4	4	4	4	4	4	4	4	3	3	4	4	4	4	4	4	4	4
537	1	2	33	2	4	3	1	2	3	1	1	2	2	5	4	0	1	1	0	0	0	5	4	5	5	5	5	5	5	5	5	5	5	5	5	4	4	5	5	5	5	5	5	5	5
538	1	2	37	2	4	3	5	3	3	1	1	3	5	4	2	1	1	1	0	1	0	5	5	5	4	5	5	4	4	4	4	5	5	5	5	5	5	5	5	5	5	5	5	5	5
539	1	1	35	2	4	3	1	3	3	1	1	4	3	3	2	1	1	1	0	0	0	4	3	5	3	5	3	5	3	5	3	5	3	5	3	5	3	5	3	5	3	5	3	5	3
540	1	2	34	2	4	3	1	3	3	1	1	1	4	5	3	1	1	1	1	1	1	5	4	5	4	5	4	5	4	5	4	5	4	5	4	5	4	5	4	5	4	5	4	5	4
541	1	1	55	2	3	3	1	5	4	3	1	2	5	5	3	1	1	1	1	1	1	5	4	5	5	5	5	5	5	5	5	5	5	5	5	5	5	5	5	5	5	5	5	5	5
542	1	1	42	3	3	3	7	4	4	5	5	1	4	5	2	1	1	1	1	0	0	5	5	5	5	5	5	5	5	5	3	5	5	5	5	5	5	5	5	5	5	5	5	5	5
543	1	1	52	2	3	3	7	5	5	4	6	1	5	5	3	1	1	1	1	0	0	5	5	5	5	5	5	5	5	5	5	5	4	5	4	5	5	5	4	5	5	5	5	5	5
544	1	2	40	2	4	3	1	4	3	1	1	2	3	4	4	1	1	1	0	0	0	4	4	4	4	4	4	4	4	4	4	4	4	4	4	4	4	4	4	4	4	4	4	4	4
545	1	1	29	1	3	3	7	1	1	1	1	3	3	3	3	1	1	1	0	0	0	3	3	3	3	3	3	3	3	3	3	3	3	3	3	3	3	3	3	3	3	3	3	3	3
546	1	1	43	2	3	3	2	4	3	1	1	3	3	4	2	1	1	1	1	0	0	3	4	4	4	4	4	4	4	4	4	4	4	4	4	4	4	4	5	5	5	5	5	5	5
547	1	1	43	2	3	3	2	5	4	1	1	1	3	4	4	1	1	1	1	1	0	5	5	5	5	5	5	5	5	5	5	5	5	5	5	5	5	5	5	5	5	5	5	5	5
548	1	1	37	2	3	3	7	4	3	1	1	2	4	4	3	1	1	1	0	0	1	3	4	4	3	3	3	4	3	3	3	4	3	4	3	4	3	4	3	4	3	5	3	5	3
549	1	1	47	2	3	3	7	5	4	3	3	1	2	3	3	1	1	1	1	0	0	5	3	5	3	5	3	5	3	5	3	5	3	5	3	5	3	5	3	5	3	5	3	5	3
550	1	1	31	2	5	3	1	2	3	1	1	4	3	3	2	1	1	1	0	1	0	4	2	5	5	4	3	5	5	5	5	5	2	5	2	4	4	4	4	5	5	5	5	5	5
551	1	1	57	2	3	3	2	5	4	3	3	3	4	4	3	1	1	1	1	1	0	5	5	5	5	5	5	5	5	5	5	5	5	5	5	5	5	5	5	5	5	5	5	5	5
552	1	1	39	2	3	3	2	4	3	5	1	3	4	4	4	1	1	1	1	1	1	3	3	4	3	4	3	3	3	3	3	5	4	5	4	5	4	5	4	5	5	5	5	5	5
553	1	1	50	2	3	3	7	5	4	4	3	2	4	4	3	1	1	1	1	1	1	5	1	5	1	5	1	5	2	5	2	5	2	5	2	5	2	5	1	5	1	5	1	5	1
554	1	1	34	2	4	3	2	3	2	1	1	2	2	2	4	1	1	1	0	0	0	2	3	5	5	3	4	4	4	3	3	3	3	4	4	4	4	4	4	4	4	4	4	4	4
555	1	1	40	2	4	3	2	4	3	1	1	4	4	4	4	1	1	1	0	0	0	5	4	5	5	5	5	5	5	5	5	5	5	5	5	5	5	5	5	5	5	5	5	5	5
556	1	1	35	2	4	3	2	3	3	1	1	4	4	4	4	1	1	1	0	0	1	4	5	4	5	5	5	5	5	5	5	5	5	5	4	4	5	5	4	4	4	5	5	4	4
557	1	2	35	2	4	3	7	3	3	5	1	3	4	3	4	1	1	1	0	0	0	5	4	5	4	5	4	5	4	5	4	5	4	5	4	5	4	5	4	5	4	5	4	5	4
558	1	1	45	2	2	3	7	5	3	1	1	2	2	1	2	1	1	1	0	0	0	5	4	5	5	5	5	5	5	4	4	4	4	5	5	5	5	4	4	5	5	5	5	5	5
559	1	2	36	2	3	3	1	3	3	1	1	3	4	3	3	1	1	1	1	0	0	5	5	5	5	5	5	5	5	5	5	5	5	5	5	5	5	5	5	5	5	5	5	5	5
560	1	2	52	2	3	3	7	5	4	5	4	3	5	5	2	1	1	1	1	1	1	5	5	5	5	5	5	5	5	5	5	5	5	5	5	5	5	5	5	5	5	5	5	5	5
561	1	2	27	1	4	3	6	1	2	1	1	3	3	4	5	1	1	1	0	1	0	5	5	5	5	5	5	5	5	5	5	5	5	5	5	5	5	5	5	5	5	5	5	5	5
562	1	1	50	2	3	3	7	5	5	5	3	2	5	5	4	1	1	1	0	0	0	4	4	5	4	5	4	5	4	5	4	5	4	5	4	4	4	5	4	5	4	5	4	5	4
563	1	1	53	2	4	3	1	5	2	3	3	1	5	5	4	1	1	1	1	1	1	5	5	5	5	5	5	5	5	5	5	5	5	5	5	5	5	5	5	5	5	5	5	5	5
564	1	1	48	2	3	3	2	5	4	3	1	2	2	5	2	1	1	1	0	0	0	5	5	5	4	5	5	5	5	5	3	5	5	5	5	5	5	5	5	5	5	5	5	5	5
565	1	1	43	2	4	3	1	4	4	3	2	4	4	4	1	1	1	1	1	1	1	4	2	4	2	4	2	4	2	4	2	4	2	4	2	5	2	4	2	4	2	5	5	5	3
566	1	1	52	2	4	3	1	4	5	3	3	2	4	3	3	1	1	1	1	0	1	5	4	5	4	5	5	5	5	5	5	5	5	5	5	5	5	5	5	5	5	5	5	5	5
567	1	2	41	2	4	3	1	4	4	3	2	5	5	5	3	1	1	1	1	1	1	5	4	5	3	5	4	5	4	5	3	5	3	5	4	5	4	5	4	5	4	5	3	5	5
568	1	2	43	2	3	3	1	4	4	3	2	2	4	3	2	1	1	1	0	1	0	5	3	4	2	5	3	5	5	4	4	3	5	3	4	5	4	5	3	5	3	5	3	5	3
569	1	2	29	2	3	3	1	3	2	5	1	1	5	5	5	1	1	1	0	1	0	5	5	5	5	5	5	5	5	5	5	5	5	5	5	5	5	5	5	5	5	5	5	5	5
570	1	2	33	1	5	3	5	1	2	1	1	1	3	5	4	1	1	1	1	1	1	5	5	5	5	5	5	5	5	5	5	5	5	5	5	5	5	5	5	5	5	4	3	4	3
571	1	2	38	2	4	3	5	4	4	1	1	3	4	3	2	0	0	1	0	0	0	5	3	5	5	3	3	4	4	4	4	5	5	5	5	5	5	4	4	5	5	5	5	5	5
572	1	2	30	2	4	3	2	2	1	1	1	3	4	5	2	1	1	1	1	1	1	5	4	5	3	4	3	4	3	5	4	5	4	5	3	4	3	5	4	4	3	5	3	5	4
573	1	2	30	1	4	3	1	2	2	1	1	4	4	4	4	1	1	1	1	0	0	4	5	5	5	5	5	5	5	5	5	5	5	5	5	5	5	5	5	5	5	5	5	5	5
574	1	1	33	2	3	3	1	2	3	1	1	1	3	4	4	1	1	1	0	1	0	5	4	4	4	5	4	5	5	5	5	5	5	5	5	4	4	5	5	5	5	5	5	5	5
575	1	2	29	1	4	3	1	1	2	1	1	2	4	4	4	1	1	1	1	1	0	4	4	4	4	4	4	4	4	4	4	4	4	4	4	5	5	5	5	5	5	5	5	5	5
576	1	2	28	2	4	1	1	2	2	1	1	2	4	4	3	1	1	1	1	0	0	4	4	4	4	4	4	4	4	4	4	4	4	4	4	4	4	4	4	4	4	4	4	4	4
577	1	2	28	1	4	3	1	1	2	1	1	1	3	4	4	1	1	1	1	1	1	5	5	5	5	5	5	5	5	5	5	5	5	5	5	5	5	5	5	5	5	5	5	5	5
578	1	2	55	2	3	3	1	5	5	3	1	2	4	4	4	1	1	1	1	1	1	5	5	5	5	5	5	5	5	5	5	5	5	5	5	5	5	5	5	5	5	5	5	5	5
579	1	2	56	2	3	3	5	5	2	5	1	1	2	4	3	1	1	1	1	1	1	5	3	5	3	5	5	5	4	5	4	5	4	5	4	5	4	5	3	5	5	5	5	5	5
580	1	2	47	2	4	3	1	4	5	3	3	3	4	4	4	1	1	1	0	0	1	5	5	5	5	5	5	5	5	5	5	5	5	5	5	5	5	5	5	5	5	5	5	5	5
581	2	2	40	2	3	3	7	4	13	16	13	3	5	5	4	1	1	1	0	0	1	5	2	5	5	5	3	5	3	5	4	5	4	5	3	5	2	5	2	5	2	5	5	5	5
582	2	2	47	2	3	3	7	5	14	16	17	3	4	5	3	1	1	1	1	1	0	5	2	5	3	5	2	5	3	5	3	5	3	5	3	5	4	5	4	5	2	5	4	5	4
583	2	2	58	2	3	3	7	5	14	16	13	3	5	5	4	1	1	1	1	1	0	5	5	5	3	4	2	5	5	5	3	5	3	5	3	5	4	5	3	5	4	5	4	5	4
584	2	2	42	2	3	3	5	4	14	16	13	2	5	5	2	1	1	1	0	1	1	4	2	5	2	5	2	5	2	5	3	5	2	5	2	5	3	5	2	5	2	5	3	5	3
585	2	2	40	2	3	3	5	4	14	16	13	2	4	5	4	1	1	1	0	1	1	5	1	5	2	5	2	5	2	5	3	5	2	5	3	5	2	5	2	5	2	5	4	5	3
586	2	2	45	2	3	3	5	5	14	16	13	4	4	5	2	1	1	1	1	1	1	2	2	2	2	3	3	3	2	3	3	2	2	2	2	3	3	2	2	1	1	4	4	4	4
587	2	2	43	2	3	3	2	5	14	16	13	2	3	3	2	1	1	1	1	0	0	2	2	3	3	2	2	3	3	3	3	3	3	4	4	3	3	3	3	2	2	5	5	5	5
588	2	2	47	2	3	3	1	5	14	16	13	2	5	5	5	1	0	0	0	0	0	5	2	5	2	5	2	5	2	5	4	5	3	5	3	5	4	5	3	5	1	5	5	5	5
589	2	2	37	2	3	3	5	4	13	12	11	2	4	5	5	1	1	1	1	0	0	5	5	5	5	5	5	5	5	5	5	5	5	5	5	5	5	5	5	5	5	5	5	5	5
590	2	2	32	2	3	3	3	3	12	11	11	2	4	5	2	1	0	1	1	0	1	5	5	5	5	5	5	5	5	5	5	5	5	5	5	5	5	5	5	5	4	5	5	5	5
591	2	2	40	2	3	3	2	4	13	11	11	1	4	4	2	1	1	1	1	1	1	5	1	5	2	5	1	5	2	5	2	5	1	5	2	5	1	5	2	5	1	5	2	5	2
592	2	2	38	2	3	3	2	4	13	11	11	2	5	5	4	1	1	1	1	1	1	5	4	5	4	5	4	5	4	5	5	5	4	5	4	5	4	5	4	5	3	5	5	5	5
593	2	2	44	2	3	3	6	5	15	16	13	4	4	4	5	1	0	1	1	0	0	4	1	4	1	4	3	4	2	5	2	5	1	5	2	5	1	5	2	5	1	5	5	5	4
594	2	2	48	2	3	3	7	5	15	16	16	4	4	5	2	1	1	1	1	1	1	5	1	4	2	5	1	5	1	5	2	5	1	5	1	5	2	5	2	5	1	5	5	5	5
595	2	2	23	1	2	3	1	1	11	11	11	1	4	5	3	1	1	1	1	1	1	5	4	5	4	5	4	5	4	5	4	5	4	5	4	5	4	5	4	5	4	5	4	5	4
596	2	2	34	2	3	3	1	4	13	12	11	3	5	5	4	1	1	1	1	1	1	5	3	5	5	3	3	5	5	5	3	5	5	5	5	5	5	5	5	4	3	5	5	5	5
597	2	2	41	2	4	3	7	4	13	16	11	2	5	5	3	1	1	1	1	0	1	4	3	5	5	4	4	5	5	5	5	5	5	5	5	5	5	5	5	5	5	5	5	5	5
598	2	2	57	2	3	3	7	5	15	17	11	2	5	5	2	1	1	1	0	1	1	4	4	4	4	4	4	5	4	4	4	5	4	4	4	5	4	4	4	5	4	4	4	5	4
599	2	2	22	1	2	3	1	1	11	17	11	3	3	4	3	0	1	1	0	1	0	1	5	4	4	4	4	4	4	4	4	4	4	4	4	4	4	4	4	4	4	4	4	4	4
600	2	2	50	2	3	3	1	5	15	16	13	3	3	5	2	1	1	1	1	1	1	5	2	5	2	5	1	5	3	5	2	5	2	5	3	5	3	3	2	5	1	5	5	5	5
601	2	2	55	2	4	3	7	5	15	16	16	2	4	5	4	1	1	0	0	0	0	4	4	4	3	5	4	5	4	5	4	5	4	5	4	5	4	5	4	4	3	5	5	5	5
602	2	2	26	1	3	3	1	2	11	11	11	2	4	4	3	1	1	1	1	1	1	5	2	5	2	5	1	5	2	5	2	5	1	5	2	5	3	5	3	5	1	5	2	5	2
603	2	2	51	2	3	3	2	5	15	16	15	4	5	5	4	0	1	1	0	0	1	4	3	4	2	4	2	4	2	4	2	5	2	5	2	5	3	5	3	5	2	5	4	5	3
604	2	1	40	2	3	3	1	4	13	16	13	1	4	5	4	1	1	1	1	1	1	5	3	5	3	2	3	2	2	2	2	5	5	5	5	5	5	5	5	5	5	5	5	5	5
605	2	2	37	2	3	3	5	3	12	11	11	4	5	5	3	1	1	1	0	0	1	5	2	5	3	5	3	5	4	5	3	5	3	5	3	5	3	5	3	5	2	5	5	5	5
606	2	2	34	3	2	3	1	4	13	11	11	5	5	5	2	1	1	1	1	1	1	1	1	4	4	3	3	3	3	3	3	1	1	2	2	3	3	3	3	3	3	5	5	3	3
607	2	2	27	1	4	3	5	1	12	11	11	3	5	4	1	1	1	1	0	0	1	4	5	2	2	4	3	5	3	5	1	5	2	5	2	4	4	4	3	5	5	4	2	4	2
608	2	2	33	2	3	3	5	3	13	16	13	4	4	5	3	1	0	0	1	0	0	5	2	5	4	5	3	5	3	5	3	5	3	5	3	5	3	5	3	5	3	5	5	5	4
609	2	2	32	1	3	3	5	3	13	16	14	2	4	4	3	1	1	1	1	1	1	5	4	5	5	5	5	5	5	5	5	5	5	5	5	5	5	5	5	5	5	5	5	5	5
610	2	2	30	2	3	3	5	3	12	12	11	4	5	5	2	1	1	1	1	1	1	4	3	5	3	5	3	5	3	5	2	5	2	5	2	5	2	5	2	5	2	5	5	5	4
611	2	2	33	1	5	3	5	4	13	16	12	2	4	4	4	1	1	1	1	1	1	5	5	5	5	5	5	5	5	5	5	5	5	5	4	5	5	5	5	5	5	5	5	5	5
612	2	2	42	2	3	3	7	4	13	12	11	3	4	4	3	1	1	1	1	1	1	5	3	5	5	5	3	5	4	5	3	5	3	5	3	5	4	5	3	5	3	5	4	5	4
613	2	2	35	2	3	3	1	4	12	11	11	4	4	4	4	0	1	0	0	0	0	1	3	3	3	3	2	4	4	3	3	3	3	3	3	3	3	3	3	3	2	5	5	5	5
614	2	2	39	2	3	3	2	4	13	16	13	2	3	3	2	1	1	1	1	0	0	3	3	3	3	5	5	5	3	5	5	5	5	5	5	5	5	5	5	5	5	5	5	5	5
615	2	2	50	2	3	3	1	5	14	16	13	2	4	4	4	1	1	1	1	1	1	4	3	4	5	4	4	5	4	5	4	5	3	5	4	5	3	5	4	4	4	5	5	5	5
616	2	2	48	2	2	2	1	5	14	15	11	4	4	4	2	1	1	1	1	1	1	3	3	4	3	4	3	4	4	4	4	4	4	4	4	4	4	3	3	4	4	4	4	4	4
617	2	2	52	2	3	3	7	5	15	16	17	5	5	5	1	1	1	1	1	1	1	5	1	5	1	5	3	5	3	5	3	5	3	5	3	5	3	5	3	5	2	5	4	5	3
618	2	2	33	2	3	3	1	4	12	12	11	2	5	5	2	1	1	1	1	1	1	5	5	5	5	5	5	5	5	5	5	5	5	5	5	5	5	5	5	5	5	5	5	5	5
619	2	2	57	2	2	2	7	5	14	16	17	4	5	5	4	1	1	1	1	1	1	5	4	5	4	5	3	5	3	5	3	5	3	5	3	5	3	5	2	5	2	5	4	5	4
620	2	2	26	2	2	3	1	2	12	11	11	1	5	5	4	1	1	1	1	1	1	5	5	5	5	5	5	5	5	5	5	5	5	5	5	5	5	5	5	5	5	5	5	5	5
621	2	2	24	1	2	3	2	1	11	11	11	3	4	4	3	1	1	1	1	1	1	4	4	4	4	3	4	3	3	3	3	4	4	4	4	4	4	4	4	4	4	4	4	4	4
622	2	2	29	2	3	3	1	3	12	11	11	1	5	5	5	1	1	1	1	0	1	5	5	5	3	5	3	5	3	5	1	5	3	5	1	5	1	5	1	5	1	5	5	5	2
623	2	2	48	2	3	3	7	5	14	16	16	3	4	4	4	1	1	1	1	1	1	5	2	5	3	5	3	5	3	5	3	5	3	5	3	5	3	5	3	5	2	5	5	5	3
624	2	2	30	2	4	3	1	2	12	11	11	3	4	4	3	1	1	1	1	1	0	5	3	5	4	5	3	5	3	5	3	5	3	5	3	5	3	5	3	5	2	5	5	5	4
625	2	2	38	2	3	3	5	4	12	11	11	1	4	4	1	1	1	1	1	1	1	5	1	5	2	5	2	5	2	5	2	5	2	5	2	5	2	5	2	5	3	5	2	5	2
626	2	2	26	2	2	3	1	2	11	11	11	3	5	5	4	1	1	1	1	1	1	5	3	5	5	5	5	5	5	5	5	5	5	5	5	5	5	5	5	5	3	5	5	5	5
627	2	2	25	1	3	3	7	2	12	11	11	5	5	5	4	1	1	1	1	1	1	5	4	5	5	5	5	5	5	5	5	5	5	5	5	5	5	5	5	5	5	5	5	5	5
628	2	1	40	2	3	3	7	4	13	11	11	3	5	5	4	1	1	1	1	0	1	5	3	5	3	5	3	5	4	5	4	5	4	5	3	5	5	5	4	5	5	5	5	5	5
629	2	2	50	2	3	3	2	5	13	12	11	1	4	5	1	1	1	1	1	1	1	5	1	5	1	5	1	5	1	5	1	5	1	5	1	5	1	5	1	5	1	5	5	5	2
630	2	2	43	2	3	3	5	4	13	16	13	4	4	4	5	1	1	1	0	1	1	5	3	5	5	5	3	5	4	5	4	5	4	5	3	5	3	5	4	5	5	5	5	5	5
631	2	2	46	2	3	3	1	5	14	16	13	2	4	4	3	1	1	1	1	0	1	5	3	5	3	5	4	5	3	5	2	5	2	5	2	5	2	5	2	5	2	5	5	5	5
632	2	2	40	2	3	3	5	4	13	16	13	5	5	5	3	1	1	1	1	1	1	5	5	5	5	5	5	5	5	5	5	5	5	5	5	5	5	5	5	4	4	4	4	4	4
633	2	2	39	2	4	3	5	4	13	16	14	3	4	4	2	1	1	1	1	0	1	4	2	5	2	4	2	5	3	5	2	5	2	5	3	5	3	5	2	5	2	5	5	5	4
634	2	2	38	3	3	3	5	4	13	16	13	1	5	5	4	1	1	1	1	0	0	5	4	5	4	5	4	5	4	5	5	5	4	5	4	5	4	5	4	5	5	5	5	5	5
635	2	2	54	2	3	3	5	5	12	13	19	1	5	5	2	1	1	1	1	1	1	3	3	5	5	5	5	5	5	5	5	5	5	5	5	5	5	5	5	5	5	5	5	5	5
636	2	2	43	2	3	3	5	5	14	16	13	5	5	5	2	1	1	1	1	0	1	5	1	5	2	5	2	5	2	5	2	5	2	5	2	5	2	5	2	5	2	5	5	5	3
637	2	2	47	2	3	3	2	5	14	16	13	4	4	5	5	1	1	1	1	1	1	5	2	5	5	5	4	5	3	5	4	5	3	5	3	5	3	5	3	5	3	5	5	5	5
638	2	2	44	2	3	3	5	5	13	17	11	2	4	5	2	1	1	0	1	0	1	5	5	5	5	5	5	5	5	5	5	5	5	5	5	5	5	5	5	5	5	5	3	5	5
639	2	2	43	2	3	3	7	5	13	16	12	3	4	4	1	1	1	1	1	0	1	5	3	5	3	5	3	5	3	5	3	5	1	5	1	5	1	5	1	5	1	5	5	5	3
640	2	2	43	2	3	3	7	4	13	11	11	2	4	4	1	1	1	1	1	0	1	5	1	5	2	5	1	5	1	5	1	5	1	5	2	5	2	5	1	5	1	5	5	5	5
641	2	2	52	3	3	2	7	5	15	16	17	5	4	5	3	0	1	1	1	1	1	5	2	5	2	5	2	5	2	5	2	5	2	5	2	5	2	5	2	5	1	5	5	5	3
642	2	2	42	2	3	3	5	5	13	12	11	3	4	5	3	1	1	1	1	0	0	4	4	4	4	4	4	4	4	4	4	4	4	4	4	4	4	4	4	4	4	4	4	4	4
643	2	2	46	2	3	3	7	5	15	16	17	2	2	4	1	1	1	1	1	1	0	4	1	3	1	4	1	4	1	3	1	3	1	3	1	4	1	3	1	5	1	5	5	5	1
644	2	2	28	2	2	3	1	2	11	17	11	5	5	5	2	1	1	1	0	0	1	5	1	5	3	5	3	5	2	5	1	5	1	5	1	5	1	5	2	5	1	5	5	5	5
645	2	2	34	2	3	3	5	4	13	12	11	1	5	5	4	1	1	1	0	0	1	5	2	5	4	5	3	5	3	5	4	5	3	5	3	5	4	5	4	5	3	5	5	5	5
646	2	2	42	2	3	3	5	5	14	16	13	3	4	5	4	1	1	1	1	0	1	5	1	5	2	5	3	5	2	5	2	5	2	5	2	5	1	5	2	5	3	5	5	5	4
647	2	2	27	2	2	3	1	2	11	11	19	3	4	5	4	1	1	1	1	1	1	5	4	5	5	5	5	5	5	5	4	5	5	5	5	5	5	5	5	5	5	5	5	5	5
648	2	2	32	2	3	3	7	4	12	11	11	4	5	5	4	1	1	1	0	1	1	5	4	5	5	5	4	5	4	5	4	5	4	5	4	5	4	4	4	5	4	5	5	5	5
649	2	2	35	2	3	3	1	4	13	11	11	2	4	5	2	1	1	1	1	1	1	5	3	5	3	5	2	5	2	5	2	5	3	5	2	5	2	5	3	5	3	5	3	5	3
650	2	2	30	2	4	3	5	2	13	11	11	4	4	5	3	1	1	1	0	1	1	5	5	5	5	5	5	5	5	5	4	5	4	5	4	5	5	5	5	5	5	5	5	5	5
651	2	2	33	2	3	3	5	4	13	16	12	4	4	4	4	1	1	1	1	1	1	3	3	3	3	2	2	2	2	2	2	2	2	2	2	2	2	1	1	1	1	3	3	3	3
652	2	2	40	2	3	3	2	4	13	16	13	3	4	4	2	1	0	0	0	0	0	5	1	5	1	5	1	5	2	5	2	5	2	5	1	5	2	5	1	4	1	3	3	4	3
653	2	2	40	2	3	3	1	4	12	12	11	1	5	5	5	1	1	1	1	1	0	2	2	5	5	5	5	5	5	5	5	5	5	5	5	5	5	5	4	5	3	5	5	5	5
654	2	2	37	1	3	2	5	4	13	14	11	3	5	5	2	1	1	1	1	1	1	5	2	5	2	5	2	5	2	5	2	5	2	5	2	5	3	5	3	5	3	5	2	5	2
655	2	2	31	1	2	2	5	4	12	11	11	1	5	5	2	1	1	1	1	1	1	5	3	5	4	5	4	5	5	5	3	5	3	5	3	5	4	5	4	5	2	5	5	5	4
656	2	2	34	2	4	3	7	2	12	11	11	3	5	5	3	1	1	1	1	1	1	5	5	5	5	5	5	5	5	5	5	5	5	5	5	5	5	5	5	5	5	5	5	5	5
657	2	2	36	2	3	3	5	4	13	12	11	4	4	4	3	1	1	1	0	0	1	3	3	4	4	3	3	3	3	3	3	2	2	2	2	2	2	2	2	2	2	4	4	4	4
658	2	2	39	2	3	3	7	4	13	16	12	1	4	4	5	1	1	1	0	0	1	5	3	5	3	5	3	5	4	5	4	5	4	5	4	5	5	5	4	5	4	5	4	5	4
659	2	2	37	2	3	3	5	4	13	16	12	4	5	5	2	1	1	1	0	0	1	5	2	5	2	5	2	5	2	5	2	5	2	5	2	5	2	5	2	5	2	5	2	5	3
660	2	2	42	2	2	3	5	4	12	12	11	1	5	5	5	1	1	1	1	1	1	5	3	5	4	5	5	5	4	5	5	5	3	5	4	5	4	5	3	5	3	5	5	5	5
661	2	2	33	2	3	3	5	4	13	12	11	3	5	4	2	1	1	1	1	1	1	4	1	4	2	5	2	5	2	5	1	5	2	5	2	5	2	5	2	5	1	5	4	5	3
662	2	2	29	2	3	3	5	2	12	12	11	1	5	4	2	1	1	1	1	1	1	4	2	3	3	4	2	4	3	5	2	5	3	5	2	5	2	5	2	5	3	5	2	5	2
663	2	2	36	2	3	3	1	4	13	12	11	4	5	5	4	1	1	1	1	1	1	2	2	5	3	3	3	3	3	3	3	3	3	3	3	3	3	3	3	3	3	4	4	5	5
664	2	2	47	2	3	3	5	5	14	11	11	3	5	5	4	1	1	1	1	0	1	4	3	5	4	5	4	5	2	5	3	5	2	5	3	5	2	5	3	5	4	5	4	5	4
665	2	2	36	2	3	3	5	4	13	11	11	4	5	5	1	1	1	1	1	1	1	2	2	2	2	2	2	2	2	2	2	1	1	1	1	2	2	2	2	2	2	4	4	3	3
666	2	2	42	4	3	3	1	5	13	11	11	5	5	5	4	1	1	1	1	1	1	5	3	5	4	5	3	5	3	5	3	5	3	5	3	5	3	5	3	5	2	5	5	5	4
667	2	2	30	2	2	3	7	3	12	11	11	2	5	5	4	1	1	1	1	1	1	5	5	5	5	5	4	5	5	5	5	5	5	5	5	5	5	5	5	5	5	5	5	5	5
668	2	2	30	2	3	3	2	3	13	11	11	2	4	4	4	1	1	1	1	0	1	3	3	5	5	4	4	4	4	5	5	4	4	4	4	5	5	4	4	4	4	5	5	5	5
669	2	2	46	2	3	3	1	5	14	16	14	3	5	5	4	1	1	1	1	1	1	5	3	5	3	5	3	5	3	5	3	5	3	5	3	5	3	5	3	5	3	5	5	5	4
670	2	2	38	2	3	3	1	4	13	12	11	2	5	5	4	1	1	1	1	0	1	5	3	5	3	5	4	5	3	5	3	5	3	5	3	5	4	5	3	5	3	5	5	5	4
671	2	2	40	2	3	3	5	4	12	11	11	1	4	5	1	1	1	1	1	1	1	5	1	5	1	5	1	5	1	5	2	5	2	5	2	5	2	5	2	5	1	5	4	5	3
672	2	2	48	2	3	3	3	5	14	16	13	1	4	5	2	1	1	1	1	1	1	1	1	5	3	5	2	5	2	5	2	5	2	5	2	5	3	5	3	5	2	5	4	5	3
673	2	2	29	1	3	3	5	3	12	11	11	4	5	5	2	1	1	0	0	1	1	4	3	5	3	3	3	4	4	3	3	4	4	4	4	3	3	4	4	3	3	4	4	5	5
674	2	2	48	2	3	3	1	5	13	12	11	2	4	4	4	1	1	1	1	1	1	1	1	4	4	4	4	4	4	3	3	4	4	4	3	3	4	4	4	4	4	4	4	4	4
675	2	2	32	2	3	3	1	4	13	13	11	2	4	5	4	1	1	1	1	1	1	5	2	5	5	5	3	5	3	5	1	5	3	5	3	5	2	5	2	5	2	5	2	5	2
676	2	2	30	1	3	3	2	1	11	11	11	3	4	4	1	1	1	1	1	1	1	4	1	5	5	4	2	4	2	4	2	4	2	4	2	4	2	4	4	4	3	4	4	4	4
677	2	2	35	2	3	3	5	4	12	11	11	4	5	5	3	1	1	1	0	0	1	5	2	5	5	5	4	5	4	5	4	5	2	5	3	5	3	5	3	5	2	5	5	5	5
678	2	2	38	2	3	3	5	4	13	12	11	3	4	4	3	1	1	1	1	1	1	3	3	3	3	3	3	3	3	3	3	3	3	3	3	3	3	3	3	3	3	3	3	3	3
679	2	2	52	2	3	3	7	5	15	16	19	1	4	4	3	1	1	1	0	1	1	5	2	5	5	5	5	5	5	5	5	5	5	5	5	5	5	5	5	5	5	5	5	5	5
680	2	2	42	2	3	3	5	4	13	12	11	3	5	5	2	0	1	1	1	1	0	4	2	5	4	4	4	5	5	5	4	5	3	5	2	5	3	5	2	5	2	5	5	5	5
681	2	2	36	2	3	3	4	4	13	11	11	1	3	5	5	1	1	1	1	1	1	5	5	5	5	5	5	5	5	5	5	5	5	5	5	5	5	5	5	5	5	5	5	5	5
682	2	2	34	2	3	3	4	4	13	11	11	5	5	5	4	1	1	1	1	1	1	5	5	5	5	5	5	5	5	5	5	5	5	5	5	5	5	5	5	5	5	5	5	5	5
683	2	2	27	2	3	3	5	3	13	11	11	3	5	5	2	1	1	1	1	1	1	5	2	5	4	5	2	5	2	5	3	5	3	5	3	5	3	5	3	5	2	5	5	5	3
684	2	2	35	2	3	3	1	4	13	11	11	4	5	5	2	1	1	1	1	1	1	5	4	5	4	5	4	5	4	5	5	5	5	5	4	5	4	5	4	5	5	5	5	5	5
685	2	2	38	2	3	3	2	4	13	16	13	5	5	5	2	1	1	1	0	0	1	5	5	5	5	5	5	5	5	5	5	5	5	5	5	5	5	5	5	5	5	5	5	5	5
686	2	2	38	2	3	3	4	4	13	11	11	2	4	5	4	1	1	1	1	1	1	5	5	5	5	5	5	5	5	5	5	5	5	5	5	5	5	5	5	5	5	5	5	5	5
687	2	2	50	2	3	3	7	5	15	16	12	2	4	4	3	1	1	1	1	1	1	4	3	4	2	4	2	4	3	4	2	4	2	4	2	4	3	4	3	4	2	5	4	5	3
688	2	2	22	1	2	3	3	1	11	17	11	1	3	4	2	1	1	1	1	1	1	5	5	5	5	5	5	5	5	5	5	5	5	5	5	5	5	5	5	5	5	5	5	5	5
689	2	2	59	2	3	3	7	5	15	16	16	1	1	5	4	1	1	1	1	1	1	5	2	5	2	5	2	5	2	5	3	5	2	5	2	5	2	5	2	5	1	5	3	5	3
690	2	2	41	2	3	3	7	4	14	16	15	2	5	5	3	1	0	1	0	1	1	5	2	5	3	5	3	5	3	5	2	5	2	5	2	5	2	5	2	5	2	5	5	5	5
691	2	2	54	2	3	3	5	5	15	16	13	4	1	1	3	1	1	1	1	1	1	5	2	5	2	5	2	5	2	5	2	5	2	5	2	5	2	5	2	5	2	5	2	5	2
692	2	2	51	2	2	3	4	5	13	14	11	2	4	4	3	1	1	1	1	1	0	5	4	5	5	5	5	5	5	5	5	5	5	5	5	5	5	5	5	5	5	5	5	5	5
693	2	2	28	1	3	3	6	2	12	11	11	1	4	4	4	1	1	1	1	1	1	5	5	5	5	5	5	5	4	5	5	5	5	5	5	5	5	5	5	5	5	5	5	5	5
694	2	2	48	2	3	3	7	5	15	16	13	2	4	4	4	1	1	1	1	1	1	5	4	5	5	5	5	5	5	5	5	5	5	5	5	5	5	5	5	5	5	5	5	5	5
695	2	2	38	3	2	3	4	4	12	11	11	1	3	4	3	1	1	1	1	1	1	5	4	5	5	5	5	5	5	5	4	5	4	5	5	4	4	5	5	5	5	5	5	5	5
696	2	2	37	2	3	3	5	4	13	16	12	2	5	5	4	1	1	1	1	0	1	5	4	5	4	5	3	5	3	5	3	5	3	5	3	5	4	5	3	5	3	5	2	5	3
697	2	2	28	1	3	3	4	3	11	11	11	2	4	4	3	1	1	0	0	1	1	4	4	4	4	4	4	4	4	4	4	4	4	4	4	4	4	4	4	4	4	4	4	4	4
698	2	2	39	2	3	3	5	4	13	12	11	1	5	5	5	1	1	1	1	1	1	5	1	5	1	5	1	5	1	5	1	5	1	5	1	5	1	5	1	5	1	5	1	5	1
699	2	2	30	2	3	2	4	3	13	11	11	1	4	4	3	1	1	1	0	0	1	4	4	4	4	4	4	4	4	4	4	4	4	4	4	4	4	4	4	4	3	4	4	4	4
700	2	2	49	2	3	3	6	5	14	12	11	3	4	4	2	1	1	1	0	0	1	5	4	5	5	5	4	4	4	5	3	5	3	5	4	5	4	4	4	4	4	5	5	5	4
701	2	2	40	2	3	2	7	5	13	16	13	2	5	5	4	1	1	1	1	1	1	1	1	1	1	1	1	1	1	1	1	1	1	1	1	1	1	1	1	1	1	1	1	1	1
702	2	2	44	2	3	3	5	5	13	16	13	1	4	5	3	1	1	1	1	1	1	5	4	5	3	5	2	5	3	5	3	5	3	5	3	5	4	5	4	5	5	5	5	5	4
703	2	2	55	2	3	3	4	5	14	12	11	1	5	5	4	1	1	1	0	0	1	5	2	5	2	5	2	5	3	5	3	5	3	5	3	5	3	5	3	5	2	5	5	5	5
704	2	2	47	2	2	3	4	5	14	16	13	3	4	4	2	0	1	0	1	0	1	1	1	4	3	1	1	3	3	2	2	1	1	3	3	3	3	2	2	1	1	4	4	5	5
705	2	2	52	2	2	3	7	5	14	17	11	3	4	4	2	1	1	1	1	1	1	1	1	1	1	1	1	1	1	1	1	1	1	1	1	1	1	1	1	1	1	1	1	1	1
706	2	2	28	1	3	3	5	3	12	11	11	3	4	4	2	1	1	1	1	1	1	4	1	4	1	4	1	4	1	5	2	5	2	5	2	5	3	5	2	5	2	5	2	5	2
707	2	2	35	2	3	3	7	4	13	12	11	1	5	5	3	1	1	1	1	1	1	5	3	5	4	4	3	5	4	5	4	5	4	5	3	5	4	5	4	5	2	5	5	5	5
708	2	2	24	1	3	3	5	1	11	17	11	2	4	4	3	1	1	1	0	1	1	5	3	5	5	5	5	5	5	5	3	5	3	5	4	5	5	5	4	5	3	5	5	5	5
709	2	2	33	2	3	3	1	4	13	12	11	1	5	5	2	1	1	1	1	1	1	5	2	5	5	5	5	5	2	5	2	5	2	5	2	5	2	5	2	5	2	5	2	5	2
710	2	2	24	1	3	3	6	1	12	11	11	1	5	5	5	1	1	1	1	1	1	5	5	5	5	5	5	5	5	5	5	5	5	5	5	5	5	5	5	5	5	5	5	5	5
711	2	2	33	2	3	3	1	4	13	11	11	3	3	4	1	1	1	1	1	1	1	5	1	5	1	5	1	5	2	5	1	5	2	5	1	5	2	5	1	5	2	5	4	5	3
712	2	2	34	2	3	3	7	4	13	16	12	5	5	5	2	1	1	1	1	0	1	4	1	4	1	3	1	5	2	5	2	5	1	5	1	5	2	5	2	4	1	5	4	5	4
713	2	2	25	1	3	3	1	1	12	11	11	4	5	5	5	1	1	1	1	1	1	5	5	5	5	5	5	5	5	5	5	5	5	5	5	5	5	5	5	5	5	5	5	5	5
714	2	2	32	2	3	3	1	3	12	11	11	1	4	5	1	1	1	1	0	1	1	5	1	5	2	5	4	5	4	5	2	5	2	5	2	5	3	5	3	5	3	5	5	5	3
715	2	2	35	2	3	3	1	3	13	11	11	2	4	5	3	1	1	1	1	1	1	5	5	5	5	4	4	4	4	4	4	4	4	4	4	4	4	4	4	4	4	4	4	4	4
716	2	2	34	2	3	3	3	4	13	11	11	4	5	5	3	1	1	1	1	1	1	5	4	5	4	5	4	5	4	5	4	5	4	5	4	5	4	5	4	5	4	5	4	5	4
717	2	2	36	2	3	3	2	4	13	12	11	3	4	4	2	1	1	1	1	1	1	5	4	5	4	5	4	5	4	5	3	5	4	5	4	5	4	5	4	5	3	5	5	5	4
718	2	2	33	2	3	3	1	3	13	17	11	2	4	4	3	1	1	1	1	0	1	5	3	5	5	5	3	5	3	5	3	5	3	5	3	5	3	5	3	5	3	5	5	5	4
719	2	2	50	2	3	3	1	5	13	14	11	2	5	5	2	1	1	1	1	1	1	5	5	5	5	5	5	5	5	5	5	5	5	5	5	5	5	5	5	5	5	5	5	5	5
720	2	2	27	2	3	3	5	2	12	11	11	3	4	4	2	1	1	1	1	1	1	5	3	5	5	5	5	5	4	5	5	5	3	5	4	5	5	5	5	5	3	5	5	5	5
721	2	2	41	2	3	3	5	5	13	16	13	4	4	4	3	1	1	1	1	0	1	4	3	5	3	5	3	5	3	5	4	5	2	5	1	5	3	5	2	5	1	5	3	5	3
722	2	2	41	2	3	3	7	4	13	16	13	2	5	5	2	1	1	1	1	1	1	3	3	3	3	3	3	3	3	3	3	3	3	3	3	3	3	3	3	3	3	3	3	3	3
723	2	2	26	1	3	3	5	2	11	11	11	3	5	5	1	1	1	1	1	1	1	4	2	4	3	4	2	4	3	4	2	5	1	5	1	5	2	5	2	5	1	5	5	5	4
724	2	2	41	3	3	3	7	4	11	17	11	1	3	4	1	1	0	0	1	0	0	3	3	5	3	5	3	5	3	5	3	5	3	5	3	5	4	5	5	5	5	5	5	5	3
725	2	2	27	1	3	3	1	2	12	11	11	3	4	5	4	1	1	1	0	0	1	4	2	5	5	4	2	4	2	5	4	5	3	4	3	5	2	4	2	4	2	5	4	5	4
726	2	2	45	2	3	3	7	5	13	12	11	2	5	5	4	0	1	1	1	1	1	5	3	5	5	5	3	5	3	5	4	5	3	5	4	5	3	5	2	5	4	5	4	5	5
727	2	2	28	1	4	3	7	2	12	17	11	3	4	4	3	1	1	1	0	0	1	5	2	4	2	2	3	3	3	5	2	4	2	4	3	4	3	5	2	5	1	4	4	4	3
728	2	1	33	2	3	3	2	3	12	11	11	3	5	5	3	1	1	1	1	1	1	4	4	5	5	5	5	5	5	5	5	5	5	5	5	5	5	5	5	5	5	5	5	5	5
729	2	2	34	2	3	3	5	3	13	12	11	4	5	5	3	1	1	1	1	1	1	1	1	3	3	2	2	3	3	5	3	3	2	3	3	3	2	2	2	2	2	3	2	2	2
730	2	2	38	2	3	3	7	4	13	16	12	1	5	5	5	1	1	1	1	0	1	5	1	5	3	5	4	4	4	5	2	5	3	5	3	5	2	5	2	5	2	5	2	5	3
731	2	2	37	2	3	3	7	4	13	17	19	1	4	4	3	1	1	1	1	1	1	3	3	3	3	3	3	3	3	3	3	3	3	3	3	3	3	3	3	3	3	3	3	3	3
732	2	2	29	2	2	3	5	2	12	11	11	3	4	5	3	1	1	1	1	1	1	4	4	5	4	4	4	4	4	4	4	4	4	4	4	5	5	5	5	5	4	5	5	4	4
733	2	2	25	1	3	3	3	2	12	11	11	1	4	4	4	0	1	1	1	1	1	4	4	4	4	4	4	4	4	4	4	4	4	4	4	4	4	4	4	4	4	4	4	4	4
734	2	2	41	2	3	3	3	5	14	16	12	1	5	5	4	1	1	1	1	1	1	5	5	5	5	5	5	5	5	5	5	5	5	5	5	5	5	5	5	5	5	5	5	5	5
735	2	2	33	3	3	3	5	3	13	11	11	2	4	5	1	1	1	1	1	1	1	1	1	1	2	1	3	1	5	1	1	1	1	1	1	1	3	1	2	1	3	1	2	1	1
736	2	2	41	3	2	3	7	4	12	17	19	1	2	3	2	1	1	0	0	1	1	3	3	3	3	3	3	3	3	3	3	3	3	3	3	3	3	3	3	3	3	3	3	3	3
737	2	2	40	2	3	3	7	4	13	17	11	3	4	4	4	1	1	1	1	1	1	5	5	5	5	5	5	5	5	5	5	5	5	5	5	5	5	5	5	5	5	5	5	5	5
738	2	2	27	2	3	3	1	2	11	11	11	1	5	5	5	1	1	1	1	0	1	5	4	5	4	5	4	4	4	5	2	5	3	5	3	5	3	5	3	5	3	5	5	5	4
739	2	2	42	2	3	3	3	5	12	11	11	3	3	5	2	1	1	1	1	1	1	5	2	5	4	5	3	5	3	5	3	5	3	5	3	5	3	5	3	5	5	5	5	5	5
740	2	2	43	2	3	3	7	5	13	17	11	2	4	5	3	1	1	1	1	1	1	4	3	5	3	5	3	5	3	5	4	5	5	5	5	5	5	5	5	5	5	5	5	5	5
741	2	2	49	2	3	3	7	5	14	16	16	5	4	5	3	1	1	1	0	0	1	4	3	5	4	4	3	5	4	5	3	5	4	4	3	5	3	5	3	4	3	5	4	5	4
742	2	2	35	2	3	3	5	4	13	14	11	1	5	5	1	1	1	1	1	1	1	5	2	5	1	5	1	5	2	5	2	5	1	5	1	5	2	5	2	5	2	5	1	5	1
743	2	2	49	2	2	3	7	5	13	17	11	2	4	4	3	1	1	1	1	1	1	5	2	5	2	5	3	5	3	5	3	5	3	5	3	5	3	5	3	5	3	5	3	5	3
744	2	2	32	2	3	3	5	3	13	11	11	2	3	5	5	1	1	1	1	1	1	5	5	5	5	5	5	5	5	5	5	5	5	5	5	5	5	5	5	5	5	5	5	5	5
745	2	2	31	2	3	3	6	3	13	11	11	2	4	5	4	1	1	1	1	1	1	5	5	5	5	5	5	5	5	5	3	5	5	5	5	5	4	5	4	5	4	5	4	5	4
746	2	2	33	2	3	3	3	4	13	11	11	5	5	5	4	1	1	1	1	1	1	5	3	5	5	5	2	5	3	5	4	5	2	5	3	5	3	5	3	5	3	5	5	5	5
747	2	2	47	2	3	3	3	5	15	16	15	5	4	4	3	1	1	1	1	0	1	4	3	4	2	4	2	4	2	3	2	5	2	4	2	4	3	4	2	5	2	5	5	5	4
748	2	2	37	2	3	3	7	4	13	11	11	3	4	4	3	1	1	1	1	1	1	5	2	5	2	5	1	5	2	2	2	5	2	5	2	5	3	5	2	5	1	5	2	5	2
749	2	2	50	2	2	3	7	5	13	17	11	2	4	5	3	1	1	1	1	1	0	5	5	5	5	5	5	5	5	5	5	5	5	5	5	5	5	5	5	5	5	5	5	5	5
750	2	2	42	2	3	3	7	4	13	11	11	4	4	5	2	1	1	1	1	0	1	5	5	5	4	5	4	5	4	5	4	5	4	5	4	5	4	5	5	5	4	5	5	5	5
751	2	2	29	1	4	3	7	1	12	11	11	4	3	4	1	1	1	1	1	1	1	3	3	3	3	3	3	3	3	3	3	3	3	3	3	3	3	3	3	3	3	3	3	3	3
752	2	2	44	2	2	3	5	5	13	11	11	5	4	5	4	1	1	1	1	1	1	3	3	4	3	5	2	5	2	4	2	5	2	5	4	5	3	5	3	3	2	5	5	3	3
753	2	2	34	2	3	1	7	4	12	11	11	2	4	5	2	0	1	0	0	1	1	5	3	5	5	5	5	5	5	5	5	5	5	5	5	5	5	5	5	5	5	5	5	5	5
754	2	2	43	2	2	3	1	5	13	11	11	2	4	5	4	1	1	1	1	1	1	5	2	5	5	5	5	4	4	5	5	5	5	5	5	5	5	5	5	5	5	5	5	5	5
755	2	2	35	2	3	3	7	4	13	11	11	3	4	5	2	1	1	1	1	0	0	5	4	5	4	5	4	5	4	5	4	5	5	5	5	5	5	5	5	5	5	5	5	5	5
756	2	2	43	2	3	3	1	5	14	17	11	3	4	5	4	1	1	1	1	1	1	5	3	5	2	5	3	5	5	5	3	5	3	5	3	5	3	5	4	5	3	5	5	5	4
757	2	2	35	2	3	3	7	3	12	14	11	2	3	5	3	1	1	1	1	1	1	5	3	5	4	5	5	5	5	5	4	5	4	5	4	5	5	5	4	5	4	5	4	5	5
758	2	2	38	2	3	2	6	4	13	16	13	5	5	5	3	0	1	0	1	0	1	2	3	1	2	2	1	4	2	5	3	5	2	5	2	5	2	4	1	4	1	5	5	5	4
759	2	2	33	2	3	3	1	3	11	11	11	2	5	5	3	0	1	1	0	0	1	2	3	3	3	3	3	3	3	3	3	3	3	3	4	2	3	3	4	3	4	4	4	4	4
760	2	2	35	2	3	3	7	4	12	11	11	4	4	5	4	1	1	1	0	0	1	5	4	5	3	5	2	5	3	5	3	5	4	5	4	5	5	5	4	5	4	5	4	5	4
761	2	2	30	2	3	3	7	2	12	17	11	2	4	5	3	1	1	1	1	1	1	5	4	4	4	4	4	4	4	5	5	5	5	4	4	4	4	4	4	5	5	5	5	5	5
762	2	2	29	2	3	3	1	3	12	11	11	1	5	5	5	1	1	1	1	1	1	5	2	5	2	5	2	5	3	5	3	5	1	5	1	5	1	5	1	5	1	5	4	5	1
763	2	2	24	1	3	3	5	2	11	11	11	3	4	4	4	1	1	1	0	1	1	1	2	1	3	5	1	5	3	5	2	5	2	5	2	5	2	5	2	5	4	5	5	5	5
764	2	2	29	2	3	3	1	3	12	11	11	2	5	5	4	1	1	1	1	1	1	4	2	5	3	5	1	5	2	5	2	5	2	5	2	2	2	5	2	5	1	5	4	5	2
765	2	2	28	2	2	3	1	3	11	11	11	4	4	4	3	1	1	1	1	1	1	5	2	5	4	5	2	5	4	5	3	5	3	5	3	5	4	5	4	5	4	5	4	5	4
766	2	2	29	2	3	3	1	3	12	11	11	5	5	5	2	1	1	1	1	1	1	5	2	5	4	5	2	5	2	5	1	5	1	5	2	5	2	5	2	5	1	5	5	5	5
767	2	2	33	2	3	3	7	3	13	14	11	2	5	5	1	1	1	1	1	1	1	5	4	5	4	5	5	5	3	5	3	5	3	5	3	5	4	5	4	5	2	5	5	5	5
768	2	2	40	2	3	3	5	4	13	11	11	3	5	5	2	1	1	1	1	1	1	4	1	5	2	5	2	5	3	5	3	5	3	5	2	5	3	5	3	5	2	5	4	5	4
769	2	2	32	2	3	3	7	3	12	11	11	2	5	5	1	1	1	1	0	1	1	5	2	5	3	5	2	5	2	5	2	5	2	5	2	5	2	5	2	5	5	5	3	5	3
770	2	2	44	2	3	3	2	5	14	16	13	2	4	4	3	1	1	1	0	0	1	4	1	5	3	4	3	4	1	4	1	4	2	4	1	4	1	4	1	4	2	5	4	5	3
771	2	2	31	1	3	3	5	3	13	11	11	2	4	4	3	1	1	1	1	1	0	3	3	4	3	4	3	5	3	4	2	4	2	4	2	4	2	4	2	4	2	4	4	4	4
772	2	2	28	2	3	3	5	3	12	14	11	1	4	4	4	1	1	1	1	0	0	4	3	4	4	4	3	4	3	4	3	4	3	4	3	4	3	4	3	4	3	4	3	4	3
773	2	2	34	2	3	3	3	4	12	11	11	1	5	5	4	1	1	1	1	0	1	5	3	4	4	5	2	5	2	5	3	5	2	5	2	5	2	5	2	5	2	5	4	5	2
774	2	2	32	2	4	3	1	3	13	16	13	2	5	5	2	1	1	1	1	0	1	5	2	5	1	5	1	5	2	5	2	5	1	5	1	5	3	5	2	5	1	5	3	5	2
775	2	1	28	1	3	3	2	3	12	11	11	1	1	5	1	0	0	1	0	0	0	4	2	4	2	4	1	4	2	4	3	4	2	4	2	5	3	4	1	4	3	5	5	4	2
776	2	1	34	2	3	3	7	4	13	11	11	5	4	5	2	1	1	1	1	1	1	5	4	5	5	5	4	5	4	5	4	5	4	5	5	5	5	5	5	5	3	5	5	5	5
777	2	1	29	2	2	3	7	2	12	17	11	4	5	5	3	0	1	1	0	0	1	4	3	5	3	5	3	5	3	5	3	5	3	5	3	5	3	5	3	5	3	5	3	5	3
778	2	2	49	2	3	3	2	5	13	16	12	4	5	4	1	1	0	1	0	0	1	5	3	5	3	5	3	5	3	5	3	5	3	5	3	5	3	5	3	5	3	5	3	5	3
779	2	2	37	2	3	3	5	4	13	11	11	1	5	5	4	1	1	1	1	1	1	1	3	4	4	5	5	5	4	5	4	5	4	5	5	5	3	5	4	5	4	5	5	5	5
780	2	2	29	2	3	3	1	2	12	11	11	1	1	1	1	1	1	1	1	1	0	1	1	2	4	1	2	3	4	3	3	4	4	4	4	3	3	3	3	3	3	4	4	4	4
781	2	2	41	2	3	3	1	4	13	11	11	3	4	4	2	1	1	1	1	1	1	5	3	5	3	5	3	5	3	5	3	5	2	5	3	5	4	5	4	5	3	5	4	5	4
782	2	2	45	2	2	2	7	5	13	16	13	2	5	5	5	1	1	1	1	1	1	5	4	3	4	4	5	4	4	4	4	4	4	4	4	3	4	4	4	4	4	4	4	4	4
783	2	2	46	2	2	3	7	5	13	17	11	1	5	5	2	1	1	1	1	1	1	5	3	5	3	5	3	5	3	5	3	5	3	5	3	5	3	5	3	5	3	5	3	5	3
784	2	2	44	2	3	3	5	5	13	17	11	2	4	5	2	1	1	1	1	1	1	5	5	5	4	5	4	5	5	5	5	5	5	5	5	5	5	5	5	5	4	5	4	5	4
785	2	2	27	2	2	3	5	2	11	11	11	1	4	5	3	1	1	1	1	1	1	5	2	5	3	4	3	5	3	5	4	5	4	5	4	5	4	5	3	5	3	5	5	5	5
786	2	2	28	2	3	3	5	3	12	11	11	3	4	4	3	1	1	1	1	1	1	5	2	5	4	5	4	5	4	5	3	5	2	5	3	5	3	5	3	5	2	5	4	5	3
787	2	2	40	2	3	3	1	4	14	16	13	1	5	5	4	1	1	1	1	1	1	5	4	5	3	5	2	5	3	5	2	5	3	5	3	5	4	5	3	5	3	5	4	5	5
788	2	2	34	2	3	3	2	3	13	16	13	1	5	5	2	1	1	1	1	0	1	5	2	5	3	5	2	5	3	5	3	5	3	5	3	5	3	5	3	5	5	5	5	5	4
789	2	2	37	2	3	3	1	4	13	12	11	2	5	5	3	1	1	1	1	1	1	5	3	5	3	5	3	5	3	5	3	5	3	5	3	5	3	5	3	5	3	5	3	5	3
790	2	2	38	2	3	3	5	4	13	11	11	2	3	4	2	1	1	1	1	1	1	5	5	5	5	5	5	5	5	5	5	5	5	5	5	5	5	5	5	5	5	5	5	5	5
791	2	2	25	1	2	3	5	2	11	11	11	2	4	4	3	1	1	1	1	1	1	5	2	5	4	5	3	5	3	5	3	5	3	5	3	5	3	5	3	5	3	5	5	5	5
792	2	2	31	2	3	3	5	3	12	11	11	1	5	5	2	1	1	1	1	1	1	5	3	5	4	5	4	5	4	5	3	5	3	5	4	5	5	5	5	5	3	5	5	5	4
793	2	2	36	2	3	3	5	4	13	14	11	4	5	5	4	1	1	1	0	1	0	5	5	5	5	5	4	5	5	5	5	5	5	5	5	5	5	5	5	5	5	5	5	5	5
794	2	2	36	2	3	3	5	4	12	11	11	3	4	4	3	1	1	1	0	1	0	3	3	2	2	3	3	3	3	3	3	3	3	3	3	3	3	3	3	3	3	3	3	3	3
795	2	2	27	1	2	3	5	2	12	17	11	1	4	5	4	1	1	1	1	1	1	5	3	5	5	5	3	5	3	5	3	5	3	5	3	5	3	5	3	5	3	5	4	5	4
796	2	2	36	2	3	3	2	4	13	12	11	4	4	5	1	1	1	1	1	0	1	4	3	4	5	4	2	4	4	5	3	5	3	5	4	5	4	5	4	5	3	5	5	4	3
797	2	2	42	3	3	3	1	4	14	16	13	4	4	5	3	1	1	1	1	1	1	5	5	5	5	5	5	5	5	5	5	5	5	5	5	5	5	5	5	5	5	5	5	5	5
798	2	2	27	2	2	3	5	2	12	11	11	2	5	5	2	1	1	1	1	1	1	5	3	5	4	3	3	4	3	4	3	3	3	3	3	3	3	3	3	3	3	5	4	4	4
799	2	2	37	1	3	2	7	3	13	11	11	3	5	5	1	1	1	1	1	1	1	5	3	5	3	5	3	5	3	5	3	5	3	5	3	5	3	5	3	5	3	5	3	5	3
800	2	2	30	2	3	3	3	3	12	11	11	2	5	5	3	0	1	1	0	1	0	5	4	5	5	4	3	5	4	5	5	4	3	4	4	4	4	4	4	5	3	5	5	5	5
801	2	2	28	2	3	3	5	3	13	12	11	4	4	5	4	1	1	1	0	0	1	5	1	4	3	5	3	5	2	5	2	5	5	5	2	5	5	5	5	5	5	5	5	5	5
802	2	2	36	2	2	3	5	4	13	12	11	2	4	5	1	1	1	1	1	0	0	4	2	4	3	4	4	5	4	5	2	4	3	5	3	5	2	4	2	2	2	5	5	5	5
803	2	2	41	2	3	3	7	5	14	16	13	1	5	5	5	1	1	1	1	0	1	5	1	5	1	5	1	5	1	5	1	5	1	5	1	5	1	5	2	5	1	5	5	5	1
804	2	2	32	1	3	3	5	4	12	11	11	1	5	5	2	1	1	1	0	0	1	5	2	5	2	5	2	5	2	5	3	5	2	5	2	5	3	5	2	5	3	5	5	5	5
805	2	2	33	2	3	3	2	4	12	11	11	2	5	5	2	0	1	1	0	0	1	5	1	5	1	5	2	5	1	5	1	5	1	5	1	5	1	5	1	5	1	5	3	5	2
806	2	2	34	2	3	3	4	4	13	16	13	1	4	5	4	1	1	1	0	0	1	5	2	5	2	5	4	5	3	5	3	5	3	4	2	5	2	5	3	5	2	5	5	5	4
807	2	2	41	2	3	3	2	5	13	16	12	4	5	5	4	1	1	1	0	1	1	5	3	5	2	4	2	5	3	5	3	5	3	5	4	5	4	5	4	5	1	5	5	5	5
808	2	2	27	1	4	3	7	1	12	11	11	2	5	5	3	1	1	1	1	1	1	4	4	4	4	4	4	4	4	4	4	4	4	4	4	4	4	4	4	4	4	4	4	4	4
809	2	2	46	2	2	3	5	5	14	16	13	5	5	5	2	0	1	1	0	0	1	5	1	5	3	5	3	5	2	5	3	5	2	5	2	5	2	5	2	5	1	5	5	5	5
810	2	2	36	2	3	3	5	4	13	12	11	1	5	5	5	1	1	1	0	1	1	5	5	5	5	5	5	5	5	5	5	5	5	5	5	5	5	5	5	5	5	5	5	5	5
811	2	2	30	2	3	3	5	3	12	11	11	4	4	5	4	1	1	1	1	1	1	3	3	5	5	3	3	3	3	3	3	3	3	3	3	3	3	3	3	3	3	3	3	3	3
812	2	2	28	2	3	3	5	3	12	11	11	2	4	4	5	1	1	1	0	0	1	5	3	5	3	5	3	5	3	5	3	5	3	5	3	5	3	5	3	5	3	5	3	5	3
813	2	1	27	1	3	3	7	3	12	11	11	2	4	4	3	1	0	1	0	0	0	5	5	5	5	5	5	5	5	5	4	5	5	5	5	5	4	5	4	5	5	5	5	5	5
814	2	2	28	1	3	3	5	3	12	11	11	3	3	4	1	1	1	1	1	1	1	4	4	4	4	4	4	4	4	4	4	4	4	5	4	5	5	5	5	5	5	5	5	5	5
815	2	1	29	2	3	3	1	2	12	11	11	1	5	5	2	1	1	1	0	0	1	5	5	5	5	5	5	5	5	5	3	5	2	5	2	5	3	5	3	5	5	5	5	5	5
816	2	2	30	2	3	3	1	4	12	11	11	2	4	4	2	1	1	1	1	1	1	4	3	3	3	4	4	4	4	4	4	4	4	4	4	4	4	4	4	4	4	4	4	4	4
817	2	2	41	2	3	3	5	5	14	16	13	4	3	4	2	1	1	1	1	1	1	2	3	5	4	3	3	3	2	2	2	3	3	4	4	4	3	4	3	2	2	5	5	4	3
818	2	2	37	2	3	3	5	4	13	11	11	1	5	5	3	1	1	1	1	1	1	5	1	3	3	3	3	3	3	5	3	5	5	5	5	5	5	5	3	5	3	5	4	3	3
819	2	2	27	2	2	3	5	3	12	11	11	2	3	4	3	1	1	1	1	1	1	4	4	5	4	5	5	5	5	5	4	5	5	5	5	5	5	5	5	5	4	5	5	5	5
820	2	2	35	2	3	3	5	4	13	11	11	5	5	5	2	1	1	1	1	1	1	5	2	5	2	5	1	5	2	5	2	5	2	5	2	5	2	5	2	5	1	5	3	5	3
821	2	2	48	2	3	3	5	5	13	11	11	2	5	5	4	1	1	1	1	1	1	5	2	5	4	5	3	5	3	5	3	5	3	5	3	5	3	5	3	5	4	5	5	5	5
822	2	2	38	2	3	3	5	4	13	11	11	1	5	5	3	1	1	1	1	1	1	5	3	5	4	5	4	5	4	5	4	5	4	5	4	5	4	5	5	5	5	5	5	5	5
823	2	2	36	2	3	3	5	4	13	11	11	1	5	5	5	1	1	1	1	1	1	5	5	5	5	5	5	5	5	5	5	5	5	5	5	5	5	5	5	5	5	5	5	5	5
824	2	2	38	2	3	2	7	4	13	12	11	1	5	4	5	1	1	1	1	1	1	3	3	3	3	3	3	3	3	3	3	3	3	3	3	3	3	3	3	3	3	3	3	3	3
825	2	2	37	2	3	3	5	4	13	12	11	2	4	5	3	1	1	1	1	1	1	4	2	4	3	4	2	4	2	4	2	4	2	4	2	5	2	4	2	5	3	4	2	4	2
826	2	2	42	2	2	3	2	5	13	12	11	4	4	5	5	1	1	1	1	1	1	5	2	5	5	5	3	5	3	5	3	5	3	5	3	5	3	5	3	5	3	5	5	5	5
827	2	2	41	2	3	3	1	4	14	16	13	3	4	5	4	1	1	1	1	0	1	5	2	5	2	5	2	5	3	5	3	5	3	5	3	5	3	5	2	5	2	5	4	5	4
828	2	2	32	2	3	3	1	4	12	12	11	2	5	5	4	1	1	1	0	0	0	5	4	5	5	5	5	5	4	5	4	5	4	5	4	5	4	5	5	5	4	5	5	5	5
829	2	2	34	2	3	3	2	4	13	11	11	1	4	5	4	1	1	1	0	0	1	5	3	5	4	5	4	5	4	5	4	5	4	5	4	5	4	5	4	5	4	5	4	5	4
830	2	2	36	2	3	3	1	4	13	11	11	1	3	4	3	1	1	1	0	0	0	3	2	4	2	3	3	4	1	4	2	5	4	5	1	5	1	2	2	1	1	4	4	4	4
831	2	2	43	2	3	3	1	5	13	16	13	5	5	5	5	1	1	1	0	0	0	5	1	5	4	5	4	5	4	5	4	5	4	5	4	5	4	5	4	5	4	5	5	5	5
832	2	2	30	2	2	3	5	3	11	11	11	2	4	4	5	1	1	1	0	1	1	5	5	5	5	5	5	5	5	5	5	5	5	5	5	5	5	5	5	5	5	5	5	5	5
833	2	2	40	2	3	3	4	4	13	17	11	2	4	4	2	1	1	1	1	1	1	5	3	5	3	5	3	5	3	5	3	5	3	5	3	5	3	5	3	5	2	5	4	5	4
834	2	2	39	2	3	3	5	4	13	16	12	2	5	5	4	1	1	1	1	1	1	5	4	5	3	5	3	5	3	5	3	5	3	5	4	5	4	5	4	5	4	5	4	5	4
835	2	2	29	2	3	3	1	3	12	11	11	1	5	5	2	1	1	1	1	1	1	5	2	5	4	5	3	5	3	5	3	5	3	5	3	5	2	5	3	5	4	5	5	5	5
836	2	2	36	2	3	3	7	4	12	11	11	3	5	5	2	1	1	1	1	0	0	5	4	5	5	5	4	5	3	5	5	5	4	5	3	5	5	5	3	5	5	5	5	5	5
837	2	2	26	1	3	3	5	2	12	11	11	3	3	5	3	1	1	1	1	1	1	5	3	5	5	5	5	5	5	5	4	5	4	5	4	5	4	5	4	5	4	5	4	5	4
838	2	2	37	2	3	3	7	4	13	12	11	2	5	5	5	1	1	1	0	0	1	5	3	5	3	5	3	5	3	5	2	5	2	5	2	5	2	5	2	5	2	5	5	5	5
839	2	2	40	2	3	3	7	4	13	12	11	2	4	4	3	1	1	1	1	0	0	4	3	5	4	5	3	5	3	5	3	5	3	5	3	5	3	5	3	5	3	5	3	5	3
840	2	2	33	2	3	3	5	3	13	16	13	2	5	5	4	1	1	1	1	1	1	4	4	4	4	4	4	4	4	4	4	4	4	4	4	4	4	4	4	4	4	4	4	4	4
841	2	2	42	2	3	3	7	4	13	17	11	1	1	5	3	1	1	0	0	1	0	5	5	5	5	5	5	5	5	5	5	5	5	5	5	5	5	5	5	5	5	5	5	5	5
842	2	2	33	2	4	3	7	3	13	16	13	4	5	5	3	1	1	1	1	0	1	5	3	5	3	5	2	5	4	5	2	5	2	5	2	5	3	5	2	5	1	5	4	5	2
843	2	2	27	1	2	1	5	2	12	11	11	1	4	4	4	1	1	1	0	1	1	5	5	5	5	5	5	5	5	5	5	5	5	5	5	5	5	5	5	5	5	5	5	5	5
844	2	2	33	1	3	3	5	4	12	11	11	5	5	5	3	1	1	1	1	1	0	1	2	1	4	1	3	1	4	1	4	1	4	1	4	1	4	1	4	1	4	1	5	1	5
845	2	2	38	2	4	3	2	4	13	11	11	2	4	5	3	0	1	1	0	0	0	5	3	5	5	5	4	5	3	5	3	5	2	5	2	5	2	5	2	5	4	5	5	5	5
846	2	2	37	2	3	3	7	4	12	11	11	4	5	5	3	1	1	1	1	1	1	5	2	5	4	5	4	5	4	5	4	5	4	5	4	5	4	5	4	5	4	5	4	5	4
847	2	2	32	2	3	3	5	4	13	14	11	4	5	4	1	1	1	1	1	1	1	1	3	1	3	1	3	1	2	1	2	1	1	1	4	1	3	1	5	1	4	1	5	1	4
848	2	2	33	2	3	3	5	3	12	11	11	2	5	5	2	1	1	1	1	1	1	5	3	5	2	5	2	5	3	5	3	5	3	5	3	5	3	5	3	5	3	5	3	5	3
849	2	2	25	1	2	3	5	2	12	11	11	2	4	4	3	1	1	1	0	0	0	4	4	5	5	5	5	5	5	5	5	4	4	5	5	5	5	5	5	5	5	5	5	5	5
850	2	2	23	1	2	3	1	2	11	11	11	1	5	5	5	1	1	1	1	1	1	5	5	5	5	5	4	5	4	5	5	5	5	5	5	5	5	5	5	5	5	5	5	5	5
851	2	2	25	2	3	3	5	2	12	11	11	3	5	5	2	1	1	1	0	0	1	3	3	5	4	5	3	5	3	5	3	5	3	5	3	5	3	5	3	5	2	5	5	5	4
852	2	2	35	2	3	3	7	4	13	11	11	2	4	4	3	1	1	1	0	1	0	5	5	5	5	5	5	5	5	5	5	5	5	5	5	5	5	5	5	5	5	5	5	5	5
853	2	2	35	2	3	3	7	4	13	11	11	1	5	5	5	1	1	1	1	1	1	5	5	5	5	5	5	5	5	5	5	5	5	5	5	5	5	5	5	5	5	5	5	5	5
854	2	2	29	2	3	3	7	3	12	11	11	3	4	5	3	1	1	1	1	1	1	3	3	4	4	3	3	3	3	3	3	4	4	3	3	4	4	4	4	4	4	5	5	4	5
855	2	2	39	2	3	3	5	4	13	12	11	2	4	4	2	1	1	1	1	1	1	5	3	4	4	4	4	4	4	4	4	4	4	4	4	4	4	4	4	4	4	4	4	4	4
856	2	2	30	2	3	3	5	3	13	11	11	4	4	5	1	1	1	1	1	1	1	5	5	5	5	5	5	5	5	5	5	5	5	5	5	5	5	5	5	5	5	5	5	5	5
857	2	2	44	2	3	3	1	5	14	16	13	5	5	5	3	1	1	1	1	1	1	5	1	5	1	5	2	5	1	5	1	5	1	5	2	5	1	5	1	5	2	5	5	5	3
858	2	2	22	1	2	3	1	1	11	11	11	2	4	4	1	1	1	1	1	1	0	4	4	5	5	4	4	4	4	4	4	4	4	4	4	4	4	4	4	4	4	5	5	5	5
859	2	2	38	1	3	3	5	4	13	12	11	2	4	5	4	1	1	1	1	0	0	4	5	5	5	5	5	5	5	5	5	5	5	5	5	5	5	5	5	5	5	5	5	5	5
860	2	2	36	2	3	3	5	4	13	11	11	4	4	5	1	1	1	1	1	1	1	5	5	5	3	5	3	5	3	5	3	5	3	5	3	5	3	5	3	5	3	5	5	5	4
861	2	2	35	2	3	3	2	4	13	12	11	2	4	4	5	1	1	1	1	1	1	5	5	5	5	5	5	5	5	5	5	5	5	5	5	5	5	5	5	5	5	5	5	5	5
862	2	2	26	1	3	3	5	2	11	11	11	4	5	5	2	1	1	1	1	1	1	4	3	5	4	5	3	5	3	5	3	5	3	5	3	5	3	5	3	5	2	5	2	5	2
863	2	2	38	2	3	3	5	4	12	11	11	2	4	4	3	1	1	1	0	0	1	5	5	5	2	4	1	5	2	5	3	5	2	4	2	3	3	5	2	5	4	5	3	4	3
864	2	2	45	2	3	3	5	5	13	16	12	3	4	4	3	1	1	1	0	0	0	3	3	4	4	4	4	4	4	4	4	4	4	4	4	4	4	4	4	4	4	4	4	4	4
865	2	2	60	2	3	3	7	5	15	16	17	3	4	5	3	1	1	1	1	1	1	5	4	5	5	5	5	5	5	5	5	5	5	5	5	5	5	5	5	5	5	5	5	5	5
866	2	2	27	1	3	3	5	2	12	11	11	1	4	4	3	1	1	1	1	1	1	5	1	5	2	5	2	5	2	5	1	5	1	5	2	5	2	5	2	5	4	5	4	5	3
867	2	2	25	1	2	3	5	2	11	11	11	3	4	4	4	1	1	1	1	1	1	5	5	5	5	5	5	5	5	5	5	5	5	5	5	5	5	5	5	5	5	5	5	5	5
868	2	2	33	1	2	3	5	3	12	11	12	2	3	3	2	1	1	1	1	1	1	3	3	3	3	3	3	3	3	3	3	3	3	3	3	3	3	2	2	3	3	3	3	3	3
869	2	2	29	2	3	3	1	3	12	17	11	4	2	5	3	1	1	1	1	1	1	5	5	5	5	5	5	5	5	5	5	5	5	5	5	5	5	5	5	5	5	5	5	5	5
870	2	2	40	2	3	3	5	4	13	12	11	1	4	5	2	1	1	1	1	1	1	5	4	5	5	5	5	4	4	5	5	5	5	5	5	5	5	5	5	5	5	5	5	4	4
871	2	2	28	1	4	3	3	1	12	11	11	1	4	4	2	1	1	1	1	1	1	5	5	5	5	5	5	5	5	5	5	5	5	5	5	5	5	5	5	5	5	5	5	5	5
872	2	2	38	2	3	3	7	4	12	17	11	3	5	5	3	1	1	1	1	1	1	3	3	3	3	3	3	3	3	3	3	3	3	3	3	3	3	3	3	3	3	3	3	3	3
873	2	2	30	1	3	3	5	3	11	11	11	1	5	5	4	1	1	1	1	1	1	5	5	5	5	5	5	5	5	5	5	5	5	5	5	5	5	5	5	5	5	5	5	5	5
874	2	2	40	2	3	3	5	4	13	11	11	1	4	4	4	1	1	1	0	1	0	4	3	5	3	5	3	5	3	5	3	5	3	5	3	5	3	5	4	5	4	5	5	5	5
875	2	2	51	2	2	3	5	5	14	16	13	1	5	4	4	1	1	1	1	0	0	5	4	5	4	5	5	5	4	5	4	5	4	5	4	4	3	4	4	4	3	5	4	5	4
876	2	2	39	2	3	3	5	4	13	16	13	1	5	5	5	1	1	1	0	0	1	5	4	5	4	5	4	5	4	5	4	5	4	5	4	5	3	5	3	5	2	5	5	5	4
877	2	2	32	2	3	3	5	4	13	12	11	2	5	5	2	1	1	1	1	1	1	3	1	5	5	4	2	1	1	4	3	5	5	3	2	5	5	4	4	1	1	5	5	5	5
878	2	2	31	2	3	3	5	4	12	13	11	3	5	5	5	1	1	1	0	1	1	5	2	5	2	5	3	5	4	5	3	5	4	5	4	5	4	5	4	5	4	5	5	5	3
879	2	2	42	2	3	2	7	5	14	16	13	1	5	5	4	1	1	1	1	1	1	5	3	5	5	5	3	5	3	5	3	5	4	5	4	5	3	5	3	5	3	5	4	5	5
880	2	2	24	1	3	3	7	1	11	11	11	1	5	5	4	1	1	1	1	0	1	4	3	5	4	5	4	5	4	5	4	5	3	5	3	5	4	5	3	5	3	5	5	5	5
881	2	2	30	2	3	3	5	3	12	12	11	5	5	5	1	1	1	1	1	1	1	5	3	5	5	4	4	5	3	5	4	5	3	5	3	5	3	5	3	5	2	5	5	5	5
882	2	2	39	3	3	2	7	4	12	12	11	1	1	1	1	1	1	1	1	1	1	5	5	5	5	5	5	5	5	5	5	5	5	5	5	5	5	5	5	5	5	5	5	5	5
883	2	2	30	1	3	3	5	3	12	11	11	1	4	5	3	1	1	1	0	0	0	5	2	4	4	4	4	4	4	4	2	4	2	3	2	4	2	4	2	4	2	4	2	4	2
884	2	2	29	2	3	3	5	4	13	11	11	1	5	5	4	1	1	1	1	1	1	5	5	5	5	5	5	5	5	5	5	5	5	5	5	5	5	5	5	5	5	5	5	5	5
885	2	2	23	1	3	1	5	1	11	11	11	2	4	4	5	1	1	1	0	0	1	5	2	5	2	5	2	5	2	5	2	5	2	5	2	5	2	5	2	5	2	5	2	5	2
886	2	2	25	2	2	3	5	2	11	11	11	1	5	4	3	1	1	1	1	1	1	5	5	5	5	5	5	5	5	5	5	5	5	5	5	5	5	5	5	5	5	5	5	5	5
887	2	2	36	2	3	3	7	4	11	11	11	2	4	4	4	1	1	1	1	1	1	5	5	5	5	5	5	5	5	5	5	5	5	5	5	5	5	5	5	5	5	5	5	5	5
888	2	2	39	2	3	2	1	4	13	12	11	2	5	5	3	0	1	1	1	1	1	5	3	5	5	5	5	5	4	5	3	5	3	5	4	5	4	5	4	5	3	5	3	5	5
889	2	2	42	2	3	3	7	5	13	12	11	3	5	3	2	1	1	1	0	0	1	5	3	5	3	5	3	5	3	5	4	5	3	5	3	5	5	5	4	5	5	5	4	5	4
890	2	2	45	2	2	3	7	5	14	17	11	2	3	4	1	1	1	1	1	1	1	3	1	4	2	4	1	3	2	3	1	4	1	3	1	4	3	4	3	3	2	3	1	4	1
891	2	2	27	1	2	3	5	1	11	11	11	2	4	4	3	1	1	1	1	0	0	5	5	5	5	5	5	5	4	5	4	5	4	5	4	5	4	5	4	5	4	5	4	5	4
892	2	2	29	1	4	3	7	1	12	11	11	4	5	5	2	1	1	1	0	0	1	5	2	5	3	5	2	5	2	5	2	5	2	5	2	5	3	5	2	5	2	5	3	5	2
893	2	2	35	2	3	3	5	4	13	11	11	1	5	5	4	1	1	1	0	0	0	5	4	5	3	5	3	5	3	5	3	5	3	5	3	5	3	5	3	5	3	5	3	5	3
894	2	2	35	2	3	3	5	4	12	14	11	1	4	4	1	1	1	1	1	1	1	5	1	5	2	5	3	5	1	5	1	5	1	5	2	5	3	5	2	5	2	5	2	5	2
895	2	2	31	2	3	2	1	4	13	16	12	3	5	5	3	1	1	1	1	1	1	5	3	5	3	5	3	5	3	5	3	5	2	5	3	5	3	5	3	5	3	5	3	5	3
896	2	2	24	1	1	3	5	2	11	11	11	2	4	4	2	1	1	1	1	1	1	4	3	4	3	3	3	3	3	3	3	4	3	4	3	4	3	4	3	4	3	4	3	4	3
897	2	2	39	2	3	3	2	4	13	11	11	1	4	5	2	1	1	1	1	1	1	5	2	5	3	5	3	5	4	5	4	5	3	5	3	5	4	5	4	5	4	5	5	5	5
898	2	2	53	2	3	3	2	5	11	12	11	3	4	4	3	0	0	0	0	1	0	4	4	3	3	5	5	5	5	5	5	5	5	5	5	5	5	4	4	5	5	5	5	5	5
899	2	2	25	2	3	3	5	2	12	11	11	1	5	5	3	1	1	1	0	0	0	5	5	5	3	5	4	5	5	5	4	5	3	5	3	5	4	5	3	5	3	5	3	5	3
900	2	2	53	2	3	3	7	5	13	11	11	2	5	5	3	1	1	1	0	1	1	5	5	5	5	5	4	5	4	5	3	5	3	5	3	5	3	5	3	5	3	5	5	5	5
901	2	2	33	2	3	3	5	3	12	11	11	2	5	5	2	1	1	1	0	1	0	5	4	5	5	5	5	5	5	5	5	5	5	5	5	5	5	5	5	5	5	5	5	5	5
902	2	2	22	1	2	3	5	1	11	11	11	3	4	4	3	1	1	1	0	0	0	4	4	4	4	4	4	4	4	4	4	4	4	4	4	4	4	4	4	4	4	4	4	4	4
903	2	2	36	2	3	3	2	4	13	16	13	3	3	5	2	1	1	1	1	1	1	5	5	5	5	5	5	5	5	5	5	5	5	5	5	5	5	5	5	5	5	5	5	5	5
904	2	2	30	2	3	3	5	3	12	11	11	3	4	4	4	1	1	1	1	0	0	5	5	4	4	5	5	5	5	5	5	5	5	5	5	5	5	5	5	5	5	5	5	5	5
905	2	2	36	2	3	2	5	4	13	11	11	4	4	4	2	1	1	1	1	1	1	5	5	5	5	5	5	5	5	5	5	5	5	5	5	5	5	5	5	5	5	5	5	5	5
906	2	2	36	2	3	3	2	4	13	12	11	1	4	4	2	1	1	1	1	1	1	5	5	5	5	5	5	5	5	5	5	5	5	5	5	5	5	5	5	5	5	5	5	5	5
907	2	2	28	2	3	3	5	1	12	11	11	3	4	4	3	1	1	1	1	1	1	5	5	5	5	5	5	5	5	5	5	5	5	5	5	5	5	5	5	5	5	5	5	5	5
908	2	2	33	2	3	3	5	4	12	11	11	2	4	4	3	1	1	1	1	1	1	4	2	4	2	4	2	4	2	4	3	4	2	4	2	4	3	4	2	4	2	4	4	4	4
909	2	2	30	2	3	3	5	3	12	11	11	2	5	5	2	1	1	1	0	1	1	3	3	5	3	5	2	5	3	5	3	5	3	5	3	5	3	5	3	5	2	5	5	5	5
910	2	2	26	2	3	3	5	2	12	11	11	2	5	5	3	1	1	1	1	1	1	5	2	5	5	5	3	5	5	5	4	5	3	5	3	5	3	5	3	5	3	5	5	5	5
911	2	2	35	2	3	3	2	4	12	11	11	1	5	5	4	1	1	1	0	1	1	5	4	5	5	5	4	5	4	5	5	5	5	5	4	5	5	5	5	5	5	5	4	5	5
912	2	2	33	3	3	3	4	4	13	11	11	3	3	4	3	1	1	1	1	1	0	3	3	3	3	3	3	3	3	3	3	3	3	3	3	3	3	3	3	3	3	3	3	3	3
913	2	2	32	1	3	3	5	2	12	11	11	1	5	4	5	1	1	1	1	1	1	5	3	5	4	5	4	5	4	5	4	5	3	5	2	5	3	5	4	5	3	5	5	5	3
914	2	2	33	2	3	3	4	4	13	11	11	1	5	5	5	1	1	1	1	1	1	5	5	5	5	5	5	5	5	5	5	5	5	5	5	5	5	5	5	5	5	5	5	5	5
915	2	2	37	2	3	3	5	4	13	16	13	4	5	5	3	1	1	1	1	1	1	5	2	5	2	5	2	5	2	5	2	5	1	5	1	5	2	5	1	5	1	5	1	5	1
916	2	2	51	2	3	3	6	5	14	16	13	3	4	5	4	1	1	1	1	1	0	5	4	5	4	5	4	5	4	5	4	5	4	5	5	5	5	5	4	5	4	5	5	5	4
917	2	2	39	2	3	3	7	4	13	12	11	4	5	5	5	1	1	1	0	0	0	5	1	5	2	5	1	5	2	5	3	5	2	5	2	5	3	5	3	5	2	5	4	5	4
918	2	2	34	2	3	3	5	3	12	11	11	4	5	4	1	1	1	1	1	1	1	5	3	5	5	5	3	5	3	4	4	5	4	5	4	5	5	5	4	5	4	5	5	5	5
919	2	2	29	2	3	1	7	3	12	11	11	2	4	4	1	1	1	1	0	0	1	1	3	4	3	3	4	2	3	4	3	3	4	2	3	4	3	3	3	4	4	2	2	3	3
920	2	2	34	2	2	2	5	4	13	16	12	4	5	5	2	1	1	1	1	1	1	5	1	5	4	4	3	4	3	5	3	5	3	5	3	5	3	5	3	5	2	5	5	5	5
921	2	2	30	2	3	3	2	2	12	11	11	1	5	5	5	1	1	1	0	1	0	5	5	5	5	5	5	5	5	5	5	5	5	5	5	5	5	5	5	5	5	5	5	5	5
922	2	2	24	1	3	3	2	2	11	11	11	3	4	4	3	1	1	1	1	0	0	5	5	5	5	5	5	4	4	4	4	4	4	5	5	5	5	5	5	4	4	4	4	4	4
923	2	2	41	2	3	3	5	4	13	12	11	2	4	4	2	1	1	1	1	1	1	4	4	5	4	3	4	5	5	4	3	4	4	4	4	4	4	5	5	5	5	5	5	4	4
924	2	2	27	1	4	3	5	1	11	11	11	3	5	5	1	1	1	1	0	0	1	5	3	5	3	5	3	5	5	5	3	5	3	5	3	5	3	5	3	5	3	5	3	5	3
925	2	2	49	2	3	3	6	5	13	13	11	2	3	4	3	1	1	1	0	1	1	5	1	5	2	5	2	5	2	5	3	5	2	5	2	5	4	5	2	5	2	5	5	5	5
926	2	2	28	2	2	3	5	2	12	11	11	3	4	4	1	1	1	1	1	1	0	2	2	4	4	4	4	4	4	4	4	4	4	4	4	4	4	4	4	4	4	4	4	4	4
927	2	2	41	2	3	3	5	5	12	12	11	1	4	5	4	1	1	1	0	0	1	5	2	5	4	5	1	5	2	5	3	5	3	5	3	5	3	5	3	5	4	5	4	5	4
928	2	2	39	2	4	3	2	4	14	16	12	2	5	5	4	1	1	1	1	0	0	4	2	5	5	5	2	5	2	5	3	5	3	5	3	5	3	5	3	5	2	5	5	5	5
929	2	2	25	1	3	1	5	1	11	11	11	3	4	4	2	1	1	1	1	1	1	5	4	5	5	5	5	5	5	5	5	5	3	5	3	5	3	5	3	5	3	5	5	5	5
930	2	2	30	1	3	3	5	3	12	11	11	4	3	3	1	1	1	1	0	0	0	3	3	3	3	3	3	3	3	3	3	3	3	3	3	4	4	4	4	3	3	3	3	3	3
931	2	2	28	1	3	3	2	3	12	11	11	1	5	5	3	1	1	1	1	1	1	5	3	5	3	5	4	5	3	5	4	5	3	5	3	5	3	5	3	5	3	5	3	5	5
932	2	2	37	2	3	3	4	4	13	11	11	1	3	1	3	1	1	1	1	1	1	5	5	5	5	5	5	5	5	5	5	5	5	5	5	5	5	5	5	5	5	5	5	5	5
933	2	2	27	2	3	3	4	2	11	11	11	3	4	4	3	1	1	1	1	1	1	5	5	5	5	5	5	5	5	5	5	5	5	5	5	5	5	5	5	5	5	5	5	5	5
934	2	2	35	3	3	3	5	4	13	12	11	2	5	5	4	1	1	1	1	1	1	5	5	5	5	5	5	5	5	5	5	5	5	5	5	5	5	5	5	5	5	5	5	5	5
935	2	2	33	2	3	1	7	4	12	11	11	3	4	5	2	0	1	1	0	0	1	5	5	5	4	5	3	5	3	5	2	5	2	5	2	5	3	5	3	5	3	5	4	5	5
936	2	2	46	2	3	3	1	5	14	16	13	3	4	5	4	1	1	1	1	1	1	5	2	5	4	5	3	4	3	5	3	5	2	4	2	4	2	4	2	5	2	5	5	5	5
937	2	2	40	2	3	3	5	4	13	12	11	2	5	5	4	1	1	1	1	1	1	5	5	5	5	5	5	5	5	5	5	5	5	5	5	5	5	5	5	5	5	5	5	5	5
938	2	2	35	2	3	2	7	4	13	17	11	3	2	4	1	1	1	1	1	1	1	5	3	5	3	5	3	5	3	5	3	5	3	5	3	5	3	5	3	5	4	5	4	5	5
939	2	2	43	2	3	3	5	5	14	14	11	2	5	5	2	1	1	1	1	1	1	5	2	5	3	5	3	5	3	5	4	5	3	5	3	4	2	5	3	5	2	5	5	5	5
940	2	2	38	2	3	3	5	4	13	12	11	1	4	5	2	1	1	1	1	1	1	5	3	5	3	5	4	5	4	5	4	5	4	5	4	5	4	5	4	5	4	5	4	5	4
941	2	2	32	2	2	3	2	3	12	11	11	2	4	4	4	1	1	1	1	1	1	5	4	5	5	5	5	5	5	5	5	5	4	5	4	5	4	5	5	5	5	5	5	5	5
942	2	2	40	2	3	3	5	4	13	11	11	2	4	5	2	1	1	1	1	1	1	5	3	5	4	5	2	5	3	5	2	5	3	5	2	5	2	5	3	5	3	5	5	5	5
943	2	1	35	2	3	3	5	4	13	16	13	4	4	4	3	1	1	0	1	1	1	5	4	5	3	5	3	5	3	4	3	5	3	5	2	5	4	5	3	5	3	5	3	5	3
944	2	2	32	2	3	3	7	3	12	11	11	2	4	5	4	1	1	1	1	1	1	5	5	5	4	5	3	5	4	5	2	5	4	5	3	5	4	5	2	5	2	5	4	5	3
945	2	2	31	2	3	2	2	4	12	11	11	1	4	4	3	1	1	1	1	1	1	5	4	5	4	5	4	5	4	5	4	5	4	5	4	5	4	5	4	5	4	5	5	5	4
946	2	2	31	2	3	1	5	4	12	11	11	2	5	5	3	1	1	1	1	1	1	5	2	5	2	5	3	5	3	5	3	5	3	5	3	5	3	5	3	5	3	5	3	5	3
947	2	2	26	1	3	3	5	2	12	11	11	2	4	5	2	1	1	1	1	1	1	5	4	5	5	5	4	5	5	5	4	5	4	5	4	5	4	5	4	5	4	5	5	5	4
948	2	2	38	2	3	3	3	4	13	12	11	3	5	5	4	1	1	1	1	1	1	5	2	5	3	5	3	5	3	5	3	5	3	5	3	5	2	5	3	5	3	5	5	5	4
949	2	1	22	1	2	3	5	1	11	11	11	1	5	5	2	1	1	1	1	1	1	5	1	5	4	5	1	5	1	5	1	5	2	5	2	5	3	5	3	5	3	5	4	5	3
950	2	2	32	1	2	1	5	4	12	11	11	2	5	5	3	1	1	1	1	1	1	5	3	3	3	5	5	4	4	4	3	5	4	5	4	5	4	5	4	5	4	5	4	5	4
951	2	2	33	2	3	3	4	4	12	11	11	1	5	5	2	1	1	1	1	1	1	5	5	5	5	5	5	5	5	5	5	5	5	5	5	5	5	5	5	5	5	5	5	5	5
952	2	2	33	2	3	2	2	3	13	11	11	2	1	4	1	1	1	1	1	1	1	4	4	4	4	4	4	4	4	4	4	4	4	4	4	4	4	4	4	5	5	5	5	5	5
953	2	2	27	2	3	2	5	2	11	11	11	1	4	5	1	1	1	1	1	1	1	5	1	5	1	5	2	5	2	5	3	5	2	5	2	5	2	5	3	5	2	5	5	5	4
954	2	2	23	1	2	3	4	1	11	17	11	3	4	5	2	1	1	1	1	1	1	5	5	5	5	5	5	5	5	5	5	5	5	5	5	5	5	5	5	5	5	5	5	5	5
955	2	2	24	1	3	3	5	1	11	11	11	1	4	5	2	1	1	1	0	1	0	5	5	5	5	4	4	5	5	5	5	5	5	5	5	5	5	5	5	5	5	5	5	5	5
956	2	2	50	2	2	3	5	5	13	14	11	1	4	5	2	1	1	1	1	1	1	4	2	5	2	5	3	5	2	5	2	5	3	5	3	5	3	5	3	5	3	5	3	5	3
957	2	2	28	1	3	3	4	3	12	11	11	1	5	5	4	1	1	1	1	1	0	5	5	5	5	5	5	5	5	5	5	5	5	5	5	5	5	5	5	5	5	5	5	5	5
958	2	2	42	2	3	3	5	5	13	16	13	5	5	5	5	1	1	1	0	0	0	5	5	5	5	5	5	5	5	5	5	4	4	4	4	4	4	4	4	4	4	4	4	4	4
959	2	2	41	2	3	3	5	4	13	12	11	2	5	5	3	1	1	1	0	1	1	5	5	5	5	5	5	5	5	5	5	5	5	5	5	5	5	5	5	5	5	5	5	5	5
960	2	2	35	1	3	3	5	4	13	12	11	2	5	5	3	1	1	1	1	1	1	5	3	5	5	5	4	5	5	5	4	5	4	5	4	5	4	5	4	5	3	5	5	5	5
961	2	2	39	2	3	3	5	4	14	16	13	1	4	5	4	1	1	1	1	1	1	5	2	5	3	5	3	5	3	5	2	5	1	5	1	5	1	5	2	5	1	5	5	5	5
962	2	2	38	2	3	2	7	4	13	16	12	2	4	4	4	1	1	1	1	1	1	4	1	4	2	4	1	5	2	5	2	5	2	5	2	4	2	5	2	4	1	4	2	5	2
963	2	2	50	2	3	1	5	5	13	12	11	2	4	5	3	1	1	1	1	1	1	5	2	5	5	5	3	4	3	3	3	3	2	4	3	5	3	5	3	5	2	5	5	5	4
964	2	2	35	2	3	3	5	4	12	11	11	2	5	5	5	0	1	1	0	0	1	5	4	5	5	5	5	5	5	5	4	5	5	5	5	5	5	5	5	4	4	5	5	5	5
965	2	2	35	2	3	3	6	4	12	11	11	4	5	5	4	1	1	1	0	1	1	5	5	5	5	5	5	5	5	5	5	5	5	5	5	5	4	5	5	5	5	5	5	5	5
966	2	2	27	1	4	3	5	1	12	11	11	5	5	5	4	1	1	1	1	1	0	5	5	5	5	5	5	5	5	5	5	5	5	5	5	5	5	5	5	5	5	5	5	5	5
967	2	2	38	2	3	3	7	4	12	11	11	2	4	5	3	1	1	1	1	0	1	5	3	5	4	5	4	5	5	5	4	5	4	5	4	5	5	5	5	5	4	5	5	5	5
968	2	2	42	2	3	3	1	5	14	16	13	1	5	5	3	0	1	1	1	0	1	5	2	5	3	5	1	5	1	5	1	5	1	5	2	5	2	5	2	5	2	5	5	5	5
969	2	2	31	2	3	3	1	3	12	11	11	5	5	5	3	1	1	1	1	0	1	5	1	5	3	5	1	5	1	5	1	5	1	5	1	5	1	5	1	5	1	5	1	5	1
970	2	2	30	2	3	3	1	3	12	11	11	1	2	5	5	1	1	1	0	0	0	5	5	4	2	5	5	5	5	5	5	5	5	5	5	5	5	5	5	5	5	5	5	5	5
971	2	2	24	1	3	1	7	1	11	11	11	3	3	3	2	1	1	1	0	1	0	3	3	4	4	3	3	4	4	3	3	3	3	4	4	5	5	4	4	5	5	5	5	4	4
972	2	2	39	2	3	3	5	4	13	16	12	1	3	4	3	1	1	1	1	1	1	4	2	5	3	5	2	5	3	5	2	5	1	5	1	5	2	5	1	5	1	5	4	5	4
973	2	2	27	1	2	3	5	3	11	11	11	1	4	4	2	1	1	1	1	1	1	5	5	5	5	5	5	5	5	5	5	5	5	5	5	5	5	5	5	5	5	5	5	5	5
974	2	2	26	2	3	3	5	2	12	11	11	4	5	5	1	1	1	1	1	1	1	5	1	5	2	5	2	5	2	5	2	5	2	5	2	5	2	5	2	5	2	5	2	5	2
975	2	2	24	1	2	3	5	1	11	11	11	2	3	5	3	1	1	1	1	1	1	5	5	5	5	5	5	5	5	5	5	5	5	5	5	5	5	5	5	5	5	5	5	5	5
976	2	2	41	2	3	2	2	5	14	13	11	1	4	5	4	1	1	1	1	1	1	3	3	4	4	4	4	3	3	3	3	4	4	4	4	4	4	4	4	4	4	4	4	4	4
977	2	2	37	2	3	3	5	4	13	16	13	4	5	5	3	1	1	1	1	1	1	5	2	5	3	5	2	5	2	5	2	5	2	5	2	5	2	5	2	5	1	5	5	5	5
978	2	2	33	1	2	3	5	4	13	11	11	3	4	4	3	1	1	1	1	1	1	5	4	5	4	5	5	5	4	5	5	5	5	5	5	5	4	5	5	5	5	5	5	5	5
979	2	2	32	3	3	3	1	3	12	11	11	1	5	5	5	1	1	1	1	1	0	5	5	5	5	5	5	5	5	5	5	5	5	5	5	5	5	5	5	5	5	5	5	5	5
980	2	2	31	2	3	3	1	3	12	17	11	2	4	5	4	1	1	1	1	1	1	5	5	5	5	5	5	5	5	5	5	5	5	5	5	5	5	5	5	5	5	5	5	5	5
981	2	2	34	2	3	3	5	4	13	17	11	1	2	3	2	1	1	1	1	1	1	3	3	4	3	4	4	4	4	3	3	3	3	3	3	4	4	4	4	3	3	4	4	4	4
982	2	2	41	2	3	2	7	4	13	17	11	4	5	5	2	0	1	1	0	0	1	5	4	5	4	5	4	5	4	5	4	5	3	5	2	5	2	5	2	5	2	5	5	5	5
983	2	2	33	2	3	3	5	4	13	11	11	5	5	5	1	1	1	1	0	1	0	5	1	5	3	5	1	5	1	5	2	5	1	5	1	5	1	5	2	5	1	5	5	5	3
984	2	2	45	2	3	3	5	5	14	16	13	3	4	4	3	1	1	1	1	0	1	4	3	5	3	5	3	5	3	4	3	5	3	5	3	5	3	5	3	5	3	5	5	5	4
985	2	2	35	2	3	3	5	4	13	14	11	1	5	5	4	1	1	1	1	1	1	2	2	4	5	5	5	5	5	5	4	5	4	5	5	5	5	5	4	5	5	5	5	5	5
986	2	2	25	1	3	3	1	1	11	11	11	2	4	4	2	1	1	1	1	1	0	3	3	3	3	3	3	3	3	3	3	3	3	3	3	3	3	3	3	3	3	3	3	3	3
987	2	2	35	2	2	1	5	4	13	11	11	2	4	4	2	1	1	1	0	1	1	4	1	3	2	5	1	5	1	5	1	5	1	5	2	5	3	5	2	5	3	5	5	5	5
988	2	2	32	2	3	2	7	3	11	11	11	2	4	4	1	1	1	1	0	0	1	3	3	3	3	3	3	3	3	3	3	3	3	3	3	3	3	3	3	3	3	3	3	3	3
989	2	2	27	2	2	1	1	3	12	11	11	2	3	4	1	1	0	1	1	1	1	4	2	5	3	4	4	4	4	4	4	4	3	4	4	4	4	4	4	4	4	4	4	4	4
990	2	2	43	2	3	3	1	5	13	14	11	3	5	5	3	1	1	1	1	0	0	5	2	5	3	5	2	5	5	5	3	5	3	5	3	5	5	5	5	5	5	5	5	5	5
991	2	2	35	2	3	3	5	3	13	12	11	2	4	4	1	1	1	1	0	1	1	4	1	4	2	4	1	4	1	5	1	4	1	4	1	4	1	4	1	4	1	5	5	5	5
992	2	2	36	2	3	3	5	4	13	11	11	4	5	5	3	1	1	1	1	0	1	5	2	5	5	5	2	5	2	5	2	5	3	5	4	5	3	5	4	5	4	5	4	5	4
993	2	2	41	2	3	3	5	4	13	16	13	4	4	5	3	1	1	1	1	1	1	5	2	3	2	5	2	4	2	5	2	5	2	5	2	5	2	5	2	5	2	5	5	5	5
994	2	2	47	2	3	3	5	5	13	16	13	5	5	5	4	1	1	1	1	1	1	4	1	5	4	5	2	5	2	5	2	5	2	5	2	5	1	5	2	5	2	5	4	5	4
995	2	2	41	2	3	2	7	5	14	16	17	2	4	5	3	1	1	1	1	1	1	5	3	5	3	5	2	5	2	5	2	5	2	5	2	5	4	5	3	5	3	5	3	5	3
996	2	2	25	1	2	3	5	1	11	11	11	2	4	4	2	1	1	1	1	1	1	4	3	4	4	4	3	4	3	3	3	3	3	3	3	3	3	3	3	3	3	3	3	4	4
997	2	2	31	2	3	3	5	4	12	11	11	2	4	4	3	1	1	1	1	1	1	5	3	5	5	3	3	5	5	5	5	4	4	5	5	5	5	5	3	5	5	5	5	5	5
998	2	2	26	1	3	3	1	2	12	11	11	3	4	4	3	1	1	1	1	1	1	4	3	5	3	5	3	5	3	5	2	5	3	5	3	5	4	5	4	4	3	5	5	5	5
999	2	2	35	2	3	3	5	4	13	12	11	1	4	5	2	1	1	1	1	1	1	5	2	5	2	5	2	5	2	5	2	5	2	5	2	5	3	5	3	5	1	5	4	5	4
1000	2	2	29	2	3	3	7	1	12	17	11	1	4	4	2	0	1	1	1	0	0	5	5	5	5	5	5	5	5	5	5	5	5	5	5	5	5	5	5	5	5	5	5	5	5
1001	2	2	25	1	3	2	2	1	12	11	11	3	4	5	1	1	1	1	1	1	1	5	3	5	5	5	5	5	5	5	5	5	5	5	5	5	5	5	5	5	5	5	5	5	5
1002	2	2	32	2	3	3	5	3	12	14	11	3	5	5	1	1	1	1	1	1	1	5	5	5	5	5	4	5	5	5	3	5	3	5	3	5	5	5	4	5	3	5	5	5	5
1003	2	2	26	2	3	3	5	2	12	11	11	5	5	5	2	1	1	1	1	1	1	5	3	5	3	2	2	3	2	5	3	5	2	5	3	5	3	5	3	5	1	5	2	5	2
1004	2	2	29	2	3	3	4	3	12	11	11	2	4	4	3	1	1	1	1	1	1	1	3	1	3	1	3	1	3	1	3	1	3	1	3	1	3	1	3	1	3	1	3	1	3
1005	2	2	30	2	3	3	2	3	12	11	11	3	3	4	4	0	1	1	0	1	1	5	2	3	3	3	3	3	3	3	3	5	5	5	5	5	5	5	5	5	5	5	5	5	5
1006	2	2	39	2	3	2	2	4	13	16	13	2	5	4	3	1	1	1	1	1	1	5	2	5	3	5	2	5	3	5	2	5	2	5	3	5	3	5	3	5	3	5	5	5	4
1007	2	2	24	1	2	3	1	1	11	11	11	1	4	4	3	1	1	0	0	1	0	4	4	4	4	4	4	4	4	4	4	4	4	4	3	4	4	4	4	3	2	5	5	5	5
1008	2	2	33	2	3	3	2	4	12	17	19	2	5	5	4	1	1	0	1	0	0	1	4	5	5	5	5	5	5	5	5	5	5	5	5	5	5	5	5	5	5	5	5	5	5
1009	2	2	27	2	3	3	4	2	12	11	11	2	5	5	3	1	1	1	1	1	1	5	5	5	5	5	5	5	5	5	5	5	5	5	5	5	5	5	5	5	5	5	5	5	5
1010	2	2	31	2	2	3	5	4	12	11	11	4	4	5	3	1	1	1	1	1	0	5	5	5	5	5	5	5	5	5	5	5	5	5	5	5	5	5	5	5	5	5	5	5	5
1011	2	2	24	1	3	1	7	1	11	11	11	2	4	5	2	0	1	1	0	0	0	5	5	5	5	5	5	5	5	5	5	5	5	5	5	5	5	5	5	5	5	5	5	5	5
1012	2	2	29	2	3	3	2	3	12	11	11	2	4	5	4	1	1	1	1	1	1	5	3	5	3	5	2	5	4	5	3	5	2	5	3	5	3	5	4	5	4	5	4	5	4
1013	2	2	42	2	3	3	4	4	13	13	11	3	4	4	2	1	1	1	1	1	1	4	3	3	3	4	4	5	4	5	3	3	3	3	3	3	3	3	3	3	3	5	5	3	3
1014	2	2	29	2	3	3	2	2	12	11	11	1	3	4	2	0	0	1	0	0	0	5	4	5	4	5	4	5	5	5	4	4	4	5	4	5	4	5	5	5	4	5	5	5	5
1015	2	2	43	2	3	2	5	4	13	11	11	3	3	4	4	1	1	1	1	1	0	4	4	5	5	5	5	5	5	5	5	5	5	5	5	5	4	5	5	5	5	5	5	5	5
1016	2	2	30	2	3	2	2	4	12	12	11	3	5	5	2	1	1	1	1	1	0	5	3	5	4	5	5	5	5	5	5	5	4	5	3	5	3	5	3	5	3	5	3	5	3
1017	2	2	51	2	2	3	4	5	14	14	11	2	5	5	5	1	1	1	0	1	1	5	5	5	4	5	5	5	5	5	5	5	5	5	5	5	5	5	5	5	5	5	5	5	5
1018	2	2	30	2	3	2	2	4	13	11	11	5	4	4	2	1	1	1	0	1	1	5	3	5	2	5	2	4	2	5	2	5	2	5	2	5	2	5	2	5	2	5	4	5	3
1019	2	2	22	1	3	3	5	1	11	17	11	3	5	5	5	1	1	1	0	1	1	4	4	4	4	4	4	4	4	4	4	4	4	4	4	4	4	4	4	4	4	4	4	4	4
1020	2	2	25	1	2	3	2	2	11	11	11	1	4	5	2	1	1	1	1	1	1	5	4	5	4	5	4	5	4	5	4	5	4	5	4	5	4	5	4	5	4	5	4	5	4
1021	2	2	57	2	2	3	1	5	14	17	11	3	5	5	4	1	1	1	1	1	1	5	5	5	4	5	5	5	5	5	5	5	5	5	5	5	5	5	4	5	5	5	5	5	5
1022	2	2	40	2	3	3	5	4	13	12	11	1	5	5	4	1	1	1	1	0	1	5	2	5	3	5	4	5	3	5	3	5	3	5	3	5	3	5	3	5	3	5	5	5	5
1023	2	2	35	1	2	3	5	3	12	11	11	1	5	5	5	1	1	1	1	1	1	1	1	1	3	1	1	1	1	1	1	1	1	1	1	1	1	1	1	1	1	1	3	1	1
1024	2	2	29	2	3	3	5	3	12	11	11	2	4	5	3	0	1	1	0	1	1	4	2	4	3	5	3	5	4	5	4	5	2	5	3	5	2	5	3	5	2	5	5	5	5
1025	2	2	33	2	3	3	4	3	13	11	11	2	5	5	4	1	1	1	1	1	1	5	4	5	4	5	4	5	4	5	5	5	5	5	4	5	4	5	4	5	4	5	4	5	4
1026	2	2	43	2	3	3	1	5	14	14	11	3	4	5	3	1	1	1	1	1	1	5	3	5	4	4	4	3	3	4	3	5	3	4	3	4	4	4	3	5	3	4	4	3	3
1027	2	2	24	1	3	2	2	1	11	11	11	1	5	4	2	0	1	1	1	0	1	3	3	3	3	3	3	3	3	3	3	3	3	3	3	3	3	3	3	3	3	3	3	3	3
1028	2	1	21	1	3	3	5	1	11	11	11	3	5	5	3	1	1	1	0	0	1	5	4	5	4	5	3	5	5	5	5	5	5	5	5	5	5	5	5	5	4	5	4	5	4
1029	2	2	25	1	3	3	5	1	12	17	11	2	5	5	1	1	1	1	0	1	0	5	2	5	4	5	5	5	4	5	2	5	3	5	3	5	4	5	2	5	3	5	3	5	2
1030	2	2	34	2	3	1	2	4	13	16	12	5	4	4	2	1	1	1	1	1	1	1	2	4	3	5	2	5	2	5	2	5	2	5	2	5	2	5	2	5	2	5	5	5	4
1031	2	2	46	2	3	3	7	5	14	16	13	1	5	5	4	1	1	1	1	0	1	5	3	5	5	4	3	5	4	5	4	5	4	5	4	5	4	5	5	5	3	5	5	5	5
1032	2	2	29	2	3	3	4	3	13	11	11	1	5	5	5	1	1	1	1	1	1	5	5	5	5	5	5	5	5	5	5	5	5	5	5	5	5	5	5	5	5	5	5	5	5
1033	2	2	49	2	4	3	1	5	15	16	13	1	5	5	4	1	1	0	1	0	0	5	3	5	4	5	3	5	3	5	3	4	2	5	3	5	3	5	3	5	2	5	5	5	5
1034	2	2	44	2	3	3	5	5	14	16	13	2	4	5	4	1	1	1	1	1	1	5	3	5	3	5	2	5	2	5	3	5	3	5	3	5	2	5	2	5	2	5	4	5	4
1035	2	2	27	1	4	3	3	1	12	11	11	2	4	5	3	1	1	1	1	1	0	5	5	5	5	5	5	5	5	5	4	5	4	5	4	5	4	5	4	5	3	5	5	5	5
1036	2	2	34	2	2	3	4	4	12	17	11	3	5	5	1	1	1	1	1	1	0	5	5	5	5	5	5	5	5	5	5	5	5	5	5	5	5	5	5	5	5	5	5	5	5
1037	2	2	30	2	3	3	2	2	13	14	11	1	5	5	4	1	1	1	1	1	1	5	5	5	5	5	5	5	5	5	5	5	5	5	5	5	5	5	5	5	5	5	5	5	5
1038	2	2	50	2	2	3	7	4	13	17	11	3	1	5	3	1	1	1	1	1	1	5	4	5	4	5	5	5	5	5	5	5	5	5	4	5	4	5	4	4	4	5	4	4	5
1039	2	2	28	2	3	2	1	2	12	11	11	2	2	4	3	1	1	1	1	1	1	5	4	4	4	4	4	4	4	4	4	4	4	4	4	4	4	4	4	4	4	4	4	4	4
1040	2	2	45	2	3	3	5	5	13	12	11	2	5	5	4	1	1	1	1	1	1	5	3	4	4	4	4	4	4	4	4	4	4	4	4	4	4	4	4	4	4	5	5	5	5
1041	2	2	29	2	2	3	5	2	11	11	11	2	4	4	2	1	1	1	0	1	0	5	4	5	5	5	3	5	3	5	4	5	3	5	5	5	4	5	3	5	3	5	5	5	5
1042	2	2	32	2	3	3	4	4	12	17	11	3	3	1	3	1	1	1	1	1	1	5	5	5	5	5	5	5	5	5	5	5	5	5	5	5	5	5	5	5	5	5	5	5	5
1043	2	2	53	2	2	3	7	5	13	17	11	4	4	5	1	1	1	1	0	1	1	4	2	4	2	4	2	4	3	3	3	4	3	4	3	4	4	4	4	4	4	4	4	4	4
1044	2	2	23	1	2	3	1	1	11	11	11	3	5	5	5	1	1	1	1	1	1	5	4	5	5	5	5	5	5	5	5	5	5	5	5	5	5	5	5	5	4	5	5	5	5
1045	2	2	36	2	3	3	2	4	13	11	11	2	4	5	4	0	1	1	0	1	0	1	1	4	4	4	4	5	4	4	4	4	4	4	4	4	4	4	4	4	4	4	4	4	4
1046	2	2	33	2	3	3	7	3	12	11	11	1	5	5	3	1	1	1	1	1	1	5	5	5	5	5	5	5	5	5	5	5	5	5	5	5	5	5	5	5	5	5	5	5	5
1047	2	2	53	2	2	3	7	5	13	17	19	2	3	3	2	1	1	1	1	1	1	5	5	5	5	5	5	5	5	5	5	5	5	5	5	5	5	5	5	5	5	5	5	5	5
1048	2	2	33	2	3	3	7	4	12	11	11	2	5	5	2	1	1	1	0	0	1	4	4	5	5	5	5	5	5	5	5	5	4	5	5	5	5	5	4	5	4	5	5	5	5
1049	2	2	46	2	3	3	5	5	13	16	12	1	4	4	3	1	1	1	1	0	0	3	3	5	3	3	3	4	3	3	3	4	3	3	3	5	3	5	3	3	3	5	5	5	3
1050	2	2	53	2	2	3	7	5	12	12	11	1	4	5	4	1	1	1	1	0	1	4	3	5	4	5	5	5	5	5	3	5	5	5	5	5	5	5	5	5	5	5	5	5	5
1051	2	2	50	2	3	3	1	5	14	16	13	2	3	4	2	1	1	1	1	0	0	3	1	4	2	4	2	4	3	4	3	4	4	4	4	4	4	4	4	4	2	4	3	4	4
1052	2	2	31	2	3	3	1	4	13	11	11	3	5	5	2	1	1	1	1	0	1	5	2	5	3	5	2	5	2	5	2	5	2	5	2	5	2	5	2	5	4	5	4	5	4
1053	2	2	26	2	3	1	1	1	11	11	11	2	2	5	2	1	1	1	1	1	1	5	2	4	3	4	3	4	3	3	3	4	3	4	3	4	3	4	3	4	3	4	3	4	3
1054	2	2	34	2	3	3	5	4	12	12	11	3	5	5	5	1	1	1	1	0	1	1	3	5	2	5	2	5	2	5	2	5	2	5	3	5	2	5	2	5	2	5	2	5	5
1055	2	2	38	3	3	3	1	4	13	12	11	3	4	5	2	1	1	1	0	0	0	5	5	5	5	5	5	5	5	5	4	5	3	5	3	5	3	5	3	5	3	5	5	5	5
1056	2	2	37	2	3	3	4	4	13	17	11	3	3	3	3	1	0	0	1	0	0	4	4	4	4	5	5	5	5	5	5	5	5	5	5	5	5	5	5	5	5	5	5	5	5
1057	2	2	42	2	3	3	1	4	13	16	12	3	3	4	3	1	1	1	1	0	1	4	2	5	3	5	3	5	4	5	3	5	3	5	3	5	3	5	3	5	3	5	4	5	3
1058	2	2	47	2	3	3	5	5	13	12	11	2	3	4	4	1	1	1	1	1	1	4	4	4	4	4	4	4	4	4	4	4	4	4	4	4	4	4	4	4	4	4	4	4	4
1059	2	2	39	2	3	3	5	4	12	11	11	2	4	4	3	1	1	1	1	0	1	5	5	5	5	5	5	5	5	5	5	5	5	5	5	5	5	5	5	5	5	5	5	5	5
1060	2	2	30	2	3	3	5	3	12	11	11	1	3	4	2	1	1	1	1	1	1	5	2	5	3	5	4	5	4	5	3	5	3	5	3	5	3	5	3	5	2	5	3	5	3
1061	2	2	35	2	3	3	5	4	13	11	11	4	4	4	3	1	1	1	1	0	1	3	3	4	4	5	4	4	4	4	4	4	4	5	4	4	3	5	4	4	3	5	4	4	4
1062	2	2	32	2	3	3	5	4	13	11	11	1	4	4	5	1	1	1	0	1	0	5	5	5	5	5	5	5	5	5	5	5	5	5	5	5	5	5	5	5	5	5	5	5	5
1063	2	2	37	2	3	3	1	4	12	11	11	3	4	4	3	1	0	1	1	0	1	3	3	3	3	3	3	3	3	3	3	3	3	3	3	3	3	3	3	3	3	3	3	3	3
1064	2	2	33	2	4	3	1	4	13	12	11	4	5	5	4	1	1	1	1	1	1	5	2	5	2	5	2	5	3	5	2	5	2	5	2	5	2	5	2	5	1	5	4	5	4
1065	2	2	43	2	3	3	1	4	12	11	11	3	5	5	4	1	1	1	1	1	1	5	4	5	3	5	3	5	4	5	4	5	4	5	3	5	4	5	4	5	4	5	4	5	4
1066	2	2	52	2	3	3	1	5	13	12	11	4	4	4	2	0	1	1	0	0	0	5	5	5	5	5	5	5	5	5	5	5	5	5	5	5	5	5	5	5	5	5	5	5	5
1067	2	2	42	2	4	3	5	4	14	16	13	1	5	5	4	0	1	1	0	0	1	5	1	5	1	5	3	5	2	5	2	5	3	5	3	5	3	5	3	5	4	5	5	5	5
1068	2	2	36	2	3	3	1	4	13	11	11	1	5	5	4	1	1	1	1	1	1	5	2	5	3	5	2	5	3	5	2	5	2	5	2	5	3	5	2	5	2	5	4	5	3
1069	2	2	26	1	3	3	1	3	12	11	11	4	5	5	4	0	1	1	1	0	1	4	4	5	5	5	3	5	4	5	3	5	3	5	3	5	3	5	4	5	3	5	4	5	3
1070	2	2	35	2	3	3	7	4	12	11	11	5	5	4	4	1	0	0	1	0	1	5	2	5	4	5	3	5	3	5	4	5	4	5	3	5	3	5	2	5	3	5	3	5	3
1071	2	2	42	2	3	3	1	4	13	12	11	1	5	5	3	1	1	1	1	1	1	5	2	4	2	5	2	5	2	5	2	5	2	5	2	5	2	5	2	5	2	5	2	5	2
1072	2	2	38	1	3	3	1	4	13	11	11	2	5	5	3	1	1	1	0	0	1	5	4	5	4	5	4	5	4	5	4	5	4	5	3	5	4	5	3	5	4	5	5	5	5
1073	2	2	28	1	3	3	1	2	12	11	11	1	3	3	3	1	1	1	1	1	0	3	3	1	1	3	3	1	1	3	3	2	3	1	1	1	1	1	1	1	1	1	1	1	1
1074	2	2	36	2	3	3	5	4	12	11	11	4	3	4	1	1	1	0	0	0	0	4	4	4	4	4	4	4	4	4	4	4	4	4	4	4	4	4	4	4	4	4	4	4	4
1075	2	2	41	2	3	1	5	5	13	12	11	3	5	5	4	1	1	1	1	1	1	5	5	5	5	5	5	5	5	5	5	5	5	5	5	5	5	5	5	5	5	5	5	5	5
1076	2	2	36	2	3	3	1	4	12	11	11	1	4	4	2	0	1	1	0	1	1	4	4	4	4	4	4	4	4	4	4	4	4	4	4	4	4	4	4	4	4	5	5	5	5
1077	2	2	39	2	3	3	1	4	13	11	11	1	4	4	3	1	1	1	1	1	1	5	3	5	5	4	4	5	5	4	4	4	4	4	4	4	4	4	4	3	3	5	5	5	5
1078	2	2	21	1	3	3	5	1	11	17	11	4	4	5	5	1	1	1	1	1	1	1	4	4	4	5	4	5	4	5	4	5	4	5	3	5	5	5	5	5	5	5	5	5	4
1079	2	2	27	1	3	3	1	2	11	11	11	3	4	4	3	0	1	1	0	0	1	3	3	3	3	3	3	3	3	3	3	3	3	3	3	3	3	3	3	3	3	3	3	3	3
1080	2	2	35	2	3	3	1	4	12	11	11	3	4	5	3	1	1	1	0	1	0	5	4	5	5	5	5	5	5	5	4	5	4	5	4	5	4	5	4	5	4	5	5	5	5
1081	2	2	37	1	3	3	1	4	12	11	11	1	5	5	4	1	1	1	1	1	1	5	2	5	3	5	2	5	3	5	3	5	3	5	3	5	3	5	3	5	3	5	5	5	4
1082	2	2	41	2	3	3	1	4	13	11	11	4	5	5	2	1	1	1	1	0	0	5	2	5	3	5	3	5	3	5	3	5	2	5	2	5	2	5	3	5	2	5	5	5	5
1083	2	2	38	2	3	3	1	4	13	12	11	1	5	5	3	1	1	1	1	1	1	5	2	5	3	5	3	5	3	5	3	5	3	5	3	5	3	5	3	5	3	5	3	5	3
1084	2	2	33	2	3	3	5	3	12	11	11	4	5	5	2	1	1	1	1	0	1	5	3	5	3	5	3	5	3	5	3	5	3	5	3	5	3	5	3	5	3	5	3	5	3
1085	2	2	32	2	3	3	1	3	13	11	11	5	5	5	5	1	1	1	0	1	0	5	5	5	5	5	5	5	5	5	5	5	5	5	5	5	5	5	5	5	5	5	5	5	5
1086	2	2	38	2	3	3	1	4	12	11	11	2	4	4	4	1	1	1	1	0	1	5	1	5	1	5	1	5	1	5	1	5	1	5	1	5	2	5	3	5	2	5	3	5	3
1087	2	2	26	1	4	3	5	1	12	11	11	2	4	4	1	1	1	1	1	1	1	4	3	5	3	4	4	4	3	4	4	4	4	4	3	5	4	5	4	4	3	4	4	4	4
1088	2	2	38	2	3	3	5	4	12	11	11	2	5	5	3	1	1	1	1	1	1	5	4	5	5	5	4	5	5	5	5	5	4	5	4	5	5	5	5	5	5	5	5	5	5
1089	2	2	25	1	3	3	1	2	11	11	11	3	4	4	3	0	1	1	0	0	0	3	2	5	5	3	3	4	4	4	4	4	4	4	4	4	4	4	4	4	4	4	4	4	4
1090	2	2	35	2	3	3	5	4	12	11	11	5	5	5	4	1	1	1	1	1	1	5	2	5	3	5	3	5	2	5	2	5	2	5	2	5	2	5	2	5	2	5	4	5	3
1091	2	2	25	1	3	3	5	2	12	11	11	3	5	5	5	1	1	1	1	0	1	4	4	4	4	4	4	4	4	4	4	4	4	4	4	4	4	4	4	4	4	4	4	4	4
1092	2	2	23	1	3	3	5	1	11	11	11	4	4	4	3	1	1	1	1	1	1	4	3	4	3	4	3	4	3	4	3	4	3	4	3	4	3	4	3	4	3	4	4	4	3
1093	2	2	23	1	3	3	5	1	11	11	11	2	5	5	4	1	1	1	1	1	1	5	4	5	4	5	4	5	4	5	4	5	4	5	4	5	4	5	4	5	4	5	4	5	4
1094	2	2	33	2	3	3	4	4	13	16	13	2	4	5	2	1	1	1	0	1	1	4	2	4	2	4	2	4	2	5	2	4	2	4	2	4	2	4	2	4	2	5	4	5	4
1095	2	2	34	2	3	3	5	4	12	11	11	5	5	5	5	0	1	1	0	0	0	5	5	5	5	5	5	5	5	5	5	5	5	5	5	5	5	5	5	5	5	5	5	5	5
1096	2	2	33	2	3	3	1	3	12	11	11	1	3	3	3	1	1	1	1	1	1	3	1	3	2	3	1	3	2	2	1	4	1	4	1	3	2	3	2	3	2	3	3	2	2
1097	2	2	55	2	2	3	5	5	14	16	13	1	5	5	4	1	1	1	1	1	1	5	5	5	5	5	5	5	5	5	5	5	5	5	5	5	5	5	5	5	5	5	5	5	5
1098	2	2	33	2	3	3	1	4	12	11	11	1	4	5	3	1	1	1	1	1	0	5	3	5	3	5	3	5	4	5	4	5	3	5	3	5	4	5	3	5	4	5	5	5	5
1099	2	2	28	1	3	3	5	3	13	14	11	2	4	4	3	1	1	1	1	0	1	4	2	4	2	4	2	4	2	4	2	4	2	4	2	4	2	4	3	4	3	4	4	4	4
1100	2	2	24	1	3	3	5	1	11	17	11	3	4	4	4	1	1	1	1	1	1	4	3	4	3	4	4	4	4	4	3	4	3	4	3	4	3	4	3	4	2	4	4	4	4
1101	2	2	25	1	3	1	1	1	11	11	11	1	3	3	3	1	1	1	1	0	0	2	2	2	2	2	2	2	2	2	2	2	2	2	2	2	2	2	2	2	2	2	2	2	2
1102	2	2	40	2	3	3	5	4	12	11	11	1	4	5	3	1	1	1	1	1	1	5	2	5	2	5	2	5	3	5	5	5	3	5	3	5	3	5	3	5	3	5	3	5	3
1103	2	2	28	1	3	3	5	3	12	11	11	2	5	5	4	1	1	1	1	1	1	5	3	5	5	5	3	5	4	5	4	5	3	5	4	5	3	5	3	5	3	5	5	5	5
1104	2	2	37	2	3	3	5	4	12	11	11	1	5	5	3	1	1	1	0	0	0	5	5	5	5	5	5	5	5	5	5	5	5	5	5	5	5	5	5	5	5	5	5	5	5
1105	2	2	33	2	3	3	7	3	13	16	13	3	4	4	3	1	1	1	0	0	1	5	4	5	5	5	2	5	3	5	3	5	3	5	4	5	2	5	4	5	4	5	5	5	5
1106	2	2	26	2	3	2	5	2	11	11	11	4	5	5	5	1	1	1	1	0	0	5	5	5	5	5	5	5	5	5	5	5	5	5	5	5	5	5	5	5	5	5	5	5	5
1107	2	2	25	1	3	3	5	1	11	11	11	3	4	4	5	1	1	1	1	0	0	5	5	5	5	5	5	5	5	5	5	5	5	5	5	5	5	5	5	5	5	5	5	5	5
1108	2	2	33	1	3	3	1	4	12	11	11	2	3	2	3	0	1	0	0	0	0	3	3	3	3	3	3	2	3	3	3	3	3	2	2	3	3	3	3	3	3	3	3	3	3
1109	2	2	22	1	1	3	2	2	11	11	11	1	4	4	2	1	1	1	1	1	0	3	3	3	3	3	3	3	3	3	3	3	3	3	3	3	3	3	3	3	3	3	3	3	3
1110	2	2	27	1	4	3	5	1	12	11	11	2	4	5	3	1	1	1	1	1	1	4	4	4	4	5	4	5	4	4	4	4	4	5	5	5	2	5	2	5	2	5	3	5	4
1111	2	2	34	2	3	3	7	3	13	16	13	2	5	5	1	1	1	1	0	1	1	5	1	5	4	5	1	5	4	5	2	5	1	5	1	5	2	5	2	5	2	5	5	5	3
1112	2	2	41	2	3	3	7	4	13	11	11	3	5	5	4	1	1	1	1	1	1	5	3	5	4	5	4	5	4	5	5	5	4	5	3	5	5	5	4	5	4	5	5	5	5
1113	2	2	32	2	3	3	7	3	12	12	11	3	4	4	1	1	1	1	1	0	1	5	3	5	5	5	3	5	5	5	3	5	3	5	3	5	2	5	3	5	5	5	5	5	5
1114	2	2	28	2	3	3	1	3	12	11	11	1	5	5	2	1	1	1	0	0	1	5	5	5	5	5	4	5	3	5	3	5	4	5	4	5	4	5	4	5	5	5	5	5	5
1115	2	2	25	1	2	3	1	2	11	11	11	1	5	5	1	1	1	0	0	1	1	2	2	4	3	4	3	3	3	3	3	5	2	5	2	5	2	5	2	5	2	5	4	5	2
1116	2	2	37	2	2	3	1	4	12	11	11	2	5	5	2	1	1	1	0	0	0	5	3	5	5	5	4	5	4	5	4	5	3	5	4	5	4	5	4	5	4	5	4	5	4
1117	2	1	24	1	3	3	5	1	11	11	11	1	5	5	3	1	1	0	1	1	1	5	3	5	4	5	4	5	4	5	4	5	5	5	4	5	4	5	4	5	3	5	4	5	4
1118	2	2	41	2	3	3	5	4	13	11	11	1	1	5	2	1	1	1	1	1	1	3	3	4	3	3	3	4	4	4	4	4	3	3	3	5	3	5	3	3	3	4	4	4	3
1119	2	2	44	2	3	3	5	5	13	16	13	1	5	5	4	1	1	1	0	0	0	5	4	4	4	4	4	4	4	4	4	4	4	4	4	4	4	4	4	4	4	4	4	4	4
1120	2	2	33	2	3	3	1	2	12	11	11	2	4	4	2	0	1	1	0	0	0	5	5	5	5	5	5	5	5	5	5	5	5	5	5	5	5	5	5	5	5	5	5	5	5
1121	2	2	29	2	3	3	1	3	12	11	11	2	4	4	3	1	1	1	1	1	1	4	1	4	2	4	2	4	2	4	2	4	2	4	2	4	2	4	2	4	2	4	2	4	2
1122	2	2	40	2	3	3	1	4	13	12	11	4	5	4	2	0	1	1	0	1	1	4	2	5	3	5	3	4	2	5	2	5	2	5	2	5	2	5	3	5	4	5	5	5	5
1123	2	2	34	2	3	3	7	3	12	12	11	3	5	4	3	1	1	1	1	1	1	2	1	2	2	2	2	2	2	3	3	2	2	2	2	2	2	2	2	2	2	2	2	2	2
1124	2	2	37	2	2	3	7	4	12	11	11	2	2	5	4	0	1	1	0	0	0	5	5	5	5	5	5	5	5	5	5	5	5	5	5	5	5	5	5	5	5	5	5	5	5
1125	2	2	22	1	2	3	5	1	11	17	11	1	4	5	4	1	1	1	0	1	1	5	5	5	5	5	5	5	5	5	5	5	5	5	5	5	5	5	5	5	5	5	5	5	5
1126	2	2	26	1	2	3	5	2	11	11	11	1	4	5	4	1	1	1	1	1	0	3	3	3	3	3	3	3	3	3	3	3	3	3	3	3	3	3	3	3	3	3	3	3	3
1127	2	2	54	2	3	2	7	5	15	16	13	1	5	5	5	1	1	1	1	1	1	5	5	5	2	5	2	5	2	5	1	5	1	5	2	5	1	5	2	5	1	5	3	5	3
1128	2	2	26	2	2	3	5	2	11	11	11	3	5	5	2	1	1	1	1	1	1	5	2	4	4	5	2	4	3	5	4	5	4	5	4	5	4	5	4	5	4	5	4	5	4
1129	2	2	45	2	3	3	5	5	14	16	12	3	5	5	2	1	1	1	1	1	1	5	2	3	3	5	2	3	3	3	3	3	3	3	3	3	3	3	3	3	3	3	3	3	3
1130	2	2	39	2	3	3	5	4	12	12	11	2	4	5	3	1	1	1	0	1	1	4	3	5	5	5	4	5	4	5	5	5	5	5	5	5	5	5	5	5	5	5	5	5	5
1131	2	2	26	1	3	3	7	1	11	11	11	2	4	5	3	1	1	1	1	1	1	2	2	2	2	2	2	3	2	2	2	2	2	2	2	2	2	2	2	2	2	2	2	2	2
1132	2	2	36	2	3	3	5	4	13	11	11	2	4	4	3	1	1	1	1	1	0	4	3	4	4	4	4	4	4	3	3	3	3	3	3	3	3	3	3	3	3	3	3	3	3
1133	2	2	34	2	3	3	2	3	13	11	11	2	4	4	2	1	1	1	0	0	0	5	5	5	5	5	5	5	5	5	5	5	5	5	5	5	5	5	5	5	5	5	5	5	5
1134	2	2	35	2	3	3	5	4	13	16	13	2	4	4	2	1	1	1	1	0	0	1	4	3	3	4	4	4	4	4	4	4	4	5	3	5	3	5	4	5	4	5	4	5	4
1135	2	2	32	2	3	3	1	3	12	11	11	1	3	3	3	1	1	1	1	1	1	4	5	5	5	5	5	5	5	5	5	5	5	5	5	5	5	5	5	5	5	5	5	5	5
1136	2	2	33	1	3	3	2	3	13	16	13	2	4	5	1	1	1	1	0	0	1	5	3	5	4	5	2	5	2	5	2	5	3	5	4	5	3	5	4	5	2	5	4	5	4
1137	2	2	31	2	3	3	5	3	12	11	11	2	5	5	2	0	1	1	0	0	1	5	3	5	5	5	3	5	2	5	2	5	3	5	3	5	3	5	4	5	3	5	4	5	4
1138	2	2	36	2	3	3	5	4	12	12	11	1	5	5	5	1	1	1	1	1	1	5	3	5	5	3	3	5	5	5	5	5	5	5	5	5	5	5	5	5	5	5	5	5	5
1139	2	2	31	2	3	3	5	3	12	11	11	3	4	3	3	1	1	1	1	1	1	5	5	4	4	5	5	4	4	5	5	5	5	4	4	4	4	4	4	5	5	4	4	5	5
1140	2	2	32	2	3	3	7	3	13	12	11	3	4	4	3	1	1	1	1	1	1	3	3	3	3	3	3	3	3	3	3	3	3	3	3	3	3	3	3	3	3	3	3	3	3
1141	2	2	34	2	3	3	2	4	12	11	11	1	4	5	3	1	1	1	1	1	1	5	4	5	4	5	4	5	4	5	4	5	4	5	4	5	4	5	4	5	4	5	5	5	4
1142	2	2	28	1	4	3	5	2	12	11	11	4	5	5	4	1	1	1	1	0	1	5	3	5	3	3	3	5	4	5	4	5	3	5	4	5	5	5	3	5	3	5	5	5	5
1143	2	2	26	1	3	3	5	1	11	11	11	2	3	3	2	1	1	1	0	0	1	3	2	4	4	3	3	3	3	3	2	3	2	4	2	4	2	3	2	4	2	5	4	4	3
1144	2	2	27	2	3	3	5	3	12	17	11	3	4	4	2	1	1	1	1	1	1	5	3	5	4	5	3	5	3	5	3	5	3	5	3	5	3	5	3	5	2	5	5	5	5
1145	2	1	35	2	3	3	7	4	13	12	11	5	5	5	3	1	1	1	1	1	1	5	1	5	1	5	3	5	3	5	2	5	1	5	1	5	3	5	2	5	1	5	5	5	5
1146	2	2	23	1	2	2	1	1	11	11	11	2	4	4	2	1	1	1	0	1	0	4	3	5	5	4	4	5	5	5	4	5	4	5	4	5	5	5	4	5	5	5	5	5	4
1147	2	2	51	3	3	3	1	5	13	14	11	2	4	4	2	1	1	1	1	0	1	4	4	4	4	4	4	4	4	5	5	5	5	5	5	5	5	5	5	5	5	5	5	5	5
1148	2	2	25	1	3	3	7	2	12	11	11	2	4	4	2	1	1	1	0	0	0	4	3	4	3	5	5	5	5	5	3	5	3	5	3	5	3	5	3	5	2	5	3	5	3
1149	2	2	24	1	3	3	2	2	11	11	11	4	2	4	3	0	1	1	0	0	0	5	5	5	5	5	5	5	5	5	5	5	5	5	5	5	5	5	5	5	5	5	5	5	5
1150	2	2	36	2	4	3	5	4	13	16	12	4	5	5	4	1	1	1	1	1	1	5	3	5	5	5	5	5	4	5	3	5	3	5	2	5	2	5	2	5	2	5	5	5	5
1151	2	2	36	2	3	3	1	4	13	11	11	2	3	4	1	1	1	1	1	0	0	5	2	4	4	4	4	4	4	4	4	4	4	4	4	4	4	4	4	4	4	4	4	4	4
1152	2	2	39	2	2	1	5	4	12	11	11	2	4	4	1	1	1	1	1	1	1	1	1	4	2	3	3	3	3	3	3	3	3	3	3	4	4	3	3	5	5	3	3	5	5
1153	2	2	51	2	2	1	6	5	13	14	11	1	5	5	5	1	1	1	1	1	1	2	3	3	3	2	3	3	3	3	3	3	3	3	3	3	3	4	4	4	4	4	4	4	4
1154	2	2	34	2	3	3	5	3	12	11	11	2	4	4	1	0	0	1	1	1	1	5	1	5	3	5	3	5	3	4	2	4	2	4	4	1	3	3	3	2	2	3	3	3	3
1155	2	2	42	2	3	3	5	4	14	16	13	1	5	5	5	1	1	1	1	0	0	5	4	5	5	5	5	5	4	5	4	5	4	5	4	5	5	5	4	5	3	5	5	5	5
1156	2	2	32	2	2	3	5	4	12	11	11	1	5	5	2	1	1	1	1	1	1	5	2	5	4	5	3	5	3	5	2	5	2	5	1	5	1	5	2	5	4	5	5	5	5
1157	2	2	42	2	4	3	5	5	13	16	12	1	5	5	5	1	1	1	1	0	1	5	3	5	3	5	3	5	3	5	3	5	3	5	4	5	4	5	3	5	3	5	4	5	5
1158	2	2	44	2	3	3	5	4	13	14	11	2	4	5	2	1	1	1	1	1	1	5	1	5	3	3	1	3	3	3	3	3	3	3	3	3	3	3	3	3	2	5	5	5	5
1159	2	2	36	2	3	3	1	3	12	11	11	2	4	5	4	1	1	1	1	1	1	5	5	5	5	5	5	5	5	5	5	5	5	5	5	5	5	5	5	5	5	5	5	5	5
1160	2	2	29	2	3	3	1	3	12	11	11	3	4	4	4	1	1	1	1	1	1	2	2	4	4	4	4	3	3	4	4	4	4	4	4	4	4	3	3	4	4	4	4	4	4
1161	2	2	26	1	3	3	7	2	12	11	11	4	4	5	4	1	1	1	1	1	1	5	4	5	4	5	4	5	4	5	4	5	4	5	4	5	4	5	4	5	4	5	4	5	4
1162	2	2	27	2	3	3	5	2	12	11	11	4	3	5	1	1	1	1	1	0	0	5	3	5	3	5	3	5	3	5	3	5	3	5	3	5	3	5	3	5	3	5	5	5	4
1163	2	2	44	2	3	3	5	5	12	13	11	2	5	5	4	1	1	1	0	1	1	5	5	5	5	5	5	5	5	5	5	5	5	5	5	5	5	5	5	5	5	5	5	5	5
1164	2	2	32	2	3	3	1	4	12	11	11	3	5	5	1	1	1	1	1	1	1	5	3	5	4	5	4	5	5	5	5	5	5	5	5	5	5	5	5	4	4	4	4	4	4
1165	2	2	35	2	3	3	2	4	12	11	11	3	5	5	3	1	1	1	1	1	1	5	3	5	5	5	3	5	3	5	3	5	2	5	2	5	1	5	1	5	4	5	5	5	5
1166	2	2	29	2	3	3	5	3	12	11	11	4	4	5	2	1	1	1	1	1	1	4	4	4	4	5	5	4	4	5	5	5	5	5	5	5	3	5	3	5	3	5	4	4	3
1167	2	2	26	1	3	3	2	2	12	11	11	5	4	5	5	1	1	1	1	1	0	5	5	5	5	5	5	5	4	5	5	5	5	5	5	5	5	5	5	5	5	5	5	5	5
1168	2	2	26	2	2	3	1	2	12	11	11	5	5	5	5	0	1	1	1	1	1	5	5	5	5	5	3	3	3	4	4	4	4	4	4	4	4	4	4	5	4	5	5	5	5
1169	2	2	41	2	3	3	5	5	12	11	11	3	3	3	3	1	1	1	1	1	1	3	3	3	3	3	3	3	3	3	3	3	3	3	3	3	3	3	3	3	3	3	3	3	3
1170	2	2	30	2	3	3	1	4	12	14	11	1	5	5	3	1	1	1	1	1	1	5	3	5	5	5	4	5	4	5	5	5	3	5	4	5	4	5	4	5	4	5	5	5	5
1171	2	2	37	2	3	3	4	4	13	12	11	2	5	5	4	1	1	1	0	1	1	5	4	5	4	5	4	5	4	5	4	5	4	5	4	5	4	5	4	5	4	5	4	5	4
1172	2	2	25	1	3	3	2	2	11	11	11	1	4	5	1	1	1	1	1	0	1	5	2	5	2	5	3	5	3	5	3	5	2	5	2	5	2	5	2	5	3	5	5	5	5
1173	2	2	45	2	3	3	5	5	13	15	11	4	5	5	5	1	1	1	1	1	1	4	4	5	4	5	4	5	4	5	5	5	4	5	4	5	5	5	4	5	4	5	5	5	5
1174	2	2	39	2	3	3	5	4	13	14	11	1	3	5	3	1	1	1	1	1	1	4	1	1	2	5	4	5	4	5	5	5	5	5	5	5	5	5	5	5	5	5	5	5	5
1175	2	2	33	2	3	3	7	4	13	12	11	4	5	5	5	1	1	1	0	1	1	5	2	5	4	5	5	5	4	5	3	3	3	3	3	2	2	3	3	2	2	5	3	5	3
1176	2	2	34	2	3	3	5	4	12	11	11	2	5	5	4	1	1	1	1	0	1	5	4	4	4	5	5	4	4	4	4	5	5	4	4	5	4	4	4	5	5	5	5	4	4
1177	2	2	33	1	3	3	7	3	13	12	11	5	5	5	5	1	1	1	0	0	1	5	5	5	5	5	5	5	5	5	5	5	5	5	5	5	5	5	5	5	5	5	5	5	5
1178	2	2	42	3	2	3	5	4	13	11	11	1	4	4	2	1	1	1	1	1	1	2	2	3	3	3	3	4	4	4	4	4	4	4	4	4	4	4	4	4	2	4	4	4	4
1179	2	2	27	1	2	3	1	2	12	11	11	2	5	5	4	1	1	1	0	0	1	5	2	5	2	5	3	5	3	5	3	5	3	5	3	5	4	5	4	5	3	5	4	5	3
1180	2	2	34	2	3	3	1	3	12	11	11	2	5	5	1	1	1	1	0	0	1	5	1	5	1	5	1	5	1	5	1	5	1	5	1	5	1	5	1	5	1	5	1	5	1
1181	2	2	36	2	3	3	5	3	12	11	11	4	4	5	2	1	1	1	1	1	1	5	1	5	2	5	1	5	1	5	1	5	1	5	1	5	1	5	1	5	2	5	5	5	2
1182	2	2	30	2	2	1	5	3	12	17	11	2	5	4	1	1	1	1	1	1	1	4	2	3	2	3	3	4	4	2	2	3	3	2	2	4	4	2	3	3	3	5	5	5	5
1183	2	2	38	2	3	3	5	4	12	17	19	3	3	4	4	1	1	1	1	1	1	5	5	5	5	5	5	5	5	5	5	5	5	5	5	5	5	5	5	5	5	5	5	5	5
1184	2	2	35	2	4	3	5	3	13	16	12	4	4	4	3	1	1	1	1	1	1	4	5	4	4	4	4	4	4	4	4	4	4	4	4	4	4	4	4	4	4	4	4	4	5
1185	2	2	35	2	3	3	5	4	13	11	11	1	5	5	2	1	1	1	0	1	1	4	3	5	4	5	4	5	4	5	3	5	4	5	4	5	4	5	4	5	4	5	5	5	5
1186	2	2	36	2	3	1	1	4	13	11	11	1	5	5	2	1	1	1	1	0	1	5	3	5	4	4	4	4	4	4	4	5	4	4	5	5	4	4	4	4	4	4	4	4	5
1187	2	2	35	2	3	3	5	4	13	11	11	3	4	5	3	0	0	1	0	0	0	5	2	5	2	2	2	2	2	2	2	2	2	2	2	2	2	2	2	2	2	4	4	5	5
1188	2	2	34	2	2	3	5	4	13	11	11	3	5	5	3	1	1	1	0	0	1	5	4	5	5	5	4	5	5	5	4	5	4	5	5	5	5	5	5	5	4	5	5	5	5
1189	2	2	37	2	3	3	2	4	12	11	11	1	5	5	2	0	1	1	0	0	1	1	2	1	3	1	3	1	3	1	3	1	2	1	3	1	2	1	2	1	2	1	2	1	2
1190	2	2	52	2	3	3	5	5	15	13	11	3	5	5	4	1	1	1	1	1	1	5	4	5	4	5	4	5	4	5	4	5	4	5	4	5	5	5	4	5	4	5	5	5	5
1191	2	2	28	2	3	3	1	2	12	11	11	3	4	3	2	1	1	1	0	1	1	3	3	4	4	3	3	4	3	4	3	4	3	4	2	4	2	3	2	5	3	5	5	5	4
1192	2	2	32	2	3	3	3	3	12	14	11	4	5	4	2	1	1	1	0	0	1	5	1	5	1	5	1	5	1	5	1	5	1	5	1	5	1	5	1	5	1	5	4	5	4
1193	2	2	26	1	3	3	2	2	12	11	11	3	3	4	1	1	1	1	0	0	0	4	2	4	3	4	2	4	3	4	2	4	2	4	2	4	3	4	3	4	3	4	4	4	3
1194	2	2	36	2	3	3	5	4	13	16	13	2	5	5	4	1	1	1	0	1	0	5	2	5	5	5	3	5	2	5	2	5	3	5	3	4	4	5	3	5	3	5	5	5	4
1195	2	1	28	2	3	3	1	3	12	11	11	1	1	2	2	1	1	1	1	1	0	1	1	3	3	1	1	1	1	1	1	5	5	5	4	5	3	5	3	5	2	5	5	5	4
1196	2	2	52	2	3	3	5	5	13	14	11	3	5	5	4	1	1	1	1	1	1	5	2	5	4	5	2	5	2	5	2	5	2	5	2	5	2	5	2	5	2	5	5	5	3
1197	2	2	31	2	3	3	5	4	12	11	11	2	4	4	3	1	1	1	1	1	1	3	4	5	4	3	3	3	3	3	3	3	3	3	3	3	3	3	3	3	3	5	5	4	4
1198	2	2	28	1	2	3	5	2	12	11	11	4	5	5	2	1	1	1	0	1	0	5	5	5	5	5	5	5	5	5	4	5	4	5	4	5	4	5	4	5	4	5	5	5	5
1199	2	2	42	2	3	3	5	4	13	12	11	1	5	5	2	1	1	1	0	1	1	5	5	5	5	5	5	5	5	5	5	5	5	5	5	5	5	5	5	5	5	5	5	5	5
1200	2	2	36	2	3	3	5	4	13	11	11	4	5	5	4	1	1	1	1	1	1	5	5	5	5	5	5	5	5	5	5	5	5	5	5	5	5	5	5	5	5	5	5	5	5
1201	2	2	53	2	3	3	5	5	15	16	12	3	4	5	3	1	1	1	1	1	1	4	3	5	5	5	5	5	5	5	5	3	3	3	3	5	5	5	5	4	3	5	5	5	5
1202	2	2	36	2	3	3	1	4	13	12	11	4	4	4	4	1	1	1	1	1	1	5	5	5	5	5	5	5	5	5	5	5	5	5	5	5	5	5	5	5	5	5	5	5	5
1203	2	2	36	2	3	3	2	4	12	12	11	3	4	4	4	1	1	1	0	0	1	5	4	5	4	5	4	5	4	5	4	5	4	5	4	5	4	5	4	5	4	5	4	5	4
1204	2	2	25	1	3	3	5	2	11	11	11	1	5	5	2	1	1	1	1	1	1	4	4	4	4	4	4	4	4	4	4	4	4	4	4	4	4	4	4	4	3	4	4	4	4
1205	2	2	41	2	3	3	5	4	14	16	12	4	4	5	4	1	1	1	1	1	1	5	4	5	4	5	4	5	4	5	3	5	3	5	4	5	4	5	4	5	3	5	5	5	4
1206	2	2	33	2	3	3	1	3	12	11	11	4	3	4	3	1	1	1	1	1	1	3	2	4	4	2	2	3	3	3	3	3	3	3	3	3	3	3	3	2	2	5	5	5	5
1207	2	2	34	2	3	3	5	4	13	11	11	3	4	4	2	0	1	1	1	0	1	3	3	4	3	3	3	3	4	3	4	4	4	5	4	5	4	4	5	5	4	4	5	4	4
1208	2	2	41	2	3	3	1	4	13	11	11	1	4	4	4	1	1	1	0	1	0	5	3	5	3	4	4	3	4	4	4	4	3	4	4	5	5	4	4	3	3	5	5	3	3
1209	2	2	54	2	3	3	7	5	13	14	11	1	5	5	5	0	0	0	0	0	1	5	2	5	3	5	2	5	2	5	3	5	2	5	2	5	3	5	2	5	2	5	3	5	4
1210	2	2	34	2	3	3	5	4	13	13	11	2	4	4	2	1	1	1	1	1	1	2	2	3	3	2	2	3	3	2	2	2	2	2	2	3	3	3	3	3	3	4	4	4	4
1211	2	2	48	2	3	3	2	5	13	11	11	4	4	5	1	0	1	1	0	0	1	5	1	4	4	5	2	5	3	5	4	5	2	5	2	5	2	5	2	5	2	5	5	5	4
1212	2	2	26	2	3	3	5	2	11	11	11	3	5	5	4	1	1	1	0	1	0	5	3	5	5	5	5	5	5	5	5	5	5	5	5	5	5	5	5	5	5	5	5	5	5
1213	2	2	29	2	3	3	5	3	12	11	11	4	4	4	2	1	1	1	0	0	0	5	5	5	5	5	5	5	5	5	5	5	5	5	5	5	5	5	5	5	5	5	5	5	5
1214	2	2	28	1	3	3	4	2	12	11	11	1	3	4	3	1	1	1	1	0	1	5	4	5	4	5	4	5	4	5	4	5	4	5	4	5	4	5	4	5	4	5	4	5	4
1215	2	2	36	2	3	3	5	4	13	11	11	3	3	5	4	1	1	1	1	1	1	4	4	4	4	4	4	4	4	4	4	4	4	4	4	4	4	4	4	4	4	4	4	4	4
1216	2	2	24	1	3	3	5	1	11	11	11	3	4	4	4	1	1	0	0	0	0	4	4	4	4	4	4	4	4	5	5	4	4	4	4	4	4	4	4	4	4	4	4	4	4
1217	2	2	32	2	3	3	5	4	13	11	11	3	4	4	2	1	1	1	0	0	1	5	1	5	3	5	1	5	1	5	1	4	1	5	1	5	1	5	1	5	2	5	3	5	2
1218	2	2	31	2	3	3	1	3	12	12	11	4	5	5	4	1	1	1	1	1	1	4	3	4	3	5	3	5	3	5	3	5	3	5	3	5	3	5	3	5	3	5	3	5	3
1219	2	2	29	2	2	3	5	3	12	11	11	3	4	4	1	1	1	1	1	1	1	5	2	5	3	5	2	5	3	5	1	5	2	5	2	5	2	5	2	5	2	5	3	5	4
1220	2	2	38	2	3	1	7	4	12	11	11	3	3	5	2	1	1	1	0	1	0	5	5	5	5	5	5	5	5	5	5	5	5	5	5	5	5	5	5	5	5	5	5	5	5
1221	2	2	46	2	3	3	1	5	13	14	11	2	5	5	2	1	1	1	1	1	0	5	5	5	5	5	5	5	5	5	5	5	5	5	5	5	5	5	5	5	5	5	5	5	5
1222	2	2	25	1	3	3	5	2	11	11	11	4	5	5	3	1	1	1	0	0	0	5	3	5	4	5	5	5	4	5	4	5	5	5	5	5	5	5	5	5	5	5	4	5	5
1223	2	2	38	2	3	3	5	4	12	11	11	3	5	5	3	1	1	1	1	0	1	5	2	5	3	5	2	5	2	5	2	5	2	5	2	5	2	5	3	5	4	5	5	5	4
1224	2	2	28	1	3	3	5	2	12	11	11	1	4	5	5	1	1	1	1	1	1	5	5	5	5	5	5	5	5	5	5	5	5	5	5	5	5	5	5	5	4	5	5	5	5
1225	2	2	31	2	3	3	5	3	12	11	11	1	5	5	2	1	1	1	1	1	1	5	2	5	5	5	2	5	2	2	2	2	2	2	2	5	2	5	2	5	5	5	5	5	3
1226	2	2	42	2	3	3	5	4	13	11	11	2	5	5	3	1	1	1	0	1	0	3	3	5	4	4	3	5	5	4	4	5	5	5	3	5	5	5	5	5	5	5	5	5	5
1227	2	2	33	2	3	3	5	4	12	11	11	2	1	5	4	1	1	1	0	1	1	4	3	5	5	5	4	5	4	5	4	5	3	5	4	5	4	5	5	5	5	5	5	5	4
1228	2	2	30	1	3	3	1	3	12	11	11	1	5	5	5	1	1	1	1	1	1	5	5	5	5	5	5	5	5	5	5	5	5	5	5	5	5	5	5	5	5	5	5	5	5
1229	2	2	45	2	3	3	5	5	12	12	11	4	5	5	3	1	1	1	1	1	1	5	2	5	3	5	5	5	5	5	3	5	2	5	2	5	2	5	2	5	4	5	5	5	5
1230	2	2	42	2	3	3	5	5	14	16	13	2	5	5	4	1	1	1	1	1	1	4	3	4	3	5	3	5	3	5	5	4	3	4	4	4	2	4	3	5	2	5	5	5	5
1231	2	2	35	2	3	3	5	4	13	11	11	2	4	4	2	0	1	1	0	0	1	4	2	5	5	5	2	3	3	4	3	4	3	5	3	5	4	5	3	4	2	5	5	5	5
1232	2	2	22	1	2	3	5	1	11	11	11	3	3	3	3	1	1	1	1	1	1	5	3	3	3	3	3	3	3	3	3	3	3	3	3	3	3	3	3	3	3	3	3	3	3
1233	2	2	45	2	2	2	1	5	13	14	13	5	4	5	3	1	1	1	1	1	1	1	2	5	5	2	2	3	3	4	4	1	1	1	1	3	3	2	2	2	2	4	4	4	4
1234	2	2	41	2	3	3	1	5	13	12	11	5	5	5	5	1	1	1	1	1	1	5	2	5	3	5	1	5	2	5	2	5	2	5	2	5	2	5	2	5	1	5	4	5	4
1235	2	2	32	2	3	2	1	3	12	11	11	3	5	5	2	1	1	1	1	1	1	4	3	5	2	5	3	5	3	5	3	5	2	5	2	5	3	5	3	5	2	5	5	5	5
1236	2	2	40	2	3	3	5	4	13	16	13	5	4	5	3	1	1	1	1	0	0	5	4	3	3	5	3	5	3	4	3	4	4	4	4	4	3	5	3	5	2	5	4	5	3
1237	2	2	47	2	3	3	5	5	14	16	12	2	4	4	3	0	1	0	0	0	0	4	3	4	4	4	3	4	3	4	3	4	2	3	2	4	2	4	2	4	1	4	4	4	4
1238	2	2	46	2	2	3	7	5	14	16	13	2	4	4	1	1	1	1	1	1	1	5	3	5	4	3	3	5	3	3	3	3	3	3	3	4	3	4	4	3	3	4	4	4	4
1239	2	2	28	2	3	3	4	3	12	11	11	1	5	5	4	1	1	1	1	1	1	5	4	5	4	5	4	5	4	5	4	5	4	5	4	5	4	5	4	5	4	5	4	5	4
1240	2	2	49	2	3	3	1	5	15	16	13	4	5	5	4	1	1	1	1	1	1	4	3	5	3	3	2	4	3	4	4	4	3	5	3	5	3	5	2	4	2	5	3	4	3
1241	2	2	42	2	3	3	5	4	13	16	13	1	5	5	4	1	1	1	0	1	1	5	4	5	4	5	3	5	3	5	3	5	3	5	3	5	3	5	4	5	2	5	5	5	5
1242	2	2	33	2	3	3	3	3	12	11	11	5	4	4	1	1	1	1	1	1	1	5	1	5	4	5	2	5	1	5	1	5	1	5	2	5	1	5	2	5	4	5	5	5	5
1243	2	2	38	2	3	3	5	4	13	12	11	1	4	4	3	1	1	1	1	0	1	5	5	5	5	5	5	5	5	5	5	5	5	5	5	5	5	5	5	5	5	5	5	5	5
1244	2	2	27	2	4	3	3	1	11	11	11	1	4	4	2	1	1	1	1	0	0	3	2	5	3	1	1	1	1	1	1	1	1	1	1	1	1	1	1	1	1	5	5	5	5
1245	2	2	41	2	3	3	5	5	13	12	11	4	4	5	4	0	1	1	0	0	1	5	5	5	5	5	5	5	5	5	5	5	5	5	5	5	5	5	5	5	5	5	5	5	5
1246	2	2	32	2	3	3	2	3	12	11	11	4	5	5	3	1	1	1	1	0	1	4	4	5	4	5	4	5	4	5	3	5	4	5	4	5	3	5	4	5	3	5	4	5	4
1247	2	2	33	2	3	3	1	4	13	12	11	2	4	4	2	1	1	1	1	1	1	1	3	5	5	3	3	4	4	5	3	5	3	5	3	5	5	5	5	5	5	5	5	5	5
1248	2	2	27	1	2	3	2	2	12	11	11	2	3	4	4	1	1	1	0	0	0	3	3	3	3	4	3	4	3	4	4	4	4	4	4	5	4	5	5	5	5	5	5	5	5
1249	2	2	34	2	3	1	5	4	13	12	11	2	4	4	2	0	1	1	0	1	1	4	1	4	2	4	1	4	1	4	2	4	1	4	1	5	1	4	2	5	1	5	2	5	2
1250	2	2	27	1	3	3	5	2	11	17	11	2	4	4	3	1	1	1	0	0	0	4	3	5	4	4	3	4	4	5	3	4	3	5	4	5	4	5	3	5	4	5	5	5	5
1251	2	2	36	2	3	3	5	4	13	11	11	4	5	5	3	1	1	1	1	1	1	5	4	5	5	5	5	5	5	5	5	5	5	5	5	5	5	5	5	5	5	5	5	5	5
1252	2	2	42	2	3	3	5	5	13	16	13	2	4	5	1	1	1	1	0	0	1	5	1	5	2	5	2	5	2	5	1	5	1	5	1	5	2	5	2	5	3	5	3	5	4
1253	2	2	34	2	3	3	5	4	13	16	12	2	4	5	1	0	1	1	1	0	0	5	3	5	3	5	4	5	3	5	1	5	1	5	1	5	2	5	2	5	1	5	5	5	4
1254	2	2	38	2	3	1	2	4	13	12	11	1	3	4	4	1	1	1	1	0	1	2	3	2	3	3	3	3	3	3	3	3	3	3	3	3	3	3	3	3	3	3	3	3	3
1255	2	1	25	1	3	3	2	2	11	11	11	1	5	5	4	1	1	1	1	1	1	5	5	5	5	5	5	5	5	5	5	5	5	5	5	5	5	5	5	5	5	5	5	5	5
1256	2	2	46	2	3	3	5	5	14	16	13	2	5	5	4	1	1	1	1	1	1	5	3	5	4	4	3	5	2	5	3	5	3	5	2	5	2	4	2	5	1	5	5	5	4
1257	2	2	33	2	3	3	2	3	13	11	11	3	4	5	2	1	1	1	1	1	1	5	1	5	3	5	2	5	3	5	2	5	1	5	1	5	1	5	2	5	1	5	4	5	3
1258	2	2	37	2	3	3	2	4	13	13	11	1	2	4	1	1	1	1	0	1	1	5	3	5	4	5	4	5	4	5	4	5	4	5	4	3	4	5	4	5	3	5	3	5	3
1259	2	2	41	2	3	3	5	4	13	12	11	2	4	5	4	0	1	1	1	0	1	5	4	5	4	5	4	5	5	5	4	5	5	5	5	5	5	5	5	5	5	5	5	5	5
1260	2	2	33	2	3	3	5	3	12	11	11	1	5	5	4	1	1	1	0	1	0	5	5	5	5	5	5	5	5	5	5	5	5	5	5	5	5	5	5	5	5	5	5	5	5
1261	2	2	42	2	3	3	5	4	13	11	11	4	5	5	3	1	1	1	1	1	1	5	3	5	5	5	3	5	4	4	4	5	3	5	3	5	3	5	3	5	5	5	5	5	4
1262	2	2	34	2	3	3	2	4	13	14	11	1	5	4	2	1	1	1	1	1	1	5	2	5	3	4	3	5	3	5	3	5	3	5	3	5	2	4	2	4	3	5	4	4	3
1263	2	2	36	2	3	2	6	4	13	16	13	3	5	4	3	1	1	1	1	0	1	5	3	5	3	5	3	4	3	5	2	2	2	4	2	5	4	5	3	1	1	5	4	3	3
1264	2	2	52	2	3	3	5	5	15	16	13	1	4	4	3	1	1	1	0	0	1	4	3	4	4	3	3	4	4	3	3	3	3	3	3	3	3	3	3	3	3	5	5	4	4
1265	2	2	26	2	2	3	4	2	12	11	11	3	4	4	3	1	1	1	1	0	0	4	4	4	4	4	4	4	4	4	4	4	4	4	4	4	4	4	4	4	4	4	4	4	4
1266	2	2	55	2	3	3	6	5	13	16	13	3	4	4	4	1	1	1	1	1	1	3	3	5	3	5	3	5	3	5	3	5	4	5	4	5	4	5	3	5	2	5	4	5	4
1267	2	2	39	2	3	3	7	4	13	11	11	3	5	5	3	1	1	1	0	0	0	5	4	5	5	5	5	5	4	5	4	5	4	5	4	5	5	5	5	5	5	5	5	5	5
1268	2	2	32	2	3	2	6	4	13	11	11	1	4	5	3	1	1	1	0	1	0	4	4	5	4	4	4	5	5	3	3	3	3	5	5	5	5	5	5	4	4	5	5	5	5
1269	2	2	27	2	3	3	5	2	11	11	11	3	4	5	2	1	1	1	1	1	1	5	5	5	5	5	5	5	5	5	5	5	5	5	5	5	5	5	5	5	5	5	5	5	5
1270	2	2	40	2	3	2	7	4	14	16	13	2	4	4	1	1	1	1	0	1	1	4	4	1	1	5	2	5	1	5	2	5	2	5	2	5	2	5	2	5	2	5	3	5	3
1271	2	2	50	2	2	3	5	5	14	13	11	4	4	4	3	1	1	1	1	0	1	3	3	5	5	4	4	4	4	4	4	4	4	4	4	5	5	5	5	5	5	5	5	5	5
1272	2	2	36	2	3	3	5	4	13	11	11	5	5	5	5	1	1	1	1	1	1	5	5	5	5	5	5	5	5	5	5	5	5	5	5	5	5	5	5	5	5	5	5	5	5
1273	2	2	36	2	3	3	5	4	12	11	11	3	5	5	3	1	1	1	0	1	1	5	3	5	3	5	4	5	4	5	4	5	4	5	4	5	4	5	4	5	4	5	4	5	4
1274	2	2	41	2	3	3	6	4	14	16	13	2	5	5	4	1	1	1	1	1	1	4	4	3	3	5	4	5	3	5	4	5	4	4	4	5	4	4	4	5	4	4	5	4	4
1275	2	2	28	1	3	3	5	2	12	11	11	2	4	4	1	1	1	1	1	1	1	4	2	4	2	4	2	4	3	5	2	4	3	4	2	4	3	4	3	4	2	5	4	5	3
1276	2	2	25	2	3	2	1	2	12	11	11	2	4	4	3	1	1	1	1	1	1	5	4	5	5	4	4	5	4	5	4	5	4	5	5	5	5	4	4	5	5	5	5	5	5
1277	2	2	33	2	3	3	2	4	13	11	11	2	3	4	4	1	1	0	1	1	1	4	4	5	4	5	4	5	5	5	5	5	5	5	5	5	5	5	5	5	5	5	5	5	5
1278	2	1	29	2	2	2	1	2	12	11	11	1	5	3	3	1	1	1	0	0	0	5	3	5	5	5	3	5	3	5	5	5	5	5	5	5	5	5	5	5	5	5	5	5	5
1279	2	2	53	2	3	3	4	5	15	17	11	3	4	4	4	1	1	1	1	0	1	5	3	3	3	5	3	5	3	5	3	5	3	5	2	5	3	5	3	5	3	5	5	5	5
1280	2	2	39	2	3	3	4	4	14	16	13	2	4	4	3	1	1	1	1	1	1	4	5	3	4	4	4	4	4	3	3	3	3	4	4	4	4	4	4	3	3	3	3	3	3
1281	2	2	27	2	3	3	2	3	12	11	11	2	4	4	1	1	1	1	1	1	1	3	2	4	3	5	2	4	3	5	3	4	3	5	3	5	3	5	4	4	3	5	4	5	3
1282	2	2	46	2	3	2	6	5	13	16	13	2	4	5	2	1	1	1	1	1	1	4	3	5	5	4	4	4	4	5	5	5	5	5	5	5	5	5	5	5	5	5	5	5	5
1283	2	2	53	2	3	3	7	5	14	17	11	1	5	5	4	1	1	1	1	1	1	5	2	5	3	5	3	5	3	4	3	5	2	5	3	5	3	5	4	5	4	5	5	5	4
1284	2	2	27	1	2	3	2	2	12	11	11	1	1	5	2	1	1	1	1	1	1	5	3	5	5	5	5	5	5	5	5	5	5	5	5	5	5	5	5	5	5	5	5	5	5
1285	2	2	28	1	3	2	1	3	12	11	11	3	3	4	4	1	1	1	1	1	0	5	5	5	5	5	5	5	5	5	5	5	5	5	5	5	5	5	5	5	5	5	5	5	5
1286	2	2	28	1	2	3	2	2	12	11	11	1	5	5	4	1	1	1	1	1	1	5	2	5	5	5	5	5	5	5	5	5	5	5	5	5	5	5	5	5	5	5	5	5	5
1287	2	2	35	2	3	3	1	4	13	11	11	3	2	5	4	1	1	1	1	1	1	5	5	5	5	5	5	5	5	5	5	5	5	5	5	5	5	5	5	5	5	5	5	5	5
1288	2	2	23	1	2	3	4	1	11	17	19	2	3	4	4	1	1	1	1	1	1	5	5	5	5	5	5	5	4	5	4	5	4	5	4	5	5	5	5	5	4	5	5	5	5
1289	2	2	45	2	3	3	5	5	15	16	13	3	4	5	4	1	1	1	1	1	1	5	2	5	2	4	2	5	2	5	2	5	2	5	2	5	2	5	2	5	1	5	5	5	3
1290	2	2	39	2	3	2	2	4	13	16	13	3	4	5	2	1	1	1	1	1	1	5	5	5	5	5	2	5	2	5	3	5	4	5	3	5	2	5	4	5	1	5	4	5	3
1291	2	2	30	2	2	3	5	3	12	11	11	3	4	4	4	1	1	1	1	1	1	5	1	5	2	5	2	5	2	5	3	5	1	5	1	5	2	5	3	5	4	5	3	5	3
1292	2	2	31	2	3	3	5	3	13	12	11	4	5	5	3	1	1	1	1	0	1	5	1	5	2	5	2	5	2	5	3	5	4	5	3	5	3	5	3	5	2	5	5	5	4
1293	2	2	33	2	2	3	6	3	12	11	11	3	5	5	3	1	1	1	1	1	1	5	1	5	2	3	3	3	3	3	3	3	3	3	3	3	3	3	3	3	3	5	5	3	3
1294	2	2	30	2	3	3	5	3	12	11	11	4	4	4	4	1	1	1	1	0	1	4	4	4	5	4	4	5	5	4	4	5	4	4	4	5	5	5	5	5	5	5	5	5	4
1295	2	2	28	2	3	2	1	4	13	12	11	5	5	5	1	1	1	1	0	0	0	5	3	5	3	5	1	5	2	5	2	5	2	5	2	5	2	5	2	5	2	5	2	5	2
1296	2	2	35	2	3	3	5	4	13	11	11	4	5	5	3	1	1	1	1	0	0	5	2	5	5	4	2	5	4	5	4	5	4	5	5	5	5	5	5	5	4	5	5	5	5
1297	2	2	42	2	3	2	1	5	13	12	11	3	4	4	2	0	1	1	0	1	1	5	4	5	5	3	3	4	3	3	1	3	2	4	2	4	2	4	2	4	4	5	5	5	5
1298	2	2	28	2	2	2	2	3	12	12	13	3	4	5	3	1	1	1	1	1	1	5	2	5	5	2	2	2	2	2	2	2	2	2	2	3	3	3	4	2	2	2	2	2	2
1299	2	2	33	2	3	3	2	4	13	11	11	5	5	5	5	1	1	1	1	1	1	5	5	5	5	5	5	5	5	5	5	5	5	5	5	5	5	5	5	5	3	3	5	5	5
1300	2	2	47	2	3	1	7	4	13	11	11	3	4	4	2	1	1	1	0	0	1	5	4	5	4	5	4	5	4	5	4	5	4	5	4	5	4	5	4	5	4	5	4	5	4
1301	2	2	34	2	3	3	5	3	12	11	11	3	5	5	5	1	1	1	1	1	1	5	3	5	5	3	3	5	3	5	3	5	3	5	3	5	3	5	3	5	3	5	3	5	3
1302	2	2	25	1	3	3	6	2	12	11	11	5	5	5	2	0	1	1	1	0	1	5	2	5	3	5	1	5	3	5	2	5	2	5	2	5	2	5	2	5	1	5	5	5	5
1303	2	2	40	2	3	3	5	4	12	11	11	5	5	5	5	1	1	1	0	1	0	5	5	5	5	5	5	5	5	5	5	5	5	5	5	5	5	5	5	5	5	5	5	5	5
1304	2	2	32	2	3	1	2	3	13	11	11	1	5	5	3	1	1	1	1	1	1	5	3	4	3	5	5	5	4	5	3	5	3	5	3	5	3	5	3	5	3	5	3	5	3
1305	2	1	25	1	3	3	2	1	11	11	11	2	3	4	3	1	1	1	1	1	1	4	4	5	5	5	5	5	5	5	5	5	5	5	5	5	5	5	5	5	5	5	5	5	5
1306	2	1	25	1	3	3	5	1	11	11	11	1	4	5	1	1	1	1	1	1	1	4	3	3	3	3	3	3	3	3	3	3	3	3	3	3	3	3	3	3	3	3	3	3	3
1307	2	2	26	2	3	1	7	3	12	11	11	1	5	4	2	1	1	1	1	1	1	5	3	4	3	3	3	3	3	3	3	3	3	3	3	3	3	3	3	3	3	3	3	3	3
1308	2	2	38	2	2	3	5	4	12	11	11	1	5	5	1	1	1	1	1	0	0	5	5	5	5	5	5	5	5	5	5	5	5	5	5	5	5	5	5	5	5	5	5	5	5
1309	2	2	35	2	3	3	5	3	13	11	11	1	3	4	2	1	1	1	1	1	0	5	5	5	5	5	3	5	5	2	2	5	3	5	2	5	2	5	2	5	5	5	5	5	5
1310	2	2	40	2	3	3	5	4	14	16	13	4	4	4	1	1	1	1	1	0	1	1	1	2	2	2	2	2	2	1	1	1	1	1	1	1	1	2	2	1	1	5	5	5	5
1311	2	2	45	2	3	2	6	5	14	16	13	2	5	5	2	1	1	1	1	1	1	5	1	5	3	5	2	5	3	5	2	5	3	5	3	5	4	5	4	5	4	5	4	5	4
1312	2	2	50	2	3	3	6	5	15	16	15	2	4	4	3	1	1	1	1	1	0	4	4	4	4	4	4	4	4	4	4	4	4	4	4	4	4	4	4	4	4	4	4	4	4
1313	2	2	30	1	3	3	5	3	12	11	11	3	4	5	3	0	1	1	1	0	1	5	4	5	4	5	4	5	4	5	4	5	4	5	5	5	5	5	5	5	5	5	5	5	5
1314	2	2	26	1	3	3	5	2	11	11	11	4	5	5	3	1	1	1	1	1	1	5	5	5	5	5	5	5	5	5	5	5	5	5	5	5	5	5	5	5	5	5	5	5	5
1315	2	2	38	2	3	3	6	4	13	11	11	4	5	5	1	1	1	1	0	0	1	5	5	4	4	4	4	4	4	4	4	3	3	3	3	4	4	4	4	3	3	4	4	4	4
1316	2	2	36	2	3	3	5	4	13	11	11	1	3	3	3	1	1	1	1	1	1	4	3	4	3	3	3	4	3	3	3	3	3	3	3	5	4	3	3	3	4	5	4	4	3
1317	2	2	31	2	3	3	6	2	13	11	11	2	4	4	3	1	1	1	1	1	1	5	5	5	4	4	4	4	4	5	5	5	5	5	5	5	5	5	5	5	5	5	5	5	5
1318	2	2	32	2	3	2	6	4	13	12	11	4	4	4	4	1	1	1	1	1	1	4	2	4	3	4	2	4	2	4	2	4	2	4	2	4	2	4	2	4	2	4	3	4	3
1319	2	2	36	2	3	3	5	4	12	12	11	4	5	4	2	1	1	1	0	0	0	4	3	5	5	5	4	5	4	5	3	5	4	5	4	5	4	5	4	5	4	5	4	5	4
1320	2	2	31	2	3	2	1	3	12	11	11	2	4	4	3	1	1	1	1	1	1	4	4	5	5	5	5	5	5	5	5	5	5	5	5	5	5	5	5	5	5	5	5	5	5
1321	2	2	30	2	3	2	6	3	12	16	13	3	4	4	4	1	1	1	1	1	1	5	5	5	4	5	4	5	4	5	4	5	4	5	4	5	4	5	4	5	4	5	4	5	4
1322	2	2	27	1	2	1	1	1	12	11	11	3	4	4	2	1	1	1	0	1	1	1	2	1	2	1	2	1	2	1	2	1	2	1	3	1	2	1	2	1	2	1	2	1	2
1323	2	2	31	2	3	3	5	4	13	12	11	1	5	5	1	1	1	1	1	1	1	5	1	5	1	5	5	5	1	5	1	5	1	5	1	5	1	5	1	5	1	5	2	5	3
1324	2	2	23	1	3	3	5	1	11	11	11	4	5	5	4	1	1	1	0	1	0	5	5	5	5	5	5	5	5	5	4	5	4	5	4	5	5	5	5	5	4	5	5	5	5
1325	2	2	27	1	4	3	5	1	11	11	11	1	5	5	4	1	1	1	1	1	1	5	4	5	5	5	5	5	5	5	5	5	5	5	5	5	5	5	5	5	5	5	5	5	5
1326	2	2	27	1	3	3	5	1	11	11	11	4	5	5	1	0	1	1	0	1	1	5	4	5	4	5	4	5	4	5	4	5	4	5	4	5	4	5	4	5	4	5	4	5	4
1327	2	2	20	2	3	3	2	3	12	11	11	4	4	5	2	1	1	1	1	1	1	5	4	5	5	5	5	5	5	5	5	5	3	5	4	5	4	5	4	5	2	5	5	5	5
1328	2	2	51	2	3	3	2	5	12	12	11	5	5	5	4	1	1	1	1	1	1	5	5	5	5	5	5	5	5	5	5	5	5	5	5	5	5	5	5	5	5	5	5	5	5
1329	2	2	33	2	3	1	7	4	12	11	11	1	4	5	2	1	1	1	1	1	1	5	5	5	5	5	5	5	5	5	5	5	5	5	5	5	5	5	5	5	5	5	5	5	5
1330	2	2	32	2	3	3	5	4	12	11	11	1	4	5	2	1	1	1	1	1	1	1	3	1	3	5	3	5	3	5	3	5	3	5	3	5	3	5	3	5	3	5	5	5	3
1331	2	2	35	2	3	3	5	4	13	13	11	1	3	5	3	0	1	1	1	0	1	5	2	5	3	5	3	5	3	5	3	5	3	5	3	5	3	5	3	5	2	5	5	5	4
1332	2	2	27	1	2	3	5	2	12	11	11	2	4	4	3	1	1	1	1	0	0	4	3	3	3	4	4	4	4	4	4	4	4	4	4	4	4	4	4	4	4	4	4	4	4
1333	2	2	35	2	3	3	5	4	13	12	11	3	3	4	2	1	1	1	0	0	0	5	5	5	5	5	4	5	4	5	4	5	4	5	4	5	5	5	4	5	5	5	5	5	5
1334	2	2	35	2	3	3	5	4	12	11	11	5	5	5	5	1	1	1	0	1	0	5	5	5	5	5	5	5	5	5	5	5	5	5	5	5	5	5	5	5	5	5	5	5	5
1335	2	2	26	2	3	3	5	2	11	17	11	1	4	4	2	1	1	1	1	1	1	5	4	5	4	5	4	5	4	5	3	5	4	5	4	5	4	5	4	5	3	5	4	5	4
1336	2	2	23	1	3	3	5	1	11	11	11	4	3	3	1	1	1	1	0	0	0	4	1	4	2	4	1	4	1	4	1	3	1	4	1	4	2	4	2	4	2	4	4	4	2
1337	2	2	36	2	3	3	5	4	12	12	11	4	4	5	5	1	1	1	0	0	0	5	4	5	3	5	4	5	4	5	4	5	4	5	4	5	3	5	3	5	3	5	5	5	4
1338	2	2	26	1	2	1	7	2	12	11	11	1	3	4	3	1	1	1	1	1	0	4	2	5	3	4	2	5	2	4	1	4	1	4	1	4	1	4	2	4	1	5	4	5	4
1339	2	2	37	2	3	3	5	4	12	12	11	1	5	5	4	1	1	1	1	1	1	5	2	5	3	5	3	5	3	5	3	5	3	5	3	5	3	5	3	5	3	5	4	5	4
1340	2	2	36	2	3	3	3	4	13	16	13	1	5	5	4	1	1	1	1	1	1	5	1	5	2	5	1	5	2	5	1	5	1	5	2	5	2	5	2	5	3	5	4	5	4
1341	2	2	37	2	3	2	1	4	13	14	11	3	4	4	2	1	1	1	1	0	1	5	4	1	1	1	2	3	3	3	3	2	2	2	2	3	3	3	3	3	3	5	5	5	5
1342	2	2	27	2	3	3	5	2	12	11	11	3	5	5	3	1	1	1	1	1	1	5	2	5	3	5	3	5	3	5	4	5	3	5	3	5	3	5	3	5	2	5	3	5	4
1343	2	2	23	1	3	3	5	1	11	11	11	3	5	5	2	1	1	1	1	0	1	5	2	5	2	5	5	5	4	5	4	5	2	5	2	5	2	5	2	5	4	5	4	5	4
1344	2	2	25	1	3	3	5	1	11	11	11	1	5	5	4	1	1	1	1	1	1	5	2	5	2	5	3	5	2	5	3	5	3	5	2	5	3	5	3	5	2	5	4	5	4
1345	2	2	42	2	3	3	5	4	12	12	11	5	5	5	4	1	1	1	1	0	1	5	5	5	4	5	4	5	4	5	4	5	4	5	4	5	4	5	4	5	2	5	4	5	4
1346	2	2	41	2	3	3	6	4	13	11	11	3	4	5	2	1	1	1	0	1	1	5	2	5	4	5	2	5	3	5	2	5	2	5	2	5	3	5	3	5	2	5	5	5	3
1347	2	2	38	2	3	3	2	4	13	12	11	2	4	4	3	1	1	1	1	1	1	4	4	4	4	4	4	4	4	4	4	5	4	4	4	4	4	4	4	4	4	4	4	4	4
1348	2	2	33	1	3	3	5	4	12	12	11	2	5	5	5	1	1	1	0	1	1	5	4	5	5	5	5	5	4	5	5	5	3	5	5	5	4	5	4	5	3	5	5	5	5
1349	2	2	55	2	3	3	5	5	13	14	11	3	4	5	4	1	1	1	1	1	1	1	3	1	1	1	4	1	3	1	3	1	4	1	4	1	4	1	4	1	4	1	5	1	5
1350	2	2	25	1	4	3	2	1	12	11	11	4	4	4	1	1	1	1	1	0	0	5	4	5	5	5	3	5	3	5	3	5	3	5	3	5	4	5	4	5	5	5	5	5	5
1351	2	2	53	2	2	3	5	5	13	14	11	4	5	5	3	1	0	1	1	0	0	5	5	5	5	5	5	5	5	5	5	5	5	5	5	5	5	5	5	5	5	5	5	5	5
1352	2	2	43	2	3	3	2	5	13	14	11	2	5	4	3	1	1	1	1	0	1	4	4	4	4	4	4	4	4	4	4	4	4	4	4	4	4	4	4	4	4	4	4	4	4
1353	2	2	33	1	3	3	2	3	13	16	12	3	4	5	3	1	1	1	1	0	1	3	2	3	2	3	2	3	2	3	2	2	2	2	2	2	2	2	2	2	2	3	3	3	3
1354	2	2	38	2	2	3	2	4	12	11	11	2	4	4	3	1	1	1	0	1	1	4	3	4	3	4	3	4	3	3	3	4	3	4	3	4	3	3	3	3	4	4	4	4	4
1355	2	2	35	2	2	2	6	4	12	11	11	4	5	5	2	1	1	1	1	1	1	3	1	5	3	5	1	5	3	5	1	5	1	5	3	3	3	3	1	5	1	5	3	5	3
1356	2	2	37	3	1	3	5	4	12	11	11	3	5	5	3	1	1	1	1	1	1	5	3	5	4	5	3	5	3	5	4	5	2	5	2	5	2	5	3	5	1	5	3	5	3
1357	2	2	33	2	4	3	5	3	13	16	12	2	3	3	2	1	1	1	1	1	1	2	2	4	4	4	4	3	3	3	3	3	3	3	3	3	3	4	4	4	4	4	4	4	4
1358	2	2	38	2	2	3	3	4	12	11	11	1	1	5	5	1	1	1	1	1	0	5	5	5	5	5	5	5	5	5	5	5	5	5	5	5	5	5	5	5	5	5	5	5	5
1359	2	2	34	2	3	3	5	4	13	11	11	2	4	4	4	1	1	1	0	0	1	5	3	5	4	4	3	5	3	5	4	5	3	5	3	5	4	5	3	5	4	5	5	5	5
1360	2	2	30	2	3	3	1	3	12	11	11	3	4	5	1	1	1	1	1	0	0	5	2	5	4	5	4	5	4	5	4	5	4	5	3	5	4	5	4	5	4	5	5	5	4
1361	2	2	28	1	3	3	3	2	12	11	11	3	3	3	2	1	1	1	1	1	0	5	4	5	5	5	5	4	4	5	5	5	5	5	5	5	5	5	5	5	5	5	5	4	4
1362	2	2	34	2	3	3	2	4	13	12	11	1	3	5	1	1	1	1	1	1	0	5	5	5	5	5	5	5	5	5	5	5	5	5	5	5	5	5	5	5	5	5	5	5	5
1363	2	2	48	2	2	3	3	5	13	12	11	3	3	5	4	1	1	1	1	1	1	3	2	3	3	3	3	3	3	3	3	3	3	3	3	5	5	3	3	3	3	3	3	3	3
1364	2	2	34	2	3	3	4	3	12	11	11	2	3	5	2	1	1	1	1	1	1	5	4	5	4	5	4	5	4	5	4	5	4	5	4	5	4	5	4	5	5	5	5	5	4
1365	2	2	29	2	3	3	6	2	12	11	11	1	5	5	2	1	1	1	1	1	1	2	2	2	3	3	3	3	3	3	3	2	2	2	2	2	2	3	3	2	2	5	5	4	4
1366	2	2	31	2	3	3	5	4	11	11	11	3	4	4	4	1	1	1	1	1	1	5	5	5	5	5	5	5	5	5	5	5	5	5	5	5	5	5	5	5	5	5	5	5	5
1367	2	2	30	2	3	3	3	4	12	11	11	2	3	4	2	1	1	1	1	1	1	4	3	5	3	4	3	4	4	4	3	4	4	4	3	4	3	4	3	5	4	4	3	4	4
1368	2	2	35	2	3	3	7	4	13	11	11	3	5	5	4	1	1	1	1	1	1	5	4	5	5	5	5	3	3	3	3	3	3	3	3	3	3	3	3	3	3	5	5	5	5
1369	2	2	31	2	3	2	1	4	12	13	11	4	4	4	1	1	1	1	0	1	1	5	1	5	5	5	1	5	1	5	1	5	1	5	3	5	3	3	3	5	3	5	5	5	3
1370	2	2	33	2	3	3	5	3	12	11	11	1	5	5	2	1	1	1	0	1	1	5	3	5	3	5	3	5	3	5	1	5	3	5	2	5	3	5	3	5	3	5	3	5	3
1371	2	2	30	1	3	3	5	3	13	11	11	3	4	4	3	1	1	1	0	0	0	5	3	5	5	5	3	5	4	5	5	5	3	5	3	5	5	5	3	5	2	5	5	5	5
1372	2	2	36	2	3	3	5	4	13	11	11	2	3	4	3	0	1	1	1	1	0	2	3	3	4	4	4	4	4	4	4	5	5	5	5	5	5	5	5	5	5	5	5	5	5
1373	2	2	35	3	3	3	5	4	12	11	11	3	5	5	4	1	1	1	1	1	1	5	5	5	5	5	5	5	5	5	5	5	5	5	5	5	5	5	5	5	5	5	5	5	5
1374	2	2	42	2	3	3	5	4	12	12	11	3	5	5	3	1	1	1	1	1	1	5	2	5	5	5	2	5	3	5	3	5	3	5	3	5	3	5	3	5	3	5	3	5	3
1375	2	2	25	2	2	3	5	2	11	11	11	1	4	4	2	0	1	1	0	0	0	3	2	4	2	4	3	4	4	4	4	4	4	4	4	4	4	4	4	4	4	4	4	4	4
1376	2	2	22	1	3	3	5	1	11	11	11	2	4	5	2	1	1	1	1	1	1	5	4	5	4	5	4	5	5	5	5	5	5	5	4	5	5	5	5	5	5	5	5	5	5
1377	2	2	29	2	2	2	1	3	12	11	11	1	2	5	4	1	1	1	1	1	0	5	5	5	5	5	5	5	5	5	5	5	5	5	5	5	5	5	5	5	5	5	5	5	5
1378	2	2	33	2	3	3	5	4	13	11	11	2	5	5	3	1	1	1	1	1	1	5	5	5	5	5	5	5	5	5	5	5	5	5	4	5	5	5	5	5	5	5	5	5	5
1379	2	2	25	2	3	3	5	2	12	11	11	2	4	4	4	0	1	1	0	0	1	4	4	4	4	4	4	5	5	4	4	4	4	5	5	5	5	5	4	5	4	5	4	5	4
1380	2	2	37	2	3	3	1	4	12	11	11	1	4	4	3	1	1	1	0	0	1	4	3	4	3	3	3	3	3	3	3	3	3	3	3	2	2	2	2	2	2	3	3	3	3
1381	2	2	33	2	2	3	2	4	12	12	11	1	5	5	3	0	1	1	0	0	1	5	2	3	3	5	2	5	3	5	3	5	2	5	2	5	2	5	2	4	3	5	4	5	4
1382	2	2	37	2	3	3	5	4	13	16	13	2	4	4	4	1	1	1	0	0	0	5	4	5	4	4	4	5	4	5	4	5	4	5	4	5	3	5	3	5	4	5	5	5	4
1383	2	2	30	2	3	3	1	3	12	11	11	1	5	5	2	1	1	1	1	1	1	3	1	3	2	4	1	4	2	5	2	5	1	5	1	5	2	5	2	5	1	5	2	5	2
1384	2	2	33	2	3	3	5	4	12	11	11	3	4	4	2	1	1	1	0	1	1	4	4	4	4	4	4	4	4	4	4	4	5	5	5	5	5	5	5	4	4	5	5	5	5
1385	2	2	24	1	2	3	5	1	11	11	11	1	4	4	2	1	1	1	1	1	1	2	5	2	2	5	2	3	3	5	5	5	5	5	5	5	5	5	5	5	5	5	5	5	5
1386	2	2	32	2	3	3	5	3	12	11	11	3	4	4	3	1	1	1	1	1	1	5	4	5	4	5	4	5	4	5	4	5	4	5	4	5	4	5	4	5	4	5	4	5	4
1387	2	2	32	2	3	3	5	4	12	11	11	3	5	5	2	1	1	1	1	0	1	5	5	5	5	5	5	5	5	5	5	5	5	5	5	5	5	5	5	5	5	5	5	5	5
1388	2	2	35	2	3	3	5	4	12	11	11	3	4	5	5	1	1	1	1	0	1	5	2	5	4	5	2	5	3	5	5	5	3	5	4	5	3	5	3	5	3	5	5	5	5
1389	2	2	33	2	3	3	5	4	13	11	11	2	4	4	2	1	1	1	1	1	1	4	4	4	4	4	4	4	4	4	4	4	4	4	4	4	4	4	4	4	4	4	4	4	4
1390	2	2	29	2	3	3	5	2	12	11	11	5	5	5	2	1	1	1	1	1	1	5	1	5	2	5	2	5	2	5	2	5	2	5	2	5	2	5	2	5	2	5	2	5	2
1391	2	2	41	2	3	3	5	4	13	17	11	3	4	5	2	1	1	1	1	1	1	5	5	5	5	5	5	5	5	5	5	5	5	5	5	5	5	5	5	5	5	5	5	5	5
1392	2	2	43	2	3	3	7	5	14	16	11	5	5	5	2	1	1	1	1	0	1	4	1	5	2	5	2	5	1	4	1	5	2	5	2	5	1	4	1	3	1	4	2	4	2
1393	2	2	34	2	3	3	5	4	13	11	11	1	5	5	4	1	1	1	1	1	0	5	2	5	2	5	1	5	1	5	2	5	2	5	2	5	2	5	1	5	2	5	3	5	2
1394	2	2	23	1	3	3	5	1	11	11	11	4	4	4	2	0	1	1	1	0	0	5	4	5	5	5	5	5	4	5	4	5	3	5	4	5	4	5	3	5	5	5	4	5	4
1395	2	2	39	2	3	3	1	4	13	12	11	2	5	5	2	1	1	1	0	0	1	5	2	5	2	5	2	5	3	5	1	5	2	5	2	5	1	5	2	5	2	5	2	5	2
1396	2	2	34	1	3	3	1	4	12	11	11	1	4	5	4	1	1	1	1	1	1	5	3	5	3	5	3	5	3	5	3	5	3	5	3	5	3	5	3	5	3	5	3	5	3
1397	2	2	37	2	3	3	5	4	12	11	11	3	5	5	4	1	1	1	1	1	1	4	4	4	4	4	4	4	4	4	4	3	3	3	3	1	1	1	1	1	1	5	5	5	5
1398	2	2	22	1	3	3	5	1	11	11	11	2	3	4	2	1	1	1	0	1	0	5	4	5	5	5	5	5	5	5	4	5	4	5	4	5	5	5	4	5	4	5	4	5	4
1399	2	2	34	2	3	3	4	4	12	17	11	4	4	4	4	1	0	1	1	0	0	1	1	1	1	1	1	1	1	1	1	1	1	1	1	1	1	1	1	1	1	1	1	1	1
1400	2	2	38	2	3	2	4	4	12	17	11	2	4	4	1	1	1	1	1	1	1	4	3	4	4	5	4	5	4	5	3	5	3	5	4	5	4	5	4	5	4	5	4	5	4
1401	2	2	35	2	3	3	4	4	13	12	11	1	4	5	2	1	1	1	1	1	1	5	5	5	5	5	5	5	5	5	5	5	5	5	5	5	5	5	5	5	5	5	5	5	5
1402	2	2	33	2	3	3	5	3	12	11	11	1	5	5	3	1	1	1	0	0	0	5	4	5	5	5	5	5	5	5	4	5	4	5	5	5	5	5	5	5	4	5	5	5	5
1403	2	2	22	1	2	3	5	1	11	11	11	3	4	4	3	1	1	1	1	1	1	5	5	5	5	5	5	5	4	5	5	5	5	5	5	5	5	5	4	5	4	5	5	5	5
1404	2	2	40	2	3	3	5	5	13	11	11	2	5	4	3	0	1	1	0	0	1	3	3	3	3	3	3	3	3	3	3	3	3	3	3	4	4	4	4	4	4	4	4	3	4
1405	2	2	30	2	3	3	5	3	12	11	11	2	3	4	3	1	1	1	0	0	0	5	5	5	5	5	5	5	5	5	5	5	5	5	5	5	5	5	5	3	3	5	5	5	5
1406	2	2	45	2	3	3	7	5	15	16	16	4	4	5	4	1	1	1	0	0	1	5	2	5	3	5	2	5	3	5	3	5	2	5	2	5	2	4	2	4	2	5	5	5	5
1407	2	2	30	1	4	3	2	3	13	11	11	4	4	5	2	1	1	1	1	1	1	5	3	5	3	5	3	5	3	5	3	5	3	5	3	5	3	5	3	5	3	5	3	5	3
1408	2	2	34	2	3	3	2	4	13	11	11	4	4	4	3	0	1	1	1	1	1	5	2	5	3	5	2	5	2	5	3	5	2	5	2	5	2	5	2	5	2	5	2	5	4
1409	2	2	40	1	3	3	5	4	12	12	11	1	5	5	4	1	1	1	1	1	1	5	5	3	3	5	5	5	5	5	5	5	5	5	5	5	5	5	5	5	5	5	5	5	5
1410	2	2	29	1	4	3	2	2	13	11	11	4	5	5	4	1	1	1	1	0	1	5	5	5	5	5	5	5	5	5	5	5	5	5	5	5	5	5	5	5	5	5	5	5	5
1411	2	2	28	2	4	3	2	2	12	11	11	5	4	5	4	1	1	1	1	1	1	5	5	5	5	5	5	5	5	5	5	5	3	5	2	5	5	5	3	5	3	5	5	5	4
1412	2	2	29	2	3	3	2	3	12	12	11	2	4	4	3	1	1	1	1	1	1	4	4	4	4	4	4	4	4	4	4	4	4	4	4	4	4	5	3	4	4	4	4	4	4
1413	2	2	27	1	2	3	2	2	11	11	11	1	4	5	3	1	1	1	1	1	1	2	2	3	3	5	5	5	5	5	5	5	5	5	5	5	5	5	5	5	5	5	5	5	5
1414	2	2	28	2	3	3	2	2	12	11	11	2	4	3	2	1	1	1	1	1	1	2	2	4	4	3	3	3	3	3	3	3	3	3	3	3	3	3	3	3	3	5	5	5	5
1415	2	2	29	2	3	3	6	2	12	11	11	4	2	4	2	1	1	1	1	1	1	5	5	5	5	5	5	5	5	5	5	5	5	5	5	5	5	5	5	5	5	5	5	5	5
1416	2	2	34	2	3	3	5	4	12	11	11	3	5	5	2	1	1	1	0	0	1	5	5	5	5	5	5	5	5	5	5	5	5	5	5	5	5	5	5	5	5	5	5	5	5
1417	2	2	25	1	3	3	5	2	11	11	11	3	5	5	4	1	1	1	1	1	1	5	5	5	5	5	5	5	5	5	5	5	5	5	5	5	5	5	5	5	5	5	5	5	5
1418	2	2	27	1	3	3	5	1	11	11	11	4	5	5	2	1	1	1	1	1	1	5	2	5	3	5	4	5	3	5	2	5	2	5	2	5	1	5	2	5	2	5	4	5	3
1419	2	2	30	2	3	2	4	3	13	11	11	2	5	5	3	1	1	1	1	1	1	4	3	5	4	4	3	5	4	5	4	5	4	5	3	5	3	5	3	5	3	5	3	5	3
1420	2	2	23	1	3	3	4	1	11	11	11	2	4	4	2	1	1	1	1	1	1	5	4	5	4	5	4	5	4	5	4	5	4	5	4	5	3	5	3	5	3	5	5	5	4
1421	2	2	36	2	3	2	4	4	13	11	11	2	5	5	5	1	1	1	0	1	1	5	1	5	2	5	3	5	3	5	3	3	3	3	3	3	3	3	3	3	3	3	3	3	3
1422	2	2	29	2	3	2	7	3	12	11	11	1	4	4	3	1	1	1	1	1	1	5	4	5	5	5	4	5	5	5	5	5	5	5	4	5	5	5	5	5	5	5	5	5	5
1423	2	2	42	2	3	3	2	4	13	16	13	2	5	5	4	1	1	1	0	1	0	4	4	5	5	5	5	5	5	5	5	5	5	5	5	5	5	5	5	5	5	5	5	5	5
1424	2	2	36	2	3	3	5	4	13	11	11	3	5	5	4	1	1	1	1	1	0	5	4	5	5	5	4	5	5	5	5	5	5	5	5	5	5	5	5	5	5	5	5	5	5
1425	2	2	22	1	2	3	5	1	11	11	11	4	4	4	4	1	1	1	1	1	1	4	2	4	2	4	3	3	2	4	3	4	2	4	3	4	2	4	2	4	2	4	2	4	2
1426	2	2	30	2	3	3	1	3	12	11	11	1	3	4	2	1	1	1	0	0	0	5	1	5	2	5	2	5	2	5	2	5	2	5	3	5	1	5	1	5	1	5	5	5	5
1427	2	2	48	2	2	2	4	5	14	12	11	4	5	5	5	1	1	1	1	1	1	5	5	5	5	5	5	5	5	5	5	5	5	5	5	5	5	5	5	5	5	5	5	5	5
1428	2	2	25	1	2	3	3	2	12	11	11	3	4	4	4	1	1	1	1	0	0	5	5	5	5	5	5	5	5	5	5	5	5	5	5	5	5	5	5	5	5	5	5	5	5
1429	2	2	40	2	3	3	3	4	12	12	11	2	4	5	2	1	1	1	1	0	1	5	5	5	5	5	1	5	1	5	1	5	1	5	1	5	1	5	1	5	5	5	5	5	5
1430	2	2	33	1	3	3	3	4	13	11	11	2	4	4	4	1	1	1	1	0	0	3	3	3	3	3	3	3	3	3	3	3	3	3	3	3	3	3	3	3	3	3	3	3	3
1431	2	2	30	2	2	3	2	3	13	12	11	4	4	5	2	1	1	1	1	1	1	5	2	5	2	5	2	5	2	5	2	5	2	5	2	5	2	5	2	5	2	5	2	5	2
1432	2	2	29	1	3	3	4	3	12	11	11	4	5	5	4	1	1	1	1	1	0	5	4	5	5	5	5	5	5	5	5	5	5	5	4	5	5	5	5	5	5	5	5	5	5
1433	2	2	34	2	3	3	3	4	13	12	11	1	4	5	4	1	1	1	0	1	1	5	3	5	3	4	4	4	4	4	4	5	4	5	4	4	4	4	3	4	4	4	4	4	4
1434	2	2	55	2	3	3	7	5	14	16	13	3	4	4	4	1	1	1	1	1	1	5	2	5	3	5	3	5	4	5	3	5	3	5	3	5	5	5	5	5	3	5	5	5	5
1435	2	2	31	2	3	3	2	3	12	11	11	5	5	5	3	1	1	1	1	1	1	2	2	5	5	4	4	4	4	4	4	4	4	4	4	4	4	4	4	4	4	4	4	4	4
1436	2	2	24	1	3	3	2	2	11	11	11	4	5	5	3	1	1	1	1	1	1	4	3	5	3	5	3	5	3	5	3	5	3	5	3	5	3	5	3	5	3	5	3	5	3
1437	2	1	25	1	2	2	7	1	11	11	11	4	5	5	4	1	1	1	1	1	1	5	5	5	5	5	5	5	5	5	5	5	5	5	5	5	5	5	5	5	5	5	5	5	5
1438	2	2	52	2	2	3	3	5	14	12	11	2	3	4	4	1	1	0	0	1	1	5	3	5	3	5	3	5	2	3	3	5	2	5	3	5	3	5	3	5	3	5	3	5	3
1439	2	2	38	2	3	3	2	4	13	12	11	3	4	5	2	1	1	1	1	1	1	5	5	5	4	5	3	5	3	5	3	5	3	5	3	5	3	5	3	5	3	5	5	5	4
1440	2	2	29	2	3	3	1	3	12	11	11	2	4	5	3	1	1	1	1	1	1	1	2	1	2	1	2	1	2	1	3	1	2	1	3	1	2	1	3	1	2	1	5	1	5
1441	2	2	32	1	2	3	2	3	12	11	11	2	4	5	2	1	1	1	1	0	1	4	2	4	4	3	3	3	3	5	3	5	2	5	3	5	2	5	3	5	2	5	5	5	5
1442	2	2	35	2	3	3	5	4	13	12	11	2	4	5	3	1	1	1	1	1	1	2	2	2	2	3	3	3	3	1	1	2	2	2	2	4	4	3	3	3	3	3	3	3	3
1443	2	2	30	2	3	3	5	3	11	12	11	2	5	5	3	1	1	1	0	1	1	5	4	5	3	5	3	5	2	5	4	5	4	5	4	5	4	5	4	5	3	5	5	5	4
1444	2	2	23	1	3	3	2	1	11	17	11	3	3	4	2	1	1	1	1	1	1	3	2	5	4	5	3	5	2	5	2	5	2	5	2	5	3	5	5	5	5	5	5	5	5
1445	2	2	38	2	3	3	1	4	13	12	11	3	5	5	4	1	1	1	1	1	1	5	5	5	5	5	5	5	5	5	5	5	5	5	5	5	5	5	5	5	5	5	5	5	5
1446	2	2	28	2	3	3	5	2	12	11	11	1	5	5	4	1	1	1	1	1	1	5	4	5	4	5	4	5	4	5	4	5	4	5	4	5	4	5	4	5	4	5	4	5	4
1447	2	1	26	2	3	2	3	1	12	11	11	3	4	4	1	1	1	1	1	1	1	5	4	5	4	5	4	5	4	5	4	5	4	5	4	5	5	5	4	5	5	5	5	5	4
1448	2	2	29	2	3	3	1	3	13	12	11	3	4	4	2	1	1	1	1	1	1	4	3	5	3	4	3	4	3	3	3	3	3	3	3	3	3	3	3	3	3	3	3	3	3
1449	2	2	29	2	3	3	7	3	12	11	11	1	4	4	4	1	1	1	0	0	0	5	5	5	5	5	5	5	5	5	5	5	5	5	5	3	3	3	3	3	3	5	5	5	5
1450	2	2	31	2	3	3	5	3	12	11	11	3	5	5	2	1	1	1	1	0	1	4	1	5	2	5	1	5	2	5	3	5	3	5	3	5	3	5	3	5	3	5	3	5	3
1451	2	2	46	2	3	3	5	5	13	16	13	4	5	5	3	1	1	1	0	0	1	5	1	5	3	5	3	5	1	5	4	5	4	5	4	5	2	5	4	5	3	5	4	5	5
1452	2	2	29	2	3	2	4	3	12	11	11	3	4	4	3	1	1	1	1	1	0	5	4	5	5	5	5	5	5	5	5	5	5	5	5	5	5	5	5	5	5	5	5	5	5
1453	2	2	25	1	2	3	2	2	11	11	11	3	3	4	3	1	1	1	0	1	0	5	4	5	4	5	4	5	4	5	4	5	4	5	4	5	5	5	5	5	4	5	5	5	5
1454	2	2	23	1	3	3	5	1	11	11	11	3	4	4	2	1	1	1	1	1	0	5	4	5	5	5	5	5	5	5	5	5	4	5	4	5	5	5	5	5	5	5	5	5	5
1455	2	2	37	2	3	2	4	4	13	11	11	4	5	5	3	1	1	1	1	1	1	5	5	5	4	5	3	5	5	5	4	5	4	5	4	5	4	5	4	5	4	5	4	5	4
1456	2	2	28	2	3	3	5	2	12	11	11	3	4	4	2	1	1	1	0	0	1	1	3	1	2	1	1	1	1	1	1	1	1	1	1	1	1	1	1	1	1	1	1	1	1
1457	2	2	36	1	3	3	1	4	13	12	11	3	5	5	5	1	1	1	0	0	1	5	5	5	5	5	5	5	5	5	5	5	5	5	5	5	5	5	5	5	5	5	5	5	5
1458	2	2	42	2	3	3	1	5	13	13	11	2	4	5	4	1	1	1	0	0	1	5	4	5	5	5	5	5	5	5	4	5	5	5	5	5	5	5	5	5	5	5	5	5	5
1459	2	2	34	2	3	3	5	4	12	12	11	1	5	5	5	1	1	1	0	1	1	4	5	5	5	4	5	4	4	5	5	3	3	4	4	4	4	4	4	4	4	5	5	5	5
1460	2	2	40	2	3	3	3	4	13	12	11	2	4	5	2	1	1	1	1	1	1	4	4	4	4	4	4	4	4	4	4	3	4	4	4	4	4	4	4	3	3	4	4	4	4
1461	2	2	51	2	2	3	4	5	14	14	11	2	5	5	3	1	1	1	1	1	1	2	2	3	3	3	3	3	2	3	3	2	2	2	2	3	3	3	3	2	1	3	3	3	3
1462	2	2	30	2	2	3	5	3	12	11	11	1	5	5	5	1	1	1	1	1	1	5	4	5	5	5	4	5	5	5	5	5	4	5	5	5	5	5	4	5	4	5	5	5	5
1463	2	2	24	1	2	1	5	1	11	11	11	2	5	5	3	1	1	1	1	1	1	5	5	5	5	5	5	5	5	5	5	5	5	5	5	5	5	5	5	5	5	5	5	5	5
1464	2	2	29	2	3	3	2	3	12	11	11	2	4	4	1	1	1	1	0	0	0	4	1	5	4	5	2	5	4	4	4	5	2	5	3	5	4	5	2	5	2	5	4	5	4
1465	2	2	33	2	3	3	5	3	12	11	11	2	5	5	5	1	1	1	1	1	1	5	5	5	5	5	5	5	5	5	5	5	5	5	5	5	5	5	5	5	5	5	5	5	5
1466	2	2	30	2	3	3	5	4	12	11	11	2	5	5	2	1	1	1	1	1	1	5	5	5	5	5	5	5	5	5	5	5	5	5	5	5	5	5	5	5	5	5	5	5	5
1467	2	2	30	2	3	3	5	4	12	11	11	1	5	5	1	1	1	1	1	1	1	1	1	3	3	3	3	3	3	3	3	3	3	3	3	3	3	3	3	3	3	3	3	3	3
1468	2	2	27	2	3	1	5	3	12	11	11	3	5	1	2	1	1	1	0	0	0	5	5	5	5	5	5	5	5	5	5	5	5	5	5	5	5	5	5	5	5	5	5	5	5
1469	2	2	26	1	3	3	1	2	12	11	11	2	5	5	2	1	1	1	1	0	1	5	2	5	3	3	3	4	4	5	3	3	3	3	3	3	3	3	3	4	4	5	5	5	5
1470	2	2	28	2	3	3	4	3	11	17	11	3	5	5	4	1	1	1	1	1	0	5	5	5	5	5	5	5	5	5	5	5	5	5	5	5	5	5	5	5	5	5	5	5	5
1471	2	2	24	1	2	3	5	2	11	11	11	2	5	4	2	1	1	1	1	1	1	4	3	4	3	4	3	4	3	4	3	4	3	4	3	4	3	4	3	4	3	4	3	4	3
1472	2	2	35	2	3	3	4	4	13	11	11	4	5	5	5	1	1	1	1	1	1	5	5	5	5	5	5	5	5	5	5	5	5	5	4	5	5	5	5	5	5	5	5	5	5
1473	2	2	40	2	3	3	2	4	13	12	11	4	5	5	4	1	1	1	1	1	1	5	1	5	5	5	2	5	2	5	2	2	2	5	2	5	2	5	2	5	2	5	5	5	5
1474	2	2	30	2	3	3	2	3	13	11	11	1	5	5	1	1	1	1	1	0	1	5	1	5	4	5	1	5	1	5	1	5	1	5	1	5	1	5	1	5	1	5	3	5	1
1475	2	2	26	2	3	3	2	2	12	11	11	1	5	5	2	1	1	1	0	1	1	5	2	5	3	5	3	5	2	5	3	5	2	5	3	5	4	5	3	5	2	5	5	5	4
1476	2	2	26	1	2	3	2	2	11	11	11	1	4	4	3	1	1	1	1	1	0	5	3	5	3	5	4	5	3	5	4	5	3	5	4	5	3	5	3	5	4	5	5	5	4
1477	2	2	30	2	3	3	2	3	12	11	11	2	4	4	3	1	1	1	0	0	1	5	3	5	3	5	3	5	3	5	4	5	3	5	4	5	4	5	4	5	4	5	4	5	4
1478	2	2	26	1	3	3	2	2	11	11	11	4	3	5	3	1	1	0	1	0	0	5	5	5	5	5	5	5	5	5	5	5	5	5	5	5	5	5	5	5	5	5	5	5	5
1479	2	2	26	1	3	3	2	2	12	11	11	2	4	5	4	1	1	1	1	1	1	5	3	5	3	5	5	5	5	4	4	5	4	5	4	5	3	5	5	5	3	5	5	5	5
1480	2	2	33	2	3	2	1	4	13	12	11	3	5	5	2	1	1	1	1	1	1	3	3	3	3	3	3	3	3	3	3	3	3	3	3	3	3	3	3	3	3	3	3	3	3
1481	2	2	23	1	3	3	2	1	11	17	11	1	1	5	4	1	1	1	1	1	1	5	5	5	5	5	5	5	5	5	5	5	5	5	5	5	5	5	5	5	5	5	5	5	5
1482	2	2	29	2	3	3	2	2	12	11	11	2	5	5	3	1	1	1	1	1	1	5	3	5	3	5	4	5	4	5	3	5	3	5	5	5	2	5	3	5	3	5	5	5	4
1483	2	2	37	2	3	3	1	4	13	12	11	3	5	5	3	0	1	1	1	0	1	5	3	5	4	5	2	5	2	5	4	5	3	5	3	5	3	5	3	5	4	5	3	5	3
1484	2	2	27	2	3	3	2	2	12	11	11	3	3	4	4	1	1	0	1	0	0	4	3	5	5	4	4	4	4	4	4	4	4	4	4	4	4	4	4	4	4	4	4	4	4
1485	2	2	28	1	3	3	2	3	12	11	11	1	4	4	1	1	1	1	1	1	1	4	1	4	1	4	1	4	1	5	1	5	1	5	1	5	1	5	1	5	2	5	3	4	2
1486	2	2	50	2	3	3	5	5	14	16	13	2	5	5	5	1	1	1	1	1	1	3	3	4	3	3	3	2	2	3	3	5	3	5	3	5	2	5	3	5	2	5	4	5	3
1487	2	2	34	2	3	2	1	4	12	11	11	3	5	5	5	1	1	1	1	1	1	5	5	5	5	5	5	5	5	5	5	5	5	5	5	5	5	5	5	5	5	5	5	5	5
1488	2	2	53	2	3	3	2	5	14	16	13	4	5	5	4	1	1	1	1	1	1	5	1	5	4	5	4	5	3	5	3	5	3	5	3	5	3	5	3	5	2	5	5	5	5
1489	2	2	29	2	2	3	1	4	12	11	11	2	4	4	4	1	1	1	1	1	0	3	3	3	3	3	3	3	3	3	3	3	3	3	3	4	4	3	3	3	3	3	3	3	3
1490	2	2	37	2	3	3	1	4	13	17	11	2	4	5	3	1	1	0	0	0	1	1	2	1	2	1	2	1	2	1	2	1	2	1	2	1	1	1	1	1	2	1	1	1	2
1491	2	2	36	2	3	3	1	4	13	16	13	3	4	4	4	1	1	1	0	1	1	5	3	5	2	5	2	5	2	5	2	5	2	5	2	5	2	5	2	5	2	5	2	5	2
1492	2	2	34	2	2	3	1	4	13	12	11	1	5	5	2	1	1	1	1	1	1	2	2	5	5	5	4	5	5	5	4	5	3	5	3	5	3	5	4	5	4	5	5	5	5
1493	2	2	39	2	4	3	3	4	13	11	11	3	5	4	4	1	1	1	0	1	0	4	3	5	4	3	3	5	2	5	3	5	3	5	3	4	3	5	2	5	2	5	5	5	5
1494	2	2	30	1	3	3	1	2	12	11	11	2	4	4	3	1	1	1	1	0	0	5	4	4	4	4	4	4	4	4	4	4	4	4	4	4	4	5	5	5	5	5	5	5	5
1495	2	2	34	2	3	3	1	4	13	12	11	2	5	5	2	1	1	1	1	1	1	5	3	5	5	5	3	5	3	5	3	5	3	5	2	5	2	5	2	5	2	5	5	5	2
1496	2	2	27	2	3	3	2	2	12	11	11	1	5	5	4	0	1	1	0	0	1	5	2	5	3	5	4	5	3	5	4	5	1	5	1	5	2	5	2	5	2	5	5	5	5
1497	2	2	35	2	3	3	2	4	13	12	11	2	4	5	2	1	1	1	0	0	0	5	3	5	5	5	5	5	5	5	5	5	5	5	5	5	5	3	3	5	5	5	5	5	5
1498	2	2	43	2	3	3	3	4	14	16	12	2	5	5	4	1	1	1	1	1	1	5	5	3	3	3	3	4	4	3	3	3	3	3	3	4	4	4	4	2	2	5	5	5	5
1499	2	2	35	2	3	3	1	4	13	12	11	2	4	5	4	1	1	1	1	1	1	5	2	5	2	5	1	5	3	5	2	5	2	5	2	5	2	5	2	5	1	5	5	5	5
1500	2	2	34	1	2	3	2	4	12	12	11	2	5	5	2	1	1	1	1	1	1	4	2	4	2	5	3	5	1	5	2	5	2	4	2	4	2	5	2	5	3	5	5	5	5
1501	2	2	28	1	3	3	1	4	12	11	11	3	3	3	3	1	1	1	1	1	0	2	1	3	2	2	2	2	2	2	2	1	1	1	1	2	1	2	1	2	1	2	1	2	1
1502	2	2	26	1	3	3	3	1	11	11	11	3	5	5	3	1	1	1	1	1	1	5	4	5	5	5	2	5	2	5	2	5	2	5	3	5	3	5	3	5	2	5	5	5	4
1503	2	2	47	3	2	3	7	5	12	17	11	1	4	5	4	1	1	1	1	1	1	5	5	5	5	5	5	5	5	5	5	5	5	5	5	5	5	5	5	5	5	5	5	5	5
1504	2	2	25	1	4	3	5	1	12	11	11	2	4	3	1	1	1	1	1	0	0	3	2	4	4	4	4	4	4	4	2	4	2	4	2	5	3	4	3	5	4	5	4	5	4
1505	2	1	23	1	3	3	1	1	11	11	11	3	4	4	3	0	1	1	0	0	1	5	5	5	5	5	5	5	5	5	4	5	4	5	4	5	5	5	4	5	4	5	5	5	5
1506	2	2	33	2	3	3	5	3	13	11	11	1	5	5	2	1	1	1	0	0	1	5	2	5	2	5	3	5	2	5	3	5	1	5	2	5	2	5	2	5	2	5	5	5	5
1507	2	2	42	2	3	2	1	5	13	12	11	3	4	4	4	1	1	1	1	1	0	5	5	5	5	5	5	5	5	5	5	5	5	5	5	5	5	5	5	5	5	5	5	5	5
1508	2	2	23	1	3	3	1	1	11	11	11	1	3	3	1	0	1	0	0	1	0	4	4	4	4	4	4	4	4	4	4	4	4	4	4	4	4	4	4	4	4	4	4	4	4
1509	2	2	30	2	3	3	5	3	12	11	11	1	5	4	4	1	1	1	1	1	0	5	3	5	3	5	4	5	5	5	5	5	3	5	3	5	3	5	3	5	4	5	5	5	5
1510	2	2	29	1	3	3	1	2	12	11	11	1	4	4	1	1	1	1	1	1	1	5	3	5	3	5	3	5	4	5	4	5	4	5	4	5	3	5	3	5	2	5	5	5	4
1511	2	2	38	2	2	2	4	4	12	11	11	1	3	4	3	1	1	1	0	1	1	5	2	5	2	5	2	5	5	5	3	5	3	5	3	5	3	5	3	5	3	5	3	5	3
1512	2	2	25	1	3	3	2	2	12	11	11	3	5	5	5	1	1	1	1	1	1	5	5	5	5	5	5	5	5	5	5	5	5	5	5	5	5	5	5	5	5	5	5	5	5
1513	2	2	29	1	3	3	2	3	12	11	11	2	4	5	4	1	1	1	1	1	0	5	4	5	5	4	3	5	3	5	4	5	2	5	4	5	3	5	5	5	3	5	5	5	5
1514	2	2	33	2	3	3	1	4	13	11	11	3	4	4	2	1	1	1	1	1	1	4	2	4	2	4	2	4	3	5	2	5	2	5	2	5	2	5	2	5	2	5	5	5	5
1515	2	2	31	2	3	3	2	3	13	12	11	4	5	5	3	0	1	1	0	0	1	5	4	5	5	5	2	4	3	4	4	4	2	5	2	5	3	5	3	5	4	5	5	5	5
1516	2	2	35	1	3	3	1	4	13	11	11	2	4	4	2	1	1	1	1	0	0	4	2	5	2	5	2	4	2	5	2	4	2	4	2	4	2	5	1	5	3	5	4	5	4
1517	2	2	27	1	3	3	2	3	12	11	11	2	4	4	2	1	1	1	1	1	1	4	2	4	3	3	3	3	3	3	3	3	3	3	3	3	3	3	3	3	3	5	5	5	5
1518	2	2	29	1	3	3	2	3	13	12	11	3	4	4	2	1	1	1	1	0	1	4	4	4	4	4	4	4	4	4	4	4	4	5	5	5	5	5	5	5	5	5	5	5	5
1519	2	2	42	2	3	3	5	5	13	12	11	4	4	5	3	0	1	1	0	0	1	4	2	4	2	4	2	4	2	5	3	5	3	5	2	5	3	5	3	5	3	5	5	5	4
1520	2	2	33	2	3	3	2	3	12	11	11	4	5	5	2	1	1	1	1	1	1	5	1	5	5	5	1	5	1	5	1	5	1	5	1	5	1	5	2	5	2	5	3	5	3
1521	2	2	28	1	2	3	1	2	12	11	11	2	4	5	3	1	1	1	1	1	1	5	1	5	2	5	2	5	2	5	2	5	2	5	2	5	2	5	2	5	2	5	2	5	2
1522	2	2	33	1	3	3	1	4	12	11	11	2	5	5	3	1	1	1	1	1	1	5	4	5	3	5	3	5	4	5	4	5	3	5	3	5	3	5	3	5	4	5	5	5	5
1523	2	2	25	2	3	3	1	2	12	11	11	2	4	4	2	1	1	1	1	1	1	3	3	4	4	3	3	3	3	3	3	3	3	3	3	3	3	3	3	3	3	3	3	3	3
1524	2	2	34	2	3	3	1	3	13	11	11	5	5	4	3	1	1	1	0	1	1	4	3	5	5	4	3	5	3	5	3	5	3	5	3	5	3	5	4	5	3	5	3	5	3
1525	2	2	27	2	3	3	5	2	11	11	11	3	4	5	3	1	1	1	1	1	1	5	3	5	3	5	5	5	4	5	4	5	4	5	4	5	5	5	4	5	3	5	5	5	5
1526	2	2	35	2	3	3	7	4	13	11	11	2	4	5	4	0	1	0	0	0	0	5	5	5	5	5	5	5	5	5	5	5	5	5	5	5	5	5	5	5	5	5	5	5	5
1527	2	2	29	1	3	3	7	3	12	11	11	1	5	5	4	1	1	1	0	0	1	5	4	4	4	5	5	5	5	5	4	5	5	5	5	4	4	5	5	5	5	5	5	5	5
1528	2	2	34	2	3	3	1	4	13	12	11	2	5	5	3	1	1	1	0	1	1	5	3	5	5	5	4	5	3	5	3	5	2	5	3	5	3	5	3	5	3	5	5	5	4
1529	2	2	31	1	3	3	1	3	12	11	11	2	4	4	2	1	1	1	1	1	1	4	2	4	3	4	2	4	2	4	2	4	2	4	2	5	2	4	3	5	2	5	3	5	5
1530	2	2	30	2	2	3	4	3	12	11	11	4	4	3	1	1	0	1	1	0	1	4	5	4	4	4	3	4	4	4	4	4	4	4	4	4	3	4	4	4	4	5	5	5	5
1531	2	2	33	2	3	3	1	3	13	11	11	2	5	5	5	1	1	1	1	1	1	5	5	5	5	5	5	5	5	5	5	5	5	5	5	5	5	5	5	5	5	5	5	5	5
1532	2	2	27	1	2	3	4	2	11	11	11	2	4	5	4	1	1	1	1	1	1	5	5	5	5	5	5	5	5	5	5	5	5	5	5	5	5	5	5	5	5	5	5	5	5
1533	2	2	26	1	2	3	2	2	11	11	11	5	5	5	2	1	1	1	0	0	0	3	5	5	5	4	4	5	5	5	4	5	5	5	5	5	4	5	5	5	4	5	5	5	5
1534	2	2	46	2	2	3	1	5	13	13	11	2	2	5	4	1	1	1	1	1	1	5	4	5	4	5	4	5	4	5	4	5	4	5	4	5	4	5	4	5	4	5	5	5	4
1535	2	2	28	1	2	3	2	2	12	11	11	3	4	4	1	1	1	1	1	1	1	4	2	5	5	5	4	5	4	5	4	5	3	5	5	5	3	5	5	5	4	5	5	5	5
1536	2	2	24	1	3	3	4	1	11	11	11	4	4	5	1	1	1	1	1	1	1	5	5	5	5	5	2	5	2	5	3	5	2	5	5	5	5	5	5	5	5	5	5	5	2
1537	2	2	26	1	3	1	2	2	12	11	11	3	4	4	1	1	0	1	1	0	0	4	2	5	3	5	3	5	3	5	3	5	2	5	2	5	2	5	3	5	2	5	5	5	5
1538	2	2	32	2	3	3	1	3	13	17	11	1	3	4	2	1	1	1	1	1	1	4	3	4	4	4	4	4	4	4	4	4	4	4	4	4	4	4	4	4	4	4	4	4	4
1539	2	2	29	2	3	3	7	3	12	14	11	1	5	5	3	1	1	1	1	1	1	5	5	5	5	5	5	5	5	5	5	5	5	5	5	5	5	5	5	5	5	5	5	5	5
1540	2	2	27	2	3	3	2	3	13	12	11	1	5	5	1	0	1	1	0	0	1	5	1	5	1	5	3	5	3	5	2	5	1	5	2	5	2	5	4	5	2	5	5	5	5
1541	2	2	27	1	3	3	2	2	12	11	11	1	4	5	3	0	1	1	0	0	1	5	5	5	5	5	5	5	5	5	5	5	5	5	5	5	5	5	5	5	5	5	5	5	5
1542	2	2	23	1	2	2	4	1	11	17	11	4	4	3	4	1	1	1	1	1	0	3	3	4	4	4	4	4	4	4	4	4	4	4	4	4	4	5	5	4	4	4	4	4	4
1543	2	2	28	2	3	3	4	2	12	11	11	2	4	4	1	1	1	1	1	1	0	4	4	3	3	4	3	4	3	4	3	4	4	4	4	4	4	4	4	4	4	4	4	4	4
1544	2	2	26	2	3	3	4	2	12	11	11	2	4	4	3	1	1	1	1	1	1	4	3	4	4	2	2	4	4	4	3	4	2	4	2	4	2	4	2	4	2	4	4	4	2
1545	2	2	32	2	3	3	1	4	13	11	11	3	5	5	2	1	1	1	1	1	1	5	1	5	5	5	1	5	3	5	1	5	2	5	3	5	4	5	2	5	2	5	5	5	3
1546	2	2	37	2	3	2	4	4	13	12	11	2	4	4	4	1	1	1	1	1	1	5	2	4	3	5	5	5	5	5	4	5	5	5	5	5	5	5	4	5	4	5	5	5	5
1547	2	2	29	2	3	3	1	3	12	11	11	3	4	4	3	1	1	1	1	1	1	5	5	5	5	5	5	5	5	5	5	5	5	5	5	5	5	5	5	5	5	5	5	5	5
1548	2	2	33	2	3	3	1	4	13	11	11	2	3	5	4	1	1	1	1	0	0	5	5	5	5	5	5	5	5	5	5	5	5	5	5	5	5	5	5	5	5	5	5	5	5
1549	2	1	26	1	3	3	2	1	11	11	11	4	5	5	1	1	1	1	1	1	1	1	1	1	1	1	1	1	1	1	1	1	1	1	1	1	1	1	1	1	1	1	1	1	1
1550	2	2	28	2	3	3	2	2	12	11	11	2	5	5	2	1	1	0	0	0	1	3	2	5	4	5	3	4	3	4	3	5	3	5	3	5	2	5	3	4	2	5	4	5	4
1551	2	2	28	2	1	3	4	2	11	11	11	3	2	4	3	0	1	1	1	0	0	5	5	5	5	5	5	5	5	5	5	5	5	5	5	5	5	5	5	5	5	5	5	5	5
1552	2	2	26	1	2	3	2	2	11	11	11	2	4	5	3	1	1	1	1	1	1	5	5	5	5	5	5	5	5	5	5	5	5	5	5	5	5	5	5	5	5	5	5	5	5
1553	2	2	32	2	2	3	4	4	12	11	11	2	5	5	1	1	1	1	1	1	1	5	4	5	3	5	3	5	4	5	4	5	3	5	3	5	4	5	4	5	2	5	4	5	4
1554	2	2	30	2	4	3	3	2	12	11	11	1	4	5	4	1	1	1	1	1	1	5	5	5	5	5	5	5	5	5	5	5	5	5	5	5	5	5	5	5	5	5	5	5	5
1555	2	2	24	1	3	3	4	2	11	17	11	1	5	5	5	1	1	1	1	1	0	5	5	5	5	5	5	5	5	5	5	5	5	5	5	5	5	5	5	5	5	5	5	5	5
1556	2	2	40	2	3	3	6	4	13	13	11	3	4	4	3	1	1	1	1	0	1	5	3	5	4	4	3	5	3	5	3	5	3	5	3	5	3	5	3	5	2	5	4	5	3
1557	2	2	38	2	3	3	1	4	13	12	11	1	5	5	2	1	1	1	1	1	1	5	2	5	5	2	2	2	2	5	2	5	2	5	2	5	4	5	3	5	4	5	5	5	5
1558	2	2	39	2	3	3	4	4	13	11	11	1	5	5	1	1	1	1	1	1	1	5	2	5	5	5	5	5	5	5	5	5	5	5	5	5	5	5	5	5	5	5	5	5	5
1559	2	2	24	1	3	3	1	1	11	11	11	4	4	4	3	0	1	1	0	0	0	3	3	5	4	5	4	5	4	5	4	5	4	5	4	5	4	5	4	5	5	5	5	5	5
1560	2	2	26	2	3	3	4	2	11	11	11	4	2	5	3	1	1	1	1	1	0	5	4	5	4	5	5	5	5	5	5	5	5	5	5	5	5	5	5	5	5	5	5	5	5
1561	2	2	28	2	3	3	4	2	11	17	11	5	5	4	2	1	1	1	1	1	1	5	2	5	2	5	2	5	2	5	2	5	2	5	2	4	2	5	3	5	3	5	3	4	3
1562	2	2	23	1	3	3	2	1	11	11	11	5	5	5	5	1	1	1	1	1	1	1	1	1	1	1	1	1	1	1	1	1	1	1	1	1	1	1	1	1	1	1	1	1	1
1563	2	1	31	1	3	1	1	2	11	11	11	3	3	4	2	1	1	1	1	0	0	2	2	5	5	2	2	5	5	2	2	2	2	2	2	5	5	2	2	5	5	5	5	5	5
1564	2	2	26	2	3	3	4	2	11	11	11	1	1	5	5	1	1	1	1	1	1	5	5	5	5	5	5	5	5	5	5	5	5	5	5	5	5	5	5	5	5	5	5	5	5
1565	2	2	36	3	3	3	4	4	13	11	11	3	5	5	2	1	1	1	1	1	1	5	2	5	4	5	3	5	2	5	2	5	3	5	3	5	4	5	3	5	2	5	5	5	4
1566	2	2	35	2	3	3	5	4	13	12	11	2	4	4	3	1	1	1	0	0	1	5	4	5	4	4	4	5	4	5	4	5	4	5	4	5	4	5	4	4	4	5	4	4	4
1567	2	2	24	1	2	3	1	1	11	11	11	1	4	5	4	0	1	1	0	0	1	5	3	5	3	5	3	5	4	5	3	5	3	5	3	5	3	5	3	5	4	5	5	5	4
1568	2	2	28	2	3	3	5	3	12	11	11	4	5	5	4	1	1	1	1	1	1	5	3	5	4	5	4	5	4	5	4	5	4	5	4	5	4	5	4	5	4	5	5	5	5
1569	2	2	22	1	2	3	4	1	11	11	11	2	5	5	2	1	1	1	1	1	1	5	2	5	5	5	5	5	5	5	5	5	3	5	3	5	3	5	3	5	3	5	3	5	3
1570	2	2	45	2	3	3	2	5	14	16	13	2	2	5	4	1	0	0	0	1	0	4	4	5	3	5	1	5	2	5	4	4	4	5	4	5	3	5	4	5	4	5	5	5	5
1571	2	2	34	2	3	3	4	4	13	11	11	3	4	4	5	1	1	1	1	1	1	5	4	5	5	5	5	5	5	5	5	5	5	5	5	5	5	5	5	5	5	5	5	5	5
1572	2	2	36	2	3	3	4	4	12	11	11	3	5	5	2	1	1	1	1	1	1	4	4	5	5	5	5	5	5	5	5	5	5	5	5	5	5	5	5	5	5	5	5	5	5
1573	2	2	41	2	3	3	5	4	13	11	11	5	1	1	2	1	1	1	1	0	0	5	5	5	5	5	5	5	5	5	5	4	4	4	4	4	4	4	4	3	3	3	3	3	3
1574	2	1	26	2	4	3	5	1	12	11	11	5	5	5	2	1	1	1	1	1	1	5	5	5	5	5	5	5	5	5	5	4	5	4	4	5	4	4	4	5	5	5	5	4	5
1575	2	2	24	1	2	3	4	1	11	11	11	4	5	5	3	1	1	1	1	1	1	3	4	4	3	4	4	3	3	3	3	3	3	3	3	4	3	3	4	4	4	4	4	4	4
1576	2	2	23	1	4	3	2	1	11	11	11	2	4	5	3	1	0	1	1	0	1	5	4	5	5	4	5	4	4	4	5	5	5	4	5	5	3	5	5	5	5	5	5	5	3
1577	2	2	28	1	2	3	4	3	12	11	11	2	4	4	3	1	1	1	1	1	1	5	4	5	4	5	4	4	4	5	3	5	3	5	3	4	3	5	3	5	4	5	5	5	4
1578	2	2	29	2	3	3	4	3	12	11	11	2	2	4	2	1	1	1	1	1	1	5	4	5	5	5	5	5	5	5	5	5	5	5	5	5	5	5	5	5	5	5	5	5	5
1579	2	2	29	2	3	3	7	2	11	11	11	4	5	5	2	1	1	1	1	1	1	5	5	5	5	5	5	5	5	5	5	5	5	5	5	5	5	5	5	5	5	5	5	5	5
1580	2	2	34	2	3	3	1	3	13	13	11	2	5	5	3	1	1	1	0	0	1	5	3	5	4	5	3	5	4	5	3	5	3	5	3	5	3	5	3	5	2	5	5	5	5
1581	2	2	24	1	3	3	1	2	12	11	11	4	4	5	4	1	1	1	1	0	0	5	4	5	5	5	5	5	5	5	5	5	5	5	5	5	5	5	5	4	4	5	5	5	5
1582	2	2	30	2	3	3	4	3	12	11	11	4	4	3	2	0	1	1	0	1	0	5	2	5	2	5	3	4	3	3	3	4	2	4	3	4	3	5	3	5	2	5	4	5	4
1583	2	2	22	1	3	3	1	1	11	17	11	3	4	4	3	1	1	1	0	0	0	4	4	4	4	4	4	4	4	4	4	4	4	4	4	4	4	4	4	4	4	4	4	4	4
1584	2	2	53	2	2	3	1	5	14	14	11	2	4	5	4	1	1	1	1	1	1	5	5	5	5	5	5	5	5	5	5	5	5	5	5	5	5	5	5	5	5	5	5	5	5
1585	2	2	43	2	3	3	4	4	13	12	11	1	4	5	1	1	1	1	1	1	1	3	3	5	3	1	1	1	1	1	1	1	1	1	1	1	1	1	1	2	2	5	5	4	4
1586	2	2	36	2	3	3	4	4	13	11	11	3	4	4	3	1	1	1	1	1	1	3	3	3	3	3	3	3	3	3	3	3	3	3	3	3	3	3	3	3	3	3	3	3	3
1587	2	2	37	2	3	3	1	4	12	11	11	1	4	5	1	1	1	1	1	1	1	5	1	5	5	3	3	3	3	3	3	3	3	3	3	3	3	3	3	3	3	3	3	3	3
1588	2	2	27	2	2	3	4	2	12	11	11	2	4	5	1	1	1	1	1	1	1	5	1	5	5	1	1	5	5	5	5	5	1	5	1	5	1	5	1	5	1	5	4	5	3
1589	2	2	37	2	3	3	1	4	13	17	11	2	4	4	3	1	1	1	1	1	1	5	4	5	3	5	4	5	4	5	5	5	4	5	5	5	5	5	5	5	5	5	5	5	5
1590	2	2	30	2	3	3	2	4	12	12	11	1	5	5	1	1	1	1	0	0	1	5	1	1	3	5	1	5	1	5	1	5	1	5	1	5	1	5	1	5	1	5	5	5	4
1591	2	2	51	2	3	3	3	5	14	16	12	1	5	5	3	1	1	1	1	0	1	5	2	5	3	5	2	5	3	5	3	5	2	5	2	5	3	5	3	5	2	5	5	5	5
1592	2	2	29	1	3	3	7	3	12	11	11	4	4	4	4	1	1	1	1	1	1	5	3	5	5	5	4	5	5	5	4	5	4	5	4	5	4	5	4	5	3	5	5	5	5
1593	2	2	47	2	2	3	4	5	14	13	11	5	5	5	2	0	1	1	1	1	1	5	2	5	1	5	1	5	1	5	1	5	2	5	1	5	1	5	2	5	2	5	2	5	2
1594	2	2	33	2	3	2	1	4	13	11	11	5	4	5	5	1	1	1	1	0	0	5	5	4	4	5	5	5	5	5	5	5	5	5	5	5	5	5	5	5	4	5	5	5	5
1595	2	2	32	2	3	3	4	3	12	11	11	2	4	5	4	1	1	1	1	1	1	5	4	5	5	5	5	5	5	5	5	5	5	5	5	5	5	5	5	5	5	5	5	5	5
1596	2	2	33	1	4	3	5	3	13	11	11	3	5	5	3	1	1	1	1	0	0	5	2	5	2	5	3	5	5	5	4	5	4	5	5	5	3	4	4	5	2	5	3	5	3
1597	2	2	38	2	4	3	4	4	14	16	13	1	4	5	1	1	1	1	1	0	0	5	5	5	5	5	5	5	5	5	5	5	5	5	5	5	5	5	5	5	5	5	5	5	5
1598	2	1	31	2	4	1	7	1	13	17	11	1	1	1	1	1	1	1	1	1	0	5	3	5	4	4	4	4	4	5	5	4	4	5	4	5	4	5	4	5	4	5	4	4	4
1599	2	2	37	2	3	3	1	4	13	16	13	4	5	5	4	1	1	1	1	1	1	5	3	5	2	5	3	5	3	5	2	5	3	5	2	5	3	5	3	5	2	5	5	5	4
1600	2	2	29	2	3	3	7	3	12	11	11	3	4	4	3	1	1	1	1	1	1	4	3	5	4	5	4	5	4	4	3	4	3	5	4	4	4	5	4	4	3	5	4	4	3
1601	2	2	41	2	3	3	1	5	14	14	11	4	5	5	2	1	1	1	1	1	1	5	3	5	4	5	2	5	4	5	3	5	2	5	2	5	2	5	2	5	2	5	4	5	4
1602	2	2	28	2	3	3	1	3	12	11	11	2	4	5	2	1	1	1	0	0	1	5	3	5	3	5	3	5	3	5	2	5	2	5	2	5	3	5	2	5	3	5	5	5	5
1603	2	2	32	2	3	3	7	3	13	11	11	2	5	5	2	1	1	1	1	1	1	5	5	5	3	5	3	5	4	5	3	5	3	5	3	5	4	5	3	5	4	5	5	5	5
1604	2	2	49	2	4	3	7	5	15	16	19	3	5	5	4	1	1	1	1	1	1	5	3	5	3	5	3	5	3	5	3	5	3	5	3	5	4	5	4	5	3	5	5	5	5
1605	2	2	25	1	3	3	7	1	11	11	11	4	5	5	3	1	1	1	1	1	1	5	4	5	5	5	5	5	4	5	5	5	5	5	5	5	5	5	5	5	5	5	5	5	5
1606	2	2	46	2	3	3	7	5	14	16	13	1	4	4	3	0	1	1	0	1	1	4	3	4	3	4	3	4	3	4	3	4	2	4	2	4	3	4	3	4	3	4	3	4	3
1607	2	2	37	2	3	3	4	4	13	11	11	5	5	5	4	1	1	1	1	0	1	5	3	5	5	5	2	5	4	5	4	5	4	5	5	5	5	5	5	5	4	5	4	5	5
1608	2	2	32	2	3	3	4	3	13	12	11	4	4	4	3	1	1	1	1	1	1	4	3	4	4	4	3	4	4	4	3	4	3	4	3	4	4	4	3	4	2	5	5	4	4
1609	2	2	28	2	3	3	5	3	11	11	11	2	4	4	4	1	1	1	1	1	1	5	5	5	5	5	5	5	5	5	5	5	5	5	5	5	5	5	5	5	5	5	5	5	5
1610	2	2	40	2	3	3	5	5	13	16	13	2	4	5	4	1	1	1	1	1	1	5	5	5	5	5	5	5	5	5	5	5	5	5	5	5	5	5	5	5	5	5	5	5	5
1611	2	2	35	1	4	3	1	3	13	11	11	3	4	4	3	1	1	1	1	1	1	4	2	5	3	5	3	5	3	5	2	5	3	5	3	5	4	5	3	4	4	5	5	4	3
1612	2	2	26	1	3	3	1	2	11	11	11	3	3	5	3	1	1	1	0	1	0	5	4	5	5	5	4	5	4	5	5	5	5	5	5	5	4	5	5	4	4	5	4	5	5
1613	2	2	53	2	3	3	1	5	14	14	11	1	5	5	1	1	1	1	1	1	1	5	1	2	1	2	1	5	1	5	1	5	1	5	2	5	4	5	3	5	2	5	3	5	3
1614	2	2	47	2	3	3	5	5	14	16	13	1	5	5	1	0	1	0	0	1	1	5	2	5	2	5	1	5	2	5	1	5	2	5	2	5	2	5	2	5	1	5	3	5	3
1615	2	2	42	2	3	3	5	4	12	14	11	3	4	4	3	1	0	0	0	0	0	4	4	5	5	4	4	4	4	4	4	4	4	4	4	5	5	5	5	5	5	5	5	5	5
1616	2	2	45	2	3	3	2	5	14	16	13	2	2	5	2	1	1	1	1	1	1	5	2	5	2	5	2	5	2	5	2	5	2	5	2	5	2	5	4	5	4	5	4	5	4
1617	2	2	31	2	2	3	5	3	12	11	11	2	5	5	2	1	1	0	0	1	0	4	2	5	4	5	3	4	2	4	1	5	2	5	2	5	2	5	2	5	2	5	4	5	1
1618	2	2	42	2	3	3	5	4	13	12	11	2	5	5	2	1	1	1	0	0	0	5	3	5	3	5	2	5	2	5	2	5	2	5	2	5	4	5	4	5	2	5	5	5	5
1619	2	1	27	2	3	3	2	2	11	11	11	2	3	4	4	1	1	1	1	1	0	5	4	5	2	5	2	5	2	5	2	5	1	5	3	5	3	5	3	5	3	5	3	5	3
1620	2	2	32	2	3	2	2	3	12	12	11	1	5	5	4	1	1	1	1	0	1	5	4	5	5	5	4	5	5	5	3	5	3	5	3	5	4	5	4	5	4	5	4	5	4
1621	2	2	39	2	3	3	2	4	13	11	11	4	4	4	3	1	1	1	1	1	0	5	5	5	5	5	5	5	5	5	5	5	5	5	5	5	5	5	5	5	5	5	5	5	5
1622	2	2	26	1	3	3	5	1	11	17	11	4	4	4	3	0	1	1	0	0	0	5	5	5	5	5	5	5	5	5	5	5	5	5	5	5	5	5	5	5	5	5	5	5	5
1623	2	2	50	2	3	3	7	5	14	16	13	1	5	5	4	1	1	1	0	1	0	5	5	5	5	5	5	5	5	5	5	5	4	5	5	5	5	5	5	5	5	5	5	5	5
1624	2	2	25	1	3	3	7	2	12	11	11	3	4	5	4	1	1	1	0	0	1	4	3	5	4	5	3	5	4	5	4	5	3	5	3	5	3	5	3	5	3	5	3	5	3
1625	2	2	40	2	3	3	5	4	13	11	11	2	4	5	4	1	1	1	0	1	1	5	5	5	5	5	5	5	5	5	5	5	5	5	5	5	5	5	5	5	5	5	5	5	5
1626	2	2	35	2	3	3	7	4	13	11	11	4	5	5	2	1	1	1	1	0	0	5	3	5	3	5	3	5	3	5	3	5	3	5	2	5	5	5	3	5	4	5	5	5	5
1627	2	2	36	2	3	3	5	4	11	11	11	4	5	5	5	0	1	1	0	0	1	2	3	5	5	5	5	5	2	5	3	5	4	5	3	5	4	5	4	5	3	5	5	5	5
1628	2	2	31	2	2	3	5	3	12	11	11	2	4	5	5	1	1	1	1	0	0	5	3	5	5	5	5	5	5	5	5	5	5	5	5	5	5	5	5	5	5	5	5	5	5
1629	2	2	40	2	3	3	7	4	12	11	11	1	3	4	3	1	1	1	0	0	0	5	3	5	3	5	3	5	3	5	3	5	5	5	3	5	5	5	3	5	3	5	3	5	3
1630	2	2	50	2	3	3	5	5	13	12	11	1	5	5	4	1	1	1	1	1	1	5	4	5	2	5	2	5	2	5	3	5	2	5	2	5	3	5	3	5	2	5	5	5	5
1631	2	2	35	2	3	3	5	4	12	12	11	2	3	1	5	1	1	1	0	0	0	3	3	5	5	5	5	5	5	5	5	5	5	5	5	5	5	5	5	5	5	5	5	5	5
1632	2	2	52	2	2	3	7	5	13	14	11	1	4	4	2	1	1	1	0	1	1	3	2	4	3	3	2	3	2	4	2	4	2	4	2	4	2	4	2	4	2	4	4	4	3
1633	2	2	25	1	3	3	5	2	12	11	11	3	5	5	2	1	1	1	1	1	1	4	4	4	4	4	4	4	4	4	4	4	4	4	4	4	4	4	4	4	4	4	4	4	4
1634	2	2	33	2	3	1	5	4	12	11	11	2	5	5	4	1	1	1	1	1	1	5	3	5	5	5	5	5	4	5	4	5	4	5	4	5	3	5	3	5	4	5	5	5	5
1635	2	2	31	2	2	2	4	3	12	11	11	2	3	5	3	1	1	1	1	1	1	5	3	5	5	5	3	5	5	5	3	5	4	5	4	5	5	5	4	5	3	5	5	5	5
1636	2	2	24	1	3	3	5	1	11	11	11	4	4	5	3	1	1	1	1	1	1	5	5	5	5	5	5	5	5	5	5	5	5	5	5	5	5	5	5	5	4	5	5	5	5
1637	2	2	23	1	3	3	5	1	11	11	11	3	5	5	4	1	1	1	1	0	0	5	5	5	5	5	5	5	5	5	5	5	5	5	5	5	5	5	5	5	5	5	5	5	5
1638	2	2	22	1	3	3	5	1	11	11	11	2	4	4	2	1	1	1	1	1	1	4	4	4	4	4	4	4	4	4	4	4	4	4	4	4	4	4	4	4	4	4	4	4	4
1639	2	2	25	1	3	1	1	1	11	11	11	1	4	4	4	0	1	1	0	1	0	3	4	4	4	4	5	4	4	4	4	4	3	5	4	5	4	4	3	4	3	5	4	4	4
1640	2	2	42	2	3	3	5	4	12	11	11	1	5	5	4	1	1	1	0	0	0	5	3	5	5	5	5	5	5	5	5	5	3	5	3	5	3	5	4	5	3	5	5	5	4
1641	2	2	23	1	3	3	5	1	11	11	11	4	4	5	3	1	1	1	1	1	1	5	5	5	5	5	5	5	4	5	3	5	3	5	3	5	3	5	3	5	4	5	4	5	5
1642	2	2	31	2	3	3	5	3	12	11	11	2	4	5	3	1	1	1	1	1	1	5	3	5	3	5	2	5	3	5	2	5	2	5	2	5	3	5	3	5	2	5	4	5	4
1643	2	2	40	2	3	3	5	4	12	12	11	4	5	5	4	1	1	1	1	1	1	1	3	1	3	1	3	1	3	1	3	1	3	1	3	1	3	1	3	1	2	1	2	1	3
1644	2	2	25	1	2	3	5	2	11	11	11	2	4	4	4	1	1	1	1	1	1	4	3	4	3	3	3	3	3	4	3	4	3	4	3	4	3	4	3	3	3	5	5	5	5
1645	2	2	33	1	3	3	5	4	12	12	11	3	4	4	4	1	1	1	1	1	1	4	4	5	4	4	4	4	4	4	4	4	4	4	4	4	4	4	4	4	4	5	5	5	5
1646	2	2	26	1	3	3	5	2	12	11	11	2	4	4	2	1	1	1	1	1	1	4	2	5	3	5	3	5	2	5	3	5	3	5	2	5	2	5	2	5	3	5	4	5	4
1647	2	2	24	1	2	3	7	2	11	11	11	2	5	5	2	1	1	1	1	1	1	3	3	3	3	3	3	3	3	3	3	3	3	3	3	3	3	3	3	3	3	3	3	3	3
1648	2	2	39	2	3	3	5	4	12	12	11	3	3	4	4	1	1	1	1	0	0	5	5	5	5	5	5	5	5	5	5	5	5	5	5	4	4	4	4	5	5	5	5	5	5
1649	2	2	24	1	3	3	3	2	11	11	11	2	4	5	4	0	1	1	0	0	1	4	2	5	3	5	2	5	3	5	4	5	3	5	3	5	4	5	3	5	3	5	3	5	3
1650	2	2	43	2	5	3	5	5	15	16	12	3	5	5	3	1	1	1	1	1	1	5	5	5	5	5	5	5	5	5	5	5	5	5	5	5	5	5	5	5	5	5	5	5	5
1651	2	2	31	2	3	1	5	3	12	11	11	2	4	4	3	1	1	1	1	1	1	5	2	4	4	4	2	4	3	4	2	4	3	4	3	4	4	4	4	4	4	5	5	5	5
1652	2	2	30	1	4	1	5	2	12	11	11	3	3	4	4	1	0	1	0	0	0	4	4	5	5	5	5	5	5	5	5	5	5	5	5	5	5	5	5	5	5	5	5	5	5
1653	2	2	33	2	3	3	5	3	12	11	11	1	5	5	4	1	1	1	1	1	1	5	5	5	5	5	5	5	5	5	5	5	5	5	5	5	5	5	5	5	5	5	5	5	5
1654	2	2	22	1	2	3	5	1	11	11	11	3	4	4	2	1	1	1	1	1	1	5	5	5	5	5	5	5	5	5	5	5	5	5	5	5	5	5	5	5	5	5	5	5	5
1655	2	2	23	1	3	3	5	1	11	11	11	3	4	4	2	1	1	1	0	0	0	4	5	4	5	4	5	4	5	4	4	4	4	4	4	4	4	4	4	4	4	4	5	4	5
1656	2	2	32	2	3	3	5	3	12	12	11	3	5	5	5	1	1	1	0	0	0	5	2	5	3	5	2	5	2	5	2	5	3	5	2	5	2	5	2	5	4	5	5	5	2
1657	2	2	34	2	3	3	5	3	12	11	11	2	4	4	4	0	1	1	0	0	1	5	2	5	2	5	2	5	2	5	2	5	2	5	2	5	2	5	2	5	2	5	2	5	2
1658	2	2	36	2	3	3	5	4	12	11	11	4	5	4	2	1	1	1	1	1	1	5	3	5	4	4	3	4	3	4	3	4	3	4	4	4	3	4	3	4	4	5	4	4	4
1659	2	2	28	1	3	3	5	3	12	11	11	4	5	5	4	1	1	1	1	1	1	5	3	5	4	5	3	5	5	5	4	5	3	5	2	5	4	5	4	5	4	5	5	5	5
1660	2	2	35	2	3	3	5	4	12	11	11	3	5	5	4	1	1	1	1	0	1	5	2	5	2	5	3	5	2	5	3	5	3	5	1	5	3	5	2	5	1	5	4	5	5
1661	2	2	24	1	3	3	5	1	11	17	11	3	5	5	3	1	1	1	1	1	0	5	5	5	5	5	5	5	5	5	5	5	5	5	5	5	5	5	5	5	5	5	5	5	5
1662	2	2	44	2	3	3	5	5	12	12	11	1	4	5	3	0	1	1	0	0	1	3	3	5	4	4	4	4	4	3	3	3	3	3	3	4	4	4	4	4	4	5	5	3	3
1663	2	2	27	2	3	3	5	2	12	11	11	1	5	5	4	1	1	1	1	1	1	5	4	5	4	5	4	5	4	5	4	5	4	5	4	5	4	5	4	5	4	5	4	5	4
1664	2	1	32	2	3	3	5	3	12	11	11	4	4	5	4	1	1	1	1	1	1	5	3	5	4	5	4	5	4	5	4	5	4	5	4	5	4	5	4	5	3	5	5	5	5
1665	2	2	24	1	3	3	5	1	11	11	11	2	4	5	2	1	1	1	1	0	0	5	5	5	5	5	5	5	5	5	5	5	5	5	5	5	5	5	5	5	5	5	5	5	5
1666	2	1	23	1	3	3	5	1	11	17	11	1	5	5	1	1	1	1	1	1	1	5	3	5	5	5	5	5	5	5	5	5	5	5	5	5	5	5	5	5	5	5	5	5	5
1667	2	2	23	1	3	3	5	1	11	11	11	3	5	5	2	1	1	1	1	1	1	5	3	4	3	4	3	4	3	4	3	4	3	4	3	4	3	4	3	5	3	5	3	4	3
1668	2	2	25	1	2	3	5	2	11	17	11	1	4	4	4	1	1	1	0	0	1	5	2	4	4	2	2	2	2	2	2	2	2	2	2	3	3	3	3	3	3	4	4	4	4
1669	2	2	25	1	2	3	5	2	11	11	11	1	5	5	5	0	1	1	0	1	1	5	5	5	5	5	5	5	5	5	5	5	5	5	5	5	5	5	5	5	5	5	5	5	5
1670	2	2	35	2	3	3	5	4	13	11	11	2	2	5	5	1	1	1	1	1	1	5	2	5	3	5	2	3	2	5	2	5	2	5	2	5	2	5	2	5	2	5	2	5	2
1671	2	2	39	2	3	3	5	4	13	16	13	4	4	5	2	1	1	1	1	1	1	5	3	3	2	4	2	5	2	4	1	4	2	4	2	4	3	4	2	4	2	5	4	4	2
1672	2	2	49	2	3	3	5	5	14	16	13	4	5	5	4	1	1	1	1	1	1	5	2	2	2	2	2	2	2	2	2	3	3	2	2	3	3	3	3	2	2	5	5	5	5
1673	2	2	27	1	2	3	5	3	11	11	11	1	4	5	1	1	1	1	1	1	0	4	1	3	3	4	1	5	2	5	2	5	1	5	1	5	1	5	1	5	1	5	2	5	1
1674	2	2	28	2	3	3	2	2	12	11	11	2	4	4	1	0	1	1	0	0	1	5	2	5	2	5	2	5	2	5	2	5	2	5	2	5	3	5	3	5	4	5	5	5	5
1675	2	2	28	1	3	3	7	2	12	11	11	3	5	5	3	1	1	1	0	1	0	5	4	5	5	5	5	5	5	5	5	5	5	5	5	5	5	5	5	5	5	5	5	5	5
1676	2	2	25	1	3	3	7	2	12	11	11	3	4	5	4	1	1	1	0	0	1	5	3	5	5	4	3	4	4	5	4	5	3	5	3	5	4	5	4	5	4	5	5	5	5
1677	2	2	55	2	3	3	3	5	15	16	13	1	4	5	4	1	1	1	1	1	1	5	2	5	2	5	1	5	2	5	1	5	3	5	2	5	1	5	3	5	1	5	4	5	4
1678	2	2	30	1	3	3	7	3	12	11	11	5	5	5	5	1	1	1	1	1	0	5	5	5	5	5	5	5	5	5	5	5	5	5	5	5	5	5	5	5	5	5	5	5	5
1679	2	2	36	2	3	3	5	4	13	16	13	2	5	5	2	1	1	1	1	1	1	5	2	5	3	5	2	5	2	5	3	5	3	5	3	5	3	5	3	5	3	5	4	5	3
1680	2	2	23	1	3	3	5	1	11	11	11	3	5	5	3	1	1	1	0	0	0	4	3	4	3	4	3	4	3	4	3	4	3	4	3	4	3	4	3	4	3	4	3	4	3
1681	2	2	38	2	3	3	7	4	13	11	11	1	5	5	2	1	1	1	1	0	1	5	5	5	3	5	4	5	3	5	3	5	4	5	4	5	4	5	4	5	3	5	5	5	5
1682	2	2	30	2	3	3	7	4	12	11	11	5	5	5	5	1	1	1	1	1	1	5	5	5	5	5	5	5	5	5	5	5	5	5	5	5	5	5	5	5	5	5	5	5	5
1683	2	2	36	2	3	3	7	4	12	11	11	2	5	5	4	1	1	1	1	1	1	5	5	5	4	5	5	5	5	5	5	5	5	5	5	4	4	4	4	5	5	5	5	5	5
1684	2	2	36	3	3	3	5	4	12	11	11	1	5	5	3	1	1	1	1	1	1	5	3	5	3	5	3	5	3	5	3	5	3	5	5	5	1	5	2	5	2	5	5	5	5
1685	2	2	25	2	3	3	7	3	12	11	11	2	4	4	4	1	1	1	0	0	0	5	4	5	5	5	5	5	5	5	5	5	5	5	5	5	5	5	5	5	5	5	5	5	5
1686	2	2	22	1	3	3	7	1	11	11	11	3	5	5	3	1	1	1	1	1	1	3	2	3	3	3	3	4	2	3	3	4	3	4	3	3	3	3	3	3	3	3	3	3	3
1687	2	2	45	2	1	3	1	5	13	11	11	2	3	3	4	1	1	1	0	0	0	3	3	5	5	4	4	5	5	5	5	5	5	5	5	5	5	4	4	5	5	5	5	5	5
1688	2	2	36	2	3	3	6	4	12	11	11	2	5	5	3	1	1	1	0	0	0	5	4	5	5	5	5	5	5	5	3	5	4	5	4	5	4	5	4	5	4	5	5	5	5
1689	2	2	37	2	4	3	4	4	14	16	13	3	3	5	5	1	1	1	1	1	1	5	5	5	5	5	5	5	5	5	5	5	5	5	5	5	5	5	5	5	5	5	5	5	5
1690	2	2	45	2	3	3	5	5	14	12	11	5	5	5	5	1	1	1	1	1	1	5	1	5	1	5	1	5	1	5	1	5	1	5	1	5	1	5	1	5	2	5	2	5	2
1691	2	2	39	2	3	3	5	4	13	16	13	1	4	4	5	1	1	1	1	0	0	4	4	3	4	4	3	5	4	4	3	5	4	5	4	5	4	5	5	5	5	5	5	5	5
1692	2	1	23	1	3	3	5	2	11	11	11	4	4	4	1	1	1	1	0	0	0	4	2	4	2	4	2	4	2	4	2	4	2	4	2	4	3	4	2	4	3	4	4	4	3
1693	2	2	21	1	2	3	5	1	11	11	11	2	4	4	4	1	1	1	0	0	0	4	4	4	4	4	4	4	4	4	4	4	4	4	4	4	4	4	4	4	4	4	4	4	4
1694	2	1	25	1	3	3	5	1	11	17	11	3	4	4	4	1	1	1	1	1	1	5	4	5	5	5	5	5	5	5	4	5	4	5	4	5	5	5	4	5	5	5	5	5	5
1695	2	2	23	1	3	3	5	1	11	11	11	1	1	5	2	0	1	1	0	1	1	5	1	5	1	5	2	5	2	5	2	4	1	5	2	5	2	5	1	5	2	5	4	5	3
1696	2	2	30	2	3	3	5	3	12	11	11	3	5	4	2	1	1	1	1	1	1	5	2	5	4	4	5	5	4	5	4	5	4	4	4	4	4	3	3	5	5	5	5	5	4
1697	2	2	30	1	4	3	1	2	12	11	11	4	4	4	1	1	1	1	1	1	1	3	2	4	4	4	4	2	1	4	2	5	1	4	1	5	4	5	4	4	4	5	5	5	5
1698	2	2	34	2	3	3	1	4	12	11	11	3	4	5	3	1	1	1	1	0	1	5	4	5	4	5	4	5	4	5	5	5	4	5	4	5	4	5	4	5	4	5	5	5	5
1699	2	2	37	2	3	3	1	4	13	11	11	2	4	5	4	1	1	1	1	1	1	5	2	5	5	5	3	5	3	5	3	5	3	5	3	5	3	5	3	5	3	5	5	5	5
1700	2	2	33	1	3	3	1	4	12	11	11	1	5	5	5	1	1	1	1	1	1	4	2	4	3	4	1	4	2	5	2	5	2	5	2	5	2	5	2	4	2	5	4	5	4
1701	2	2	49	2	3	3	1	5	14	16	13	4	5	5	4	1	1	1	1	1	1	3	2	4	3	4	4	3	3	3	3	2	2	2	2	2	2	2	2	2	2	3	3	3	3
1702	2	2	43	2	3	3	1	4	13	12	11	2	4	4	2	1	1	1	0	1	1	4	2	4	3	4	1	5	2	5	2	5	2	4	2	4	2	5	2	5	2	5	2	4	3
1703	2	2	35	2	3	3	1	4	12	11	11	4	5	5	1	1	1	1	1	1	1	4	1	5	2	5	3	5	3	5	3	5	3	5	2	5	4	4	3	5	3	5	4	5	3
1704	2	2	26	2	3	3	5	2	12	11	11	1	4	4	1	1	1	1	1	1	1	3	2	1	3	2	3	2	3	3	3	2	3	3	2	3	2	3	3	3	3	4	3	4	3
1705	2	2	34	2	3	3	2	4	12	12	11	2	3	4	2	1	1	1	0	1	1	3	3	4	4	3	3	3	3	4	4	3	3	3	3	4	4	4	4	3	3	4	4	4	4
1706	2	2	36	2	3	3	1	4	13	11	11	1	5	5	2	1	1	1	1	1	1	5	5	5	5	5	5	5	5	5	5	5	5	5	5	5	5	5	5	5	5	5	5	5	5
1707	2	2	34	2	3	3	1	4	12	11	11	3	4	4	4	1	1	1	1	1	0	4	4	4	4	4	4	4	4	4	4	4	4	4	4	4	4	4	4	4	4	4	4	4	4
1708	2	2	37	2	3	3	1	4	12	11	11	3	4	4	1	1	1	1	1	1	1	4	1	5	3	4	2	4	2	5	2	4	1	4	2	5	2	5	2	5	2	5	3	5	2
1709	2	2	47	2	2	3	1	5	12	11	11	4	4	4	2	1	1	1	1	1	1	5	3	5	3	5	3	5	3	5	3	5	3	5	3	5	3	5	3	5	3	5	3	5	3
1710	2	2	25	1	3	3	2	2	12	11	11	3	4	4	2	1	1	1	0	1	1	4	4	4	4	4	4	4	4	4	4	4	4	4	4	4	4	4	4	4	4	4	4	4	4
1711	2	2	30	2	3	3	1	3	12	11	11	1	3	4	5	1	1	1	1	1	1	5	4	5	4	5	4	5	4	5	4	5	4	5	4	5	4	5	4	5	3	5	5	5	5
1712	2	2	35	2	3	3	7	4	12	11	11	2	5	5	3	1	1	1	0	1	1	5	3	5	5	5	3	5	5	5	3	5	3	5	3	5	3	5	3	5	3	5	3	5	3
1713	2	2	48	2	3	3	2	5	13	12	11	3	5	5	4	1	1	1	0	0	1	5	5	5	5	5	5	5	5	5	5	5	5	5	5	5	5	5	5	3	3	5	5	5	5
1714	2	2	35	2	3	3	7	4	12	11	11	2	5	5	5	1	1	1	1	1	1	5	5	5	4	4	4	4	4	4	4	4	4	5	4	5	5	5	5	5	4	5	5	5	5
1715	2	2	37	2	3	3	1	4	13	11	11	2	4	4	3	1	1	1	1	1	1	4	2	4	2	4	2	4	2	4	2	4	2	4	2	4	2	4	2	4	2	4	3	4	4
1716	2	2	37	2	3	3	7	4	13	17	11	3	4	5	5	1	1	1	1	1	1	5	2	5	2	5	2	5	2	5	2	5	2	5	2	5	3	5	3	5	2	5	3	5	3
1717	2	2	36	2	3	3	7	4	12	11	11	2	5	5	1	1	1	1	1	1	1	5	1	5	1	5	1	5	2	5	2	5	1	5	1	5	3	5	2	5	2	5	4	5	4
1718	2	2	35	2	3	3	7	4	13	12	11	2	5	4	1	0	1	1	1	0	1	5	1	5	2	5	2	5	2	5	2	5	2	5	2	5	2	5	2	4	2	4	2	4	2
1719	2	2	52	2	2	3	7	5	13	11	11	3	4	4	3	1	1	1	1	1	1	4	3	4	4	4	4	4	4	4	4	4	4	4	4	4	4	4	4	4	4	4	4	4	4
1720	2	2	28	2	3	3	5	2	12	11	11	2	4	4	4	1	1	1	0	0	1	4	5	4	4	4	4	4	4	4	4	4	4	4	4	4	4	4	4	4	4	4	4	4	4
1721	2	2	57	2	2	3	7	5	14	17	11	3	4	4	3	1	1	1	0	1	1	4	4	3	4	3	3	3	4	4	4	4	4	4	4	4	4	4	4	5	5	5	5	5	5
1722	2	2	25	1	3	3	1	2	11	11	11	4	5	5	3	1	1	1	0	0	1	5	5	5	5	5	4	5	5	5	3	5	4	5	4	5	4	5	4	5	5	5	5	5	5
1723	2	2	33	1	3	3	1	3	13	17	11	1	5	5	1	1	1	1	0	1	0	5	1	5	5	5	2	5	2	5	1	5	1	5	1	5	1	5	1	5	1	5	5	5	5
1724	2	2	35	2	3	3	7	4	13	13	11	3	5	5	2	1	1	1	0	1	1	3	3	5	5	3	3	4	4	5	5	5	4	5	4	5	5	5	5	4	3	5	5	5	5
1725	2	2	35	2	3	3	5	3	13	14	11	2	1	5	2	1	1	1	1	1	1	2	2	2	2	2	2	2	2	2	2	2	2	2	2	2	2	2	2	2	3	2	3	2	2
1726	2	2	24	1	2	3	5	2	12	11	11	1	3	3	2	1	1	1	1	1	0	4	3	3	3	3	3	3	3	3	3	3	3	3	3	3	3	3	3	3	3	3	3	3	4
1727	2	2	34	2	3	3	7	4	13	11	11	3	5	5	5	1	1	1	1	1	1	5	3	5	3	5	3	5	3	5	3	5	3	5	3	5	3	5	3	5	3	5	3	5	3
1728	2	2	40	2	3	3	3	5	14	16	15	5	5	5	3	1	1	1	1	1	1	5	2	5	2	5	3	5	4	5	3	5	2	5	3	5	4	5	3	5	2	5	5	5	5
1729	2	2	40	2	3	3	1	5	14	16	13	2	4	5	2	1	1	1	0	0	1	5	5	5	5	5	5	5	5	5	4	5	4	5	4	5	4	5	4	5	5	5	5	5	5
1730	2	2	40	2	3	3	1	5	14	16	15	3	4	5	2	1	1	1	1	1	1	5	2	5	5	5	3	5	3	5	2	5	2	5	2	5	3	5	3	5	2	5	5	5	5
1731	2	2	25	2	3	3	1	5	13	16	13	2	4	4	2	1	1	1	1	1	1	4	3	4	3	4	3	4	3	4	2	4	2	4	2	4	2	4	2	4	4	4	3	4	3
1732	2	2	30	2	4	3	1	3	13	16	13	5	5	5	2	1	1	1	1	1	1	5	2	5	2	5	2	5	2	2	2	5	2	5	2	5	2	5	2	5	2	5	2	5	3
1733	2	2	51	3	3	3	3	5	15	16	15	4	5	5	4	1	1	1	1	1	1	5	4	5	4	4	4	5	4	5	4	5	4	5	4	5	5	5	4	5	5	5	5	5	5
1734	2	2	30	2	3	3	2	3	13	11	11	2	4	4	3	1	1	1	1	0	0	4	3	5	3	4	4	4	4	5	5	2	2	3	3	3	3	4	3	2	2	5	5	4	4
1735	2	2	25	1	3	3	1	2	12	11	11	1	4	4	4	1	1	1	0	0	0	4	2	5	4	5	2	5	2	4	2	5	2	5	2	5	2	5	2	5	2	5	5	5	5
1736	2	2	26	1	3	3	1	2	11	11	11	1	4	5	1	1	1	1	1	1	1	5	3	5	3	5	4	5	3	5	3	5	3	5	3	5	3	5	3	5	3	5	5	5	5
1737	2	2	26	1	2	3	1	2	11	11	11	2	4	3	3	1	1	1	1	1	0	3	3	4	4	3	3	3	3	3	3	3	3	3	3	3	3	3	3	4	4	5	5	5	5
1738	2	2	29	2	3	3	2	3	13	11	11	2	4	4	1	0	1	1	0	1	0	4	1	4	1	4	2	4	1	5	2	5	2	5	3	5	1	5	1	5	1	5	5	5	4
1739	2	2	48	2	3	3	1	5	14	16	13	2	4	4	4	0	1	0	0	0	0	1	2	3	3	2	2	2	2	3	3	3	3	3	3	1	1	4	4	4	4	4	4	4	4
1740	2	2	26	1	2	3	1	2	11	11	11	1	5	5	1	0	1	1	0	1	1	3	3	5	5	5	4	5	4	5	2	5	3	5	3	5	2	5	5	5	3	5	5	5	5
1741	2	2	30	2	2	3	1	3	12	11	11	2	4	5	2	1	1	1	1	0	1	5	1	5	4	5	3	5	2	5	4	5	3	5	3	5	5	5	5	5	5	5	5	5	4
1742	2	2	24	1	2	3	1	2	11	11	11	3	3	4	2	1	1	1	1	1	0	4	4	5	5	4	4	4	4	4	4	4	4	4	4	4	4	4	4	5	5	4	4	4	4
1743	2	2	26	2	3	3	1	2	12	11	11	2	3	3	2	1	1	1	1	0	0	3	3	3	2	4	2	4	2	5	3	5	2	5	2	4	2	4	2	4	2	5	5	5	5
1744	2	2	25	1	3	3	1	2	12	11	11	2	5	4	3	1	1	1	0	1	1	4	2	5	4	5	2	4	2	5	3	5	2	5	3	5	4	4	3	4	4	5	5	4	4
1745	2	2	35	2	3	3	4	4	13	11	11	1	4	5	1	1	1	1	1	1	1	5	5	5	5	5	5	5	5	5	5	5	5	5	5	5	5	5	5	5	5	5	5	5	5
1746	2	2	25	2	3	3	4	2	11	11	11	2	4	4	3	1	1	1	1	1	1	5	2	5	2	5	4	5	2	5	2	5	4	5	3	5	4	5	3	5	5	5	4	5	4
1747	2	2	33	2	3	3	4	4	13	11	11	1	3	4	3	1	1	1	1	1	1	4	4	4	4	4	4	4	4	4	4	4	4	4	4	4	4	4	4	4	4	4	4	4	4
1748	2	2	26	2	3	3	4	2	12	11	11	3	4	4	1	1	1	1	1	1	1	5	5	4	4	5	5	5	5	5	5	4	4	5	5	5	5	5	5	5	5	5	5	5	5
1749	2	2	25	1	2	3	1	2	11	11	11	1	4	4	2	1	1	1	1	1	1	4	3	4	2	4	3	4	3	3	3	3	2	5	3	5	3	5	2	5	3	4	4	5	2
1750	2	2	33	2	3	3	4	4	13	16	13	2	4	4	2	1	1	1	1	0	1	5	3	5	5	5	5	5	5	4	4	5	3	5	3	5	3	5	3	5	3	5	3	5	3
1751	2	2	25	1	2	3	1	1	11	11	11	2	4	4	2	1	1	1	1	1	1	4	4	4	4	4	4	4	4	4	4	4	4	4	4	4	4	4	4	4	4	4	4	4	4
1752	2	2	30	3	3	3	1	3	12	11	11	1	2	4	3	1	1	1	1	1	1	4	4	5	5	5	5	5	5	5	5	5	5	5	5	5	5	5	5	5	5	5	5	5	5
1753	2	2	25	1	3	3	4	2	12	11	11	2	4	4	2	1	1	1	0	1	1	5	4	5	4	3	3	4	4	5	4	5	5	4	4	5	5	5	5	4	4	5	5	5	5
1754	2	2	43	2	3	3	1	5	13	16	13	3	4	4	3	1	1	1	1	1	1	5	4	5	5	4	4	4	4	4	4	4	4	4	4	4	4	4	4	5	5	5	5	5	5
1755	2	2	27	1	3	3	4	3	12	11	11	2	4	5	1	1	1	1	1	0	1	4	2	3	3	3	3	3	3	3	3	3	3	3	3	4	3	5	3	4	3	4	3	4	3
1756	2	2	25	1	3	3	1	2	12	11	11	1	4	4	2	0	1	1	1	1	0	3	2	5	3	5	4	5	3	5	3	5	3	5	3	5	4	5	4	5	3	5	5	5	5
1757	2	2	40	2	3	3	4	4	13	11	11	1	4	5	2	1	1	1	1	1	1	5	2	5	2	5	2	5	2	5	2	5	3	5	3	5	3	5	3	5	4	5	4	5	3
1758	2	2	42	2	3	3	4	5	13	16	13	3	4	5	3	1	1	1	1	0	1	5	5	5	5	5	3	5	5	5	4	5	3	5	3	5	3	5	4	5	5	5	5	5	5
1759	2	2	34	2	3	3	7	4	13	11	11	2	4	5	4	1	1	0	1	1	1	5	1	5	5	5	5	5	5	5	5	5	5	5	5	5	5	5	5	5	5	5	5	5	5
1760	2	2	28	2	3	3	4	3	12	11	11	3	2	4	3	1	1	1	1	1	0	3	3	5	5	5	5	5	5	5	5	5	5	5	5	5	5	5	5	5	5	5	5	5	5
1761	2	2	37	2	3	3	4	4	13	11	11	1	5	5	1	1	1	1	1	1	1	1	1	1	1	1	1	5	1	5	1	5	1	5	1	5	1	5	1	5	1	5	1	5	1
1762	2	2	28	1	3	3	5	3	12	11	11	3	5	5	3	1	1	1	0	0	1	5	2	5	3	5	3	5	3	5	3	5	3	5	3	5	3	5	3	5	3	5	3	5	3
1763	2	2	35	2	3	3	7	4	12	11	11	1	4	4	1	1	1	1	1	1	1	2	2	3	2	2	2	3	2	2	2	2	2	3	3	3	2	3	3	2	2	3	3	3	3
1764	2	2	25	1	2	3	5	2	11	11	11	1	1	1	5	1	1	1	1	1	1	5	5	5	5	5	5	5	5	5	5	5	5	5	5	5	5	5	5	5	5	5	5	5	5
1765	2	2	29	1	3	3	1	3	12	11	11	1	3	4	4	1	1	1	1	1	1	4	3	5	5	4	3	5	4	5	4	5	4	5	4	5	4	5	4	5	3	5	5	4	4
1766	2	2	25	1	2	3	2	1	11	11	11	1	3	5	2	0	1	1	1	1	0	5	5	5	5	5	5	5	5	5	5	5	5	5	5	5	5	5	5	5	5	5	5	5	5
1767	2	2	37	2	3	3	1	4	13	11	11	1	5	5	3	1	1	1	1	1	1	5	3	5	5	4	4	5	5	4	4	5	5	5	5	5	5	5	5	5	5	5	5	5	5
1768	2	2	31	2	3	3	1	3	12	11	11	3	4	4	4	1	1	1	1	1	1	4	4	4	4	4	4	4	4	4	4	4	4	4	4	4	4	4	4	4	4	4	4	4	4
1769	2	2	37	2	3	3	2	4	13	14	13	1	4	4	3	1	1	1	0	1	1	4	2	4	2	4	2	4	2	4	2	4	2	4	2	4	2	4	2	4	2	4	3	4	4
1770	2	2	26	1	2	3	1	2	11	11	11	2	5	5	4	1	1	1	1	1	1	3	3	4	4	4	4	3	3	3	3	5	3	3	3	4	2	5	2	5	3	5	5	5	5
1771	2	2	26	1	3	3	5	2	12	11	11	2	4	5	4	1	1	1	0	0	1	5	3	5	4	5	2	5	5	5	2	5	2	5	2	5	2	5	2	4	4	4	4	4	4
1772	2	2	37	2	3	3	1	4	13	16	13	1	3	4	3	1	1	1	0	0	0	5	3	5	5	5	3	5	3	5	3	5	3	5	3	5	3	5	5	5	3	5	5	5	5
1773	2	2	34	1	3	3	1	4	13	16	13	4	4	4	2	1	1	1	1	0	1	5	2	5	5	5	5	5	5	5	4	5	4	5	4	5	5	5	5	5	3	5	5	5	5
1774	2	2	27	1	3	3	1	2	12	11	11	1	5	5	1	1	1	1	0	0	0	2	2	2	2	3	3	3	3	3	3	3	3	3	3	3	3	3	3	3	3	3	3	3	3
1775	2	2	25	1	3	3	1	1	11	11	11	5	1	1	1	1	1	1	1	1	1	4	3	4	4	4	4	4	4	4	4	4	4	4	4	4	4	4	4	4	4	4	4	4	3
1776	2	2	24	2	2	3	1	2	11	11	11	1	5	5	1	1	1	1	1	1	1	3	1	5	1	5	1	5	2	5	1	5	1	5	1	5	1	5	1	5	2	5	5	5	5
1777	2	2	32	2	2	3	1	4	13	11	11	5	5	5	1	1	1	1	1	1	1	1	1	1	1	4	4	4	4	4	4	4	4	4	4	4	4	4	4	4	4	4	4	4	4
1778	2	2	40	3	3	3	4	4	13	16	13	2	4	4	2	1	1	1	1	1	1	5	2	5	1	5	1	5	1	5	2	5	2	5	2	5	2	5	2	5	2	5	2	5	2
1779	2	2	29	2	3	3	5	3	12	11	11	2	5	5	2	1	1	1	1	1	1	5	2	4	2	5	2	5	2	5	2	5	2	5	2	5	1	5	2	5	2	5	2	5	2
1780	2	2	26	2	3	3	5	2	12	11	11	1	3	4	2	1	1	1	1	1	1	5	2	5	3	5	2	5	3	5	3	5	3	5	3	5	3	5	3	5	3	5	3	5	3
1781	2	2	25	1	3	3	1	2	12	11	11	3	3	3	2	1	1	1	1	1	0	4	2	5	4	4	3	3	3	3	3	4	3	4	3	4	3	4	3	4	3	4	3	4	3
1782	2	2	28	1	3	3	1	2	12	11	11	1	5	5	5	1	1	1	0	1	0	5	3	5	5	5	5	5	5	5	5	5	3	5	5	5	5	5	5	5	5	5	5	5	5
1783	2	2	50	2	3	3	1	5	13	16	15	3	4	5	3	1	1	1	0	1	1	5	4	5	4	5	4	5	4	5	3	5	4	5	4	5	4	5	4	5	3	5	5	5	5
1784	2	2	24	1	2	3	1	2	11	11	11	3	3	4	2	1	1	1	0	0	0	3	3	3	3	3	3	3	3	3	3	3	3	3	3	3	3	3	3	3	3	3	3	3	3
1785	2	2	35	2	3	3	1	4	13	16	13	2	4	4	2	1	1	1	1	1	1	5	3	5	4	5	3	5	3	5	3	5	2	5	2	5	3	5	3	5	3	5	3	5	4
1786	2	2	40	2	3	3	1	3	12	11	11	3	4	5	4	1	1	1	1	1	1	5	5	5	5	5	5	5	5	5	5	5	5	5	5	5	5	5	5	5	5	5	5	5	5
1787	2	2	41	2	3	3	1	5	13	11	11	3	5	5	3	1	1	1	1	1	1	5	3	5	4	5	3	5	3	5	4	5	4	5	4	5	4	5	4	5	5	5	5	5	5
1788	2	2	25	1	3	3	1	2	12	11	11	4	3	2	2	0	1	1	0	0	0	3	3	3	3	3	3	3	3	3	3	3	3	3	3	3	3	3	3	3	3	3	3	3	3
1789	2	2	27	2	3	3	5	2	12	11	11	4	4	4	4	1	1	1	1	1	1	5	5	5	5	5	5	5	5	5	5	5	5	5	5	5	5	5	5	5	5	5	5	5	5
1790	2	2	24	1	3	3	5	1	12	11	11	2	3	4	4	1	1	1	1	1	1	5	3	4	4	4	4	4	4	4	4	4	4	4	4	4	4	4	4	4	4	4	4	4	4
1791	2	2	28	2	3	3	1	3	12	11	11	2	4	4	3	1	1	1	1	1	0	5	4	5	4	5	4	5	4	5	4	5	4	5	4	5	4	5	4	5	4	5	4	5	4
1792	2	2	43	2	3	3	7	5	14	16	13	3	4	4	4	1	1	1	1	0	0	4	4	5	5	4	2	5	2	5	2	5	2	5	2	5	2	5	3	5	2	5	5	5	5
1793	2	2	26	1	2	3	1	2	11	11	11	1	4	5	4	1	1	1	0	0	0	5	5	5	5	5	5	5	5	5	5	5	5	5	5	5	5	5	5	5	5	5	5	5	5
1794	2	2	26	1	2	3	1	2	12	11	11	3	4	5	3	1	1	1	1	1	1	4	3	4	3	4	3	4	4	4	3	3	3	4	4	4	4	3	3	4	4	5	5	5	5
1795	2	2	46	2	3	3	7	5	14	16	15	1	5	5	1	1	1	1	1	1	1	5	2	5	2	5	2	5	2	5	2	5	2	5	2	5	4	5	4	5	2	5	5	5	2
1796	2	2	25	1	2	3	5	2	12	11	11	3	4	4	3	1	1	1	0	0	0	4	4	4	4	4	4	4	4	4	4	4	4	4	4	4	4	4	4	4	4	4	4	4	4
1797	2	2	42	2	3	3	7	5	13	11	11	2	1	5	3	1	1	1	1	1	1	5	3	5	3	5	4	5	4	5	4	5	3	5	3	5	3	5	3	5	3	5	5	5	5
1798	2	2	24	1	2	3	7	1	11	11	11	1	2	5	2	1	1	0	0	0	0	5	1	5	3	4	3	5	3	5	3	5	3	5	3	5	3	5	3	5	2	5	3	5	3
1799	2	2	45	2	3	3	7	5	13	17	11	2	4	5	1	1	1	1	1	1	1	5	2	4	3	4	4	4	4	3	3	3	3	3	3	3	3	3	3	3	3	3	3	3	3
1800	2	2	33	2	3	3	5	4	13	11	11	1	3	5	3	1	1	1	0	0	1	3	3	5	3	5	3	5	3	5	3	5	3	5	3	5	4	5	3	5	3	5	3	5	2
1801	2	2	52	2	3	3	7	5	13	11	11	2	4	5	2	1	1	1	1	1	1	5	3	5	3	3	3	5	4	5	3	5	3	5	4	5	5	5	5	5	5	5	5	5	5
1802	2	2	36	2	3	3	5	4	13	11	13	4	4	4	4	1	1	1	0	1	1	5	2	5	2	5	2	5	2	5	1	5	1	5	1	5	1	5	1	5	1	5	4	5	4
1803	2	2	28	1	2	3	5	2	11	11	11	4	4	5	1	1	1	1	1	1	1	5	1	5	2	5	2	5	2	5	2	5	2	5	2	5	2	5	3	5	3	5	4	5	3
1804	2	2	40	2	3	3	7	5	13	11	11	2	4	4	2	1	1	1	1	1	1	3	3	5	3	4	3	5	3	5	4	4	3	4	3	5	4	4	3	5	3	5	4	4	3
1805	2	2	39	2	3	3	7	4	13	16	13	3	4	4	4	1	0	1	1	0	0	4	4	4	4	4	4	4	4	4	4	3	3	3	3	3	3	4	4	5	5	5	5	5	5
1806	2	2	29	2	2	3	1	3	12	11	11	3	5	5	5	1	1	1	1	1	1	5	5	5	5	5	5	5	5	5	5	5	5	5	5	5	5	5	5	5	5	5	5	5	5
1807	2	2	45	2	3	3	7	5	14	16	15	4	4	4	4	1	1	1	1	0	1	5	4	5	3	4	3	4	3	4	3	5	3	5	3	5	2	5	2	5	1	5	4	5	3
1808	2	2	28	1	2	3	5	2	11	11	11	1	4	4	1	0	0	0	0	0	1	3	3	3	3	3	3	3	3	3	3	3	3	3	3	3	3	3	3	3	3	3	3	3	3
1809	2	2	24	1	2	3	1	2	11	11	11	2	4	4	4	1	1	1	0	1	0	4	3	5	4	3	2	5	3	5	3	4	3	5	3	5	4	4	3	5	3	5	5	5	5
1810	2	2	26	1	2	3	5	2	11	11	11	1	3	4	2	1	1	1	1	1	1	5	2	5	2	5	2	5	3	5	3	5	2	3	2	5	2	5	2	5	3	5	3	5	3
1811	2	2	55	2	3	3	5	5	13	14	11	4	5	5	4	1	1	1	0	0	1	5	3	5	3	5	3	5	3	5	4	5	2	5	2	5	2	5	2	5	2	5	4	5	5
1812	2	2	26	2	3	3	5	2	12	12	13	4	3	4	4	0	0	0	0	0	1	3	3	3	4	3	3	3	3	3	3	3	3	3	3	1	3	3	3	3	3	3	3	3	3
1813	2	2	25	1	3	3	1	2	12	11	11	2	4	4	2	1	1	1	1	1	1	3	2	3	2	3	2	2	3	3	3	3	3	3	3	2	2	3	3	3	3	3	3	3	3
1814	2	2	26	1	3	3	1	2	12	11	11	3	5	5	2	1	1	1	0	0	1	4	3	5	5	4	3	5	4	4	3	4	2	5	3	5	3	5	3	5	2	5	4	5	4
1815	2	2	27	2	2	3	5	2	12	11	11	3	4	5	5	1	1	1	1	1	1	5	5	5	5	5	5	5	5	5	5	5	5	5	5	5	5	5	5	5	5	5	5	5	5
1816	2	2	32	2	3	3	5	3	13	11	11	3	4	5	1	1	1	1	0	1	1	5	2	5	3	5	3	5	3	5	3	5	3	5	3	5	3	5	3	5	3	5	3	5	3
1817	2	2	37	2	3	3	5	4	13	11	11	2	5	5	3	1	1	1	1	0	1	5	1	5	1	5	1	5	1	5	1	5	1	5	1	5	1	5	1	5	1	5	2	5	2
1818	2	2	48	2	3	3	5	5	13	14	11	4	4	5	2	1	1	1	1	1	1	3	2	3	3	4	4	4	2	3	2	1	1	2	1	1	1	2	2	1	1	5	3	4	4
1819	2	2	25	2	2	3	5	2	12	11	11	4	5	4	1	1	1	1	1	1	1	4	4	4	3	4	4	4	3	4	2	4	2	4	2	5	3	4	3	4	4	5	4	4	4
1820	2	2	24	1	3	3	1	1	11	11	11	2	4	4	2	1	1	1	1	1	1	3	2	4	4	4	4	4	4	4	4	4	4	4	4	4	4	4	4	4	4	3	3	4	4
1821	2	2	32	2	3	3	1	3	12	11	11	4	4	4	2	1	1	1	1	1	1	5	2	5	2	5	2	5	2	5	2	5	2	5	2	5	2	5	2	5	2	5	2	5	2
1822	2	2	25	2	2	3	1	2	12	11	11	2	3	3	2	0	1	1	0	0	0	3	3	3	3	3	3	5	5	4	4	4	4	4	4	5	5	4	4	4	4	5	5	5	5
1823	2	2	27	1	3	3	1	2	12	11	11	5	5	5	4	1	1	1	1	1	1	5	4	5	4	5	4	5	3	5	3	5	3	5	3	5	4	5	5	5	3	5	5	5	5
1824	2	2	25	1	3	3	5	2	12	11	11	2	5	5	2	1	1	1	1	0	1	5	2	3	3	5	3	5	3	5	3	5	3	5	3	5	3	5	3	5	5	5	5	5	5
1825	2	2	26	2	2	3	5	2	11	11	11	2	4	4	3	1	1	1	0	1	1	3	2	5	5	4	3	5	3	5	3	4	2	5	3	5	4	5	3	5	3	5	5	5	5
1826	2	2	29	1	4	1	5	1	13	11	11	1	5	5	2	1	1	1	1	1	1	1	2	1	3	1	4	1	4	1	4	1	4	1	4	1	4	1	4	1	4	1	4	1	4
1827	2	2	35	2	3	3	1	4	13	16	13	5	4	4	1	1	1	1	0	1	1	4	1	4	2	5	2	5	2	4	1	4	1	4	1	4	1	4	1	4	1	4	1	4	1
1828	2	2	29	2	3	3	5	3	12	11	11	1	5	5	3	1	1	1	1	1	1	5	1	5	2	5	1	5	1	5	1	5	1	5	1	5	1	5	1	5	1	5	1	5	1
1829	2	2	30	2	2	3	5	3	12	11	11	1	3	4	2	1	1	1	1	1	1	4	1	4	2	5	2	5	2	5	2	5	2	5	2	5	1	5	1	5	2	5	4	5	3
1830	2	2	29	1	3	3	1	3	12	11	11	1	5	5	2	1	1	1	0	1	1	5	1	5	5	5	5	1	1	5	5	4	4	4	4	4	4	4	5	4	1	5	5	5	5
1831	2	2	28	1	3	3	1	3	12	11	11	2	4	4	4	1	1	1	0	0	1	4	4	5	4	5	4	4	4	4	4	4	4	4	4	4	4	4	4	4	4	4	4	4	4
1832	2	2	26	1	3	1	5	1	12	11	11	2	5	5	2	1	1	1	1	1	1	5	3	5	3	5	3	5	3	5	3	5	3	5	3	5	3	5	3	5	3	5	3	5	3
1833	2	2	30	2	3	2	1	3	13	11	11	1	5	5	4	1	1	0	1	0	1	5	3	5	5	5	5	5	5	5	5	5	5	5	5	5	5	5	5	5	2	5	5	5	5
1834	2	2	27	2	3	3	2	2	11	11	11	5	5	5	5	0	0	0	1	1	0	5	5	5	5	5	5	5	5	5	5	5	5	5	5	5	5	5	5	5	5	5	5	5	5
1835	2	2	45	2	3	3	2	5	14	16	13	4	4	5	3	1	1	1	1	0	1	3	3	3	3	3	3	3	3	4	4	4	4	4	4	4	4	4	4	4	4	5	4	5	5
1836	2	2	29	1	3	3	1	2	12	11	11	1	5	5	5	1	1	1	0	0	0	5	5	5	5	5	5	5	5	5	5	5	5	5	5	5	5	5	5	5	5	5	5	5	5
1837	2	2	24	1	2	3	1	2	11	11	11	2	4	5	5	1	1	1	0	0	0	5	5	5	5	5	5	5	5	5	5	5	5	5	5	5	5	5	5	5	5	5	5	5	5
1838	2	2	30	2	3	3	5	3	13	11	11	5	5	5	2	1	1	1	1	1	1	5	3	5	3	5	2	5	4	5	2	5	2	5	2	5	3	5	3	5	2	5	5	5	5
1839	2	2	26	2	3	3	5	2	12	11	11	4	5	5	3	1	1	1	0	0	1	5	2	5	3	5	3	5	3	5	2	5	2	5	2	5	2	5	2	5	5	5	5	5	5
1840	2	2	28	1	3	3	5	2	12	11	11	2	4	4	1	0	1	1	0	1	0	3	2	4	3	4	4	4	4	4	3	4	3	4	3	5	3	4	2	4	4	5	5	5	4
1841	2	2	24	1	3	3	5	1	12	11	11	2	4	4	1	1	1	1	0	1	0	4	2	5	5	5	5	5	5	4	4	4	4	4	4	5	5	5	5	5	5	5	5	5	5
1842	2	2	27	2	3	3	5	2	12	11	11	4	5	5	3	1	1	1	1	1	1	3	2	5	3	5	2	5	3	5	3	5	3	5	3	5	3	5	3	5	3	5	3	5	3
1843	2	2	28	2	3	3	5	3	12	11	11	5	5	5	2	1	1	1	1	1	1	4	2	5	3	5	3	5	4	5	3	5	2	5	3	5	4	5	3	5	2	5	5	5	4
1844	2	2	33	2	4	3	5	3	14	16	13	1	5	5	2	0	1	1	1	1	1	5	1	5	2	5	1	5	2	5	2	5	1	5	1	5	1	5	1	5	1	5	5	5	3
1845	2	2	40	2	3	3	5	5	13	11	11	1	5	5	3	1	1	1	0	1	0	5	4	5	5	4	4	5	5	5	5	3	3	3	3	5	5	4	4	4	4	5	5	5	5
1846	2	2	26	1	3	3	5	2	12	11	11	3	5	5	4	1	1	1	1	1	1	5	3	5	3	5	3	5	3	5	2	5	2	5	2	5	3	5	3	5	3	5	3	5	3
1847	2	2	28	2	3	3	1	2	13	11	11	1	4	5	1	1	1	1	1	1	1	5	1	5	1	5	1	5	1	5	1	5	1	5	1	5	1	5	1	5	1	5	1	5	1
1848	2	2	30	2	3	3	1	3	12	11	11	4	5	5	2	1	1	1	1	1	1	5	4	5	3	5	3	5	3	5	3	5	3	5	3	5	3	5	3	5	3	5	3	5	3
1849	2	2	25	1	2	3	1	1	11	11	11	2	5	5	1	1	1	1	1	1	1	5	5	5	1	5	2	5	2	5	2	5	1	5	2	5	1	5	2	5	1	5	5	5	1
1850	2	2	37	2	3	3	5	4	13	12	11	5	5	5	2	1	1	1	1	0	1	5	1	5	2	5	1	5	1	5	2	5	1	5	2	5	1	5	1	5	2	5	5	5	4
1851	2	2	26	2	2	3	1	1	11	11	11	2	4	4	3	1	1	1	1	1	0	1	3	4	4	4	4	4	4	4	4	4	4	4	4	4	4	4	4	4	4	4	4	4	4
1852	2	2	25	1	2	3	7	1	11	11	11	2	4	5	3	1	1	1	1	1	1	4	4	5	4	4	4	4	4	4	4	4	4	4	4	4	4	4	4	4	4	4	4	4	4
1853	2	2	35	2	4	3	5	4	14	16	13	4	5	5	4	1	0	1	0	0	1	5	3	5	3	5	3	5	3	5	3	5	3	5	3	5	3	5	4	5	4	5	5	5	5
1854	2	2	27	1	3	3	1	2	12	11	11	5	5	5	2	1	1	1	1	1	1	5	1	5	1	5	1	5	1	5	1	5	1	5	1	5	1	5	1	5	1	5	4	5	3
1855	2	2	36	2	3	3	4	4	13	12	11	5	4	5	1	1	1	1	1	1	1	5	3	4	2	4	2	4	2	5	3	5	3	5	3	5	2	4	3	5	2	5	5	5	3
1856	2	2	42	2	3	3	5	4	13	13	11	2	3	4	3	1	0	1	0	0	0	4	3	4	3	3	3	3	3	3	3	3	3	3	3	3	3	3	3	3	3	3	3	3	3
1857	2	2	43	2	3	3	5	4	13	14	11	1	5	5	4	1	1	1	1	1	1	5	5	5	3	5	4	5	5	5	5	5	5	5	5	5	5	5	5	5	3	5	5	5	5
1858	2	2	26	1	4	3	5	1	12	11	11	3	5	4	1	1	1	0	0	1	0	4	3	4	2	4	3	4	4	4	2	4	3	4	3	4	4	4	4	4	3	4	3	4	4
1859	2	2	29	1	3	3	1	2	12	11	11	1	3	4	3	1	1	1	1	1	1	4	4	5	4	4	2	4	4	5	3	5	3	5	4	5	3	5	4	5	2	5	5	5	5
1860	2	2	25	1	2	3	1	2	11	11	11	2	3	4	1	1	1	1	1	1	0	4	2	5	3	4	1	4	3	5	2	5	1	5	2	5	3	5	2	5	2	5	5	5	4
1861	2	2	26	1	2	3	1	2	11	11	11	2	3	5	2	0	1	1	0	0	1	5	2	5	3	3	3	5	5	5	5	5	5	5	2	5	3	5	3	5	3	5	5	5	5
1862	2	2	30	2	3	3	1	3	12	11	11	1	5	5	5	1	1	1	1	1	1	5	5	5	5	5	5	5	5	5	5	5	5	5	5	5	5	5	5	5	5	5	5	5	5
1863	2	1	26	2	2	3	2	2	11	11	11	1	5	5	3	1	1	1	0	0	1	3	2	5	4	4	3	5	3	5	3	4	4	5	3	5	2	5	2	5	5	5	5	4	3
1864	2	2	38	2	3	3	3	4	13	12	11	3	3	4	1	1	1	1	1	0	1	5	1	4	4	4	2	4	2	5	2	5	1	5	1	5	3	5	3	5	2	5	4	5	4
1865	2	2	33	2	3	3	3	3	12	11	11	2	4	5	3	1	1	1	1	1	1	5	2	5	2	5	4	5	2	5	3	5	3	5	3	5	4	5	3	5	2	5	4	5	5
1866	2	2	25	1	3	3	3	1	11	11	11	1	5	4	2	1	1	1	1	1	1	5	3	5	5	5	5	5	5	5	5	4	3	4	3	4	3	4	3	5	5	4	4	4	4
1867	2	2	32	2	3	3	3	3	12	11	11	1	4	5	3	1	0	1	1	0	1	5	2	5	5	5	3	5	3	5	2	5	2	5	2	5	3	5	2	5	2	5	3	4	2
1868	2	2	30	3	3	3	1	3	12	11	11	2	5	5	1	1	1	1	1	1	1	5	5	5	5	5	5	5	5	5	5	5	5	5	5	5	5	5	5	5	5	5	5	5	5
1869	2	2	30	3	3	3	1	3	12	11	11	2	5	5	1	1	1	1	1	1	1	5	5	5	5	5	5	5	5	5	5	5	5	5	5	5	5	5	5	5	5	5	5	5	5
1870	2	2	30	3	3	3	1	3	12	11	11	2	5	5	1	1	1	1	1	1	1	5	5	5	5	5	5	5	5	5	5	5	1	4	4	4	4	4	4	4	4	5	5	5	5
1871	2	2	45	2	2	3	6	5	12	11	11	2	5	5	4	0	1	1	0	1	0	4	2	5	5	5	5	5	5	5	5	5	5	5	5	5	5	5	5	5	5	5	5	5	5
1872	2	2	37	2	3	3	1	4	13	11	11	1	3	3	2	1	1	1	1	1	0	3	3	3	3	3	3	3	3	3	3	5	5	5	5	5	5	5	5	5	5	5	5	5	5
1873	2	2	34	2	3	3	1	3	13	11	11	1	4	4	2	1	1	1	1	0	1	4	3	3	2	3	3	3	3	2	2	2	2	2	2	3	3	2	2	2	2	4	4	3	3
1874	2	2	35	2	3	3	3	4	13	11	11	2	4	5	2	1	1	1	1	1	1	1	2	1	1	1	2	1	2	1	2	1	2	1	2	1	2	1	2	1	2	1	2	1	2
1875	2	2	28	1	4	3	3	2	13	11	11	4	4	5	2	1	1	1	0	0	1	1	2	3	3	5	3	5	4	5	4	5	3	5	3	5	4	5	3	5	3	5	5	5	3
1876	2	2	32	2	2	3	3	3	12	11	11	1	5	5	2	1	1	1	1	1	1	5	1	5	1	5	2	5	3	5	3	5	2	5	3	5	3	5	3	5	3	5	3	5	3
1877	2	2	31	1	3	3	4	3	12	11	11	1	5	5	2	1	1	1	1	1	1	5	3	5	3	5	3	5	3	5	1	5	2	5	2	5	3	5	2	5	2	5	5	5	2
1878	2	2	41	2	3	3	3	3	12	11	11	5	4	5	5	1	1	1	0	1	1	5	1	5	1	5	1	5	1	5	1	5	1	5	1	5	1	5	1	5	5	5	5	5	4
1879	2	2	33	2	3	3	3	3	12	11	11	5	4	5	2	1	1	1	1	1	1	4	2	5	4	5	3	5	2	5	2	5	2	5	2	5	2	5	2	5	2	5	3	5	2
1880	2	2	29	2	2	3	1	3	12	11	11	5	5	5	5	1	1	1	1	1	0	5	5	5	5	5	5	5	5	5	5	5	5	5	5	5	5	5	5	5	5	5	5	5	5
1881	2	2	34	2	3	3	2	4	13	11	11	3	4	5	1	1	1	1	0	1	1	5	1	5	2	5	2	5	1	5	2	5	1	5	2	5	2	5	2	5	1	5	3	5	2
1882	2	2	34	2	3	3	5	4	12	11	11	3	5	4	4	1	1	1	0	0	1	4	1	5	1	5	1	5	1	5	1	5	1	5	1	5	1	4	1	5	1	5	3	5	3
1883	2	2	23	1	2	1	3	1	11	11	11	3	4	5	2	1	1	1	0	0	1	4	4	4	4	4	4	4	4	4	4	5	2	5	2	5	4	5	2	5	2	5	4	5	3
1884	2	2	34	2	3	3	3	4	13	11	11	4	5	5	3	1	1	1	1	1	1	4	4	5	5	5	5	5	5	5	5	5	5	5	5	5	5	5	5	5	5	5	5	5	5
1885	2	2	31	2	3	3	4	4	13	11	11	2	4	5	2	1	1	1	1	1	1	5	2	5	5	5	3	5	3	5	3	5	3	5	3	5	3	5	3	5	3	5	3	5	3
1886	2	2	26	2	3	3	3	2	12	11	11	2	5	5	3	1	1	1	1	1	1	4	4	5	5	5	5	5	4	5	3	5	3	5	2	5	2	5	2	5	2	5	4	5	4
1887	2	2	22	1	3	3	3	1	11	11	11	3	4	4	3	1	1	1	1	1	1	2	2	2	2	2	2	3	3	2	2	2	2	2	2	3	3	3	2	2	2	2	2	2	2
1888	2	2	26	1	2	3	3	2	11	11	11	4	4	4	3	1	1	1	1	1	1	4	5	5	5	4	4	5	5	5	5	5	5	5	5	5	5	5	5	5	4	5	5	5	5
1889	2	2	37	2	3	3	3	4	13	12	11	2	5	5	3	1	1	1	0	0	0	3	3	5	2	5	4	5	3	5	3	5	3	5	3	5	5	5	5	5	5	5	5	5	3
1890	2	2	34	2	3	3	3	3	12	11	11	3	4	5	2	1	0	1	0	0	0	4	4	4	4	4	4	4	4	4	4	4	4	4	4	4	4	4	4	4	4	4	4	4	4
1891	2	2	50	2	2	3	1	5	14	16	13	2	5	5	4	1	1	1	1	1	1	5	3	5	3	4	3	4	3	5	3	5	3	5	3	5	3	5	3	5	3	5	4	5	4
1892	2	2	33	2	3	3	3	4	13	11	11	4	5	5	3	1	1	1	1	1	1	5	2	5	3	5	3	5	3	5	2	5	3	5	3	5	2	5	2	5	3	5	3	5	3
1893	2	2	27	2	3	3	6	2	12	11	11	1	4	4	3	1	1	1	1	1	1	5	2	5	4	5	3	4	3	5	2	5	2	5	2	4	2	5	2	5	1	5	4	5	4
1894	2	2	34	2	3	3	3	4	12	11	11	3	5	5	1	1	1	1	1	1	1	5	1	5	4	5	3	5	1	5	1	5	1	5	1	5	2	5	2	5	2	5	3	5	3
1895	2	2	36	2	3	3	2	4	13	16	12	3	1	4	3	1	1	1	1	1	1	5	2	5	2	5	2	5	2	5	2	5	2	5	2	5	2	5	2	5	1	5	4	5	3
1896	2	2	38	2	3	3	1	5	13	16	12	2	5	5	4	0	1	1	0	1	1	4	2	5	5	3	3	4	4	5	2	5	2	5	2	5	3	5	2	5	3	5	5	5	3
1897	2	2	38	2	2	3	2	4	12	17	11	4	2	4	3	1	1	1	1	1	1	5	3	5	4	5	4	5	4	5	4	5	4	5	4	5	5	5	5	5	4	5	5	5	4
1898	2	2	43	2	2	3	2	5	13	16	13	1	4	5	2	1	1	1	1	0	1	4	3	5	3	5	2	5	2	5	1	5	1	5	1	5	1	5	1	5	2	5	5	5	5
1899	2	2	37	2	3	3	2	4	13	12	11	4	4	5	3	1	1	1	1	1	1	4	3	5	4	5	4	5	4	5	3	5	3	5	3	5	3	5	3	5	3	5	4	5	4
1900	2	2	25	1	3	3	2	1	12	11	11	3	4	4	1	1	1	1	1	1	1	2	2	2	2	2	2	2	2	2	2	2	2	2	2	2	2	2	2	2	2	2	2	2	2
1901	2	2	34	2	3	3	4	4	13	11	11	3	5	5	1	1	0	1	0	0	0	5	2	5	5	5	5	5	5	5	5	5	5	5	4	5	1	5	4	5	5	5	5	5	5
1902	2	2	26	1	3	3	1	1	11	11	11	2	4	4	2	1	1	1	1	1	1	3	3	3	3	3	3	3	3	3	3	4	2	4	2	4	3	3	3	3	3	3	3	3	3
1903	2	2	32	2	3	3	3	3	12	11	11	3	4	4	1	1	1	1	1	1	1	4	2	3	3	3	3	3	3	4	2	4	2	4	2	5	3	5	3	5	3	5	3	5	3
1904	2	2	53	2	2	3	2	5	13	14	11	2	4	4	4	1	1	1	1	1	0	5	5	5	5	5	5	5	5	4	4	5	5	5	5	5	5	5	5	5	5	5	5	5	5
1905	2	2	34	3	3	3	2	4	13	11	11	2	4	4	2	1	1	1	1	1	0	4	1	5	3	5	3	5	3	5	3	5	3	5	3	5	3	5	3	5	3	5	3	5	3
1906	2	2	36	2	3	3	2	4	13	12	11	2	4	5	2	1	1	1	0	1	1	5	2	5	2	5	2	5	3	5	2	5	2	5	2	5	2	5	2	5	4	5	5	5	3
1907	2	2	34	2	3	3	4	4	13	11	11	2	5	5	2	1	1	1	0	0	1	5	4	5	4	5	3	5	5	5	4	5	3	5	3	5	3	5	3	5	2	5	4	5	4
1908	2	2	40	2	3	3	2	5	13	14	11	2	4	4	2	1	1	1	1	1	1	4	3	4	3	4	3	4	4	4	4	5	4	5	4	4	4	5	4	4	3	4	3	4	3
1909	2	2	37	2	3	3	4	4	12	12	11	4	4	5	4	1	1	1	0	1	1	4	4	5	5	4	4	5	5	5	5	5	5	5	5	5	5	5	5	5	5	5	5	5	5
1910	2	2	26	1	3	3	1	2	12	11	11	5	5	5	2	1	1	1	1	0	1	5	1	5	1	5	1	5	1	5	2	5	1	5	1	5	1	5	1	5	2	5	5	5	5
1911	2	2	36	2	3	3	4	4	13	12	11	3	4	5	4	1	1	0	1	0	1	4	4	5	5	5	5	5	5	5	5	5	5	5	5	5	5	5	5	5	5	5	5	5	5
1912	2	2	54	3	2	3	4	5	13	14	11	1	2	5	5	0	0	1	0	0	0	5	4	5	4	5	3	5	4	5	3	5	3	5	3	5	3	5	3	5	4	5	5	5	5
1913	2	2	43	2	2	3	3	4	13	11	11	4	4	4	2	1	1	1	1	1	1	2	2	5	2	2	2	2	2	2	2	2	2	2	2	3	3	3	3	3	3	4	4	3	3
1914	2	2	37	2	3	3	7	4	13	11	11	1	5	5	4	0	1	1	0	0	0	5	3	5	5	5	5	5	3	5	5	5	5	5	3	5	3	5	3	5	4	5	4	5	4
1915	2	2	38	2	3	3	2	4	13	16	12	3	5	5	2	0	1	1	0	1	1	5	2	5	3	5	2	5	2	5	3	5	3	5	2	5	3	5	3	5	2	5	5	5	3
1916	2	2	30	2	2	3	2	4	12	11	11	4	5	5	5	0	1	1	1	1	0	3	3	5	5	3	3	3	3	3	3	3	3	3	3	3	3	3	3	3	3	3	3	3	3
1917	2	2	34	2	3	3	6	4	13	12	11	2	5	5	4	1	1	1	1	1	1	5	2	5	5	5	4	5	3	5	3	5	3	5	3	5	3	5	3	5	3	5	3	5	3
1918	2	2	29	1	3	3	6	3	12	11	11	2	5	5	4	1	1	1	1	1	1	5	2	5	3	5	3	5	3	5	3	5	3	5	3	5	3	5	3	5	3	5	3	5	3
1919	2	2	39	2	3	3	7	4	12	11	11	2	2	4	4	1	0	1	1	1	0	1	2	5	4	5	5	5	3	5	5	5	5	5	5	5	5	5	3	5	3	5	3	5	4
1920	2	2	25	1	3	3	6	1	12	11	11	3	4	5	2	1	1	1	1	1	1	5	3	5	4	5	4	5	3	5	3	5	3	5	3	5	4	5	4	5	3	5	5	5	5
1921	2	2	53	2	2	3	6	5	12	17	11	2	4	4	3	1	0	1	0	0	0	5	5	5	5	5	5	5	5	5	5	5	5	3	2	4	5	5	5	5	5	5	5	5	5
1922	2	2	55	2	3	3	6	5	14	14	11	1	5	5	4	1	1	1	1	1	1	5	5	5	4	5	3	5	3	5	3	5	3	5	3	5	3	5	3	5	2	5	4	5	4
1923	2	2	31	2	3	3	6	3	12	11	11	1	4	4	3	1	1	1	1	1	1	5	5	5	5	5	5	5	5	5	5	5	5	5	5	5	5	5	5	5	5	5	5	5	5
1924	2	2	25	2	3	3	3	2	12	11	11	3	5	5	4	1	1	1	1	1	1	5	4	5	5	5	5	5	5	5	5	5	5	5	5	5	5	5	4	5	5	5	5	5	5
1925	2	1	30	2	3	3	3	3	12	11	11	1	5	5	5	1	1	1	0	1	1	5	3	5	5	5	5	5	5	5	5	5	5	5	5	5	5	5	5	5	5	5	5	5	5
1926	2	2	32	2	3	3	1	3	12	11	11	5	5	5	2	1	1	1	1	0	1	1	1	3	2	2	2	2	2	2	2	2	2	2	2	2	2	2	2	2	2	2	2	2	2
1927	2	2	43	2	2	3	2	5	13	13	11	3	4	4	4	1	1	1	0	1	0	4	4	5	5	5	5	5	5	5	5	5	5	5	5	5	5	5	5	5	5	5	5	5	5
1928	2	2	30	2	2	3	2	4	12	11	11	5	5	5	4	1	1	1	0	1	0	5	5	5	5	5	5	5	5	5	5	5	5	5	5	5	5	5	5	5	5	5	5	5	5
1929	2	2	26	1	3	3	1	2	12	11	11	2	5	4	3	1	1	1	1	1	1	4	3	4	4	4	3	4	3	4	3	4	3	4	3	4	4	4	4	4	3	5	5	4	4
1930	2	2	42	2	3	3	2	5	15	16	13	3	4	5	3	1	1	1	0	0	0	4	3	4	2	4	2	4	2	5	4	4	2	4	2	4	2	2	2	4	2	5	5	5	5
1931	2	2	22	1	3	3	5	1	11	11	11	4	5	5	4	0	1	1	1	0	0	5	5	5	5	5	5	5	5	5	5	5	5	5	5	5	5	3	4	5	4	5	5	5	5
1932	2	2	28	1	3	3	1	2	12	11	11	5	4	4	2	1	1	1	1	1	1	5	3	5	4	5	5	5	5	5	2	5	1	5	2	5	2	5	2	5	2	5	5	5	3
1933	2	2	26	1	3	3	4	2	12	11	11	2	4	5	5	1	1	1	0	0	0	5	5	5	5	5	5	5	5	5	5	5	5	5	5	5	5	5	5	5	5	5	5	5	5
1934	2	2	37	2	2	3	2	4	11	11	11	4	5	5	5	1	1	1	1	1	1	5	5	5	5	5	4	5	5	5	5	5	5	5	5	5	5	5	5	5	4	5	4	5	4
1935	2	2	35	2	3	3	7	4	12	12	11	5	5	5	5	1	1	1	1	1	1	4	5	5	5	4	4	5	5	5	5	5	5	5	5	5	5	5	4	5	5	5	5	5	5
1936	2	2	36	2	3	3	7	4	12	13	11	5	5	5	4	1	1	1	1	1	1	5	5	5	5	5	5	5	5	5	5	5	5	5	5	5	5	5	5	5	5	4	5	5	4
1937	2	2	38	2	3	3	7	4	13	13	11	2	4	4	2	1	1	1	1	1	1	5	2	5	5	5	3	5	4	3	3	5	2	5	2	5	2	5	2	5	2	5	4	5	2
1938	2	2	36	2	3	3	4	4	13	13	11	4	4	4	2	1	1	1	0	0	1	5	2	4	4	4	2	4	3	4	3	4	3	4	3	4	3	4	3	4	3	4	3	4	3
1939	2	1	34	2	3	1	3	3	12	11	11	1	4	5	4	1	1	1	1	1	1	4	4	5	4	5	4	5	4	5	4	5	4	5	4	5	4	5	4	5	4	5	4	5	4
1940	2	2	41	2	2	3	3	4	13	13	11	4	3	3	3	1	1	1	1	1	0	4	4	4	4	4	4	4	4	4	4	4	4	4	4	4	4	4	4	4	4	4	4	4	4
1941	2	1	34	2	2	3	3	3	12	11	11	4	3	4	4	1	1	1	1	1	1	4	3	4	3	4	3	3	4	3	4	3	3	3	4	4	3	3	4	3	4	3	4	3	4
1942	2	2	35	1	3	3	3	4	13	11	11	2	4	4	2	1	1	1	1	1	1	5	2	5	5	5	4	5	3	5	3	5	3	5	3	5	3	5	3	5	3	5	3	5	3
1943	2	2	44	2	2	3	2	5	13	14	11	3	4	4	2	1	1	1	1	1	1	4	3	4	3	4	3	4	3	4	4	4	4	4	3	4	3	4	3	4	2	4	3	4	3
1944	2	2	32	2	3	3	1	3	12	11	11	3	5	5	4	1	1	1	1	1	1	5	3	5	3	5	4	5	4	5	3	5	3	5	3	5	3	5	3	5	2	5	5	5	5
1945	2	2	32	2	3	3	1	4	13	12	11	3	5	4	3	1	1	1	1	1	1	4	4	4	4	4	4	4	4	4	4	4	4	4	4	4	4	4	4	4	4	4	4	4	4
1946	2	1	27	1	2	3	3	2	11	11	11	4	5	5	1	1	1	1	1	1	1	5	3	5	5	4	4	5	2	5	2	4	2	5	2	5	3	5	3	5	5	5	5	5	5
1947	2	2	31	2	3	3	3	3	12	11	11	2	5	5	4	1	1	1	1	1	1	5	5	5	5	5	5	5	5	5	4	5	4	5	4	5	4	5	4	5	5	5	5	5	5
1948	2	2	27	1	3	3	3	2	12	11	11	4	4	5	3	1	1	1	1	1	1	5	5	5	5	5	5	5	5	5	4	5	4	5	5	5	4	5	4	5	5	5	5	5	5
1949	2	2	35	2	3	3	2	4	12	11	11	3	4	4	2	1	1	1	0	0	0	5	3	5	5	5	5	5	5	5	4	5	4	5	4	5	5	5	4	5	4	5	5	5	5
1950	2	2	36	2	3	3	3	4	13	11	11	4	5	4	2	1	0	1	0	0	0	5	4	5	5	5	5	5	4	5	5	3	3	4	4	5	5	5	5	5	5	5	5	5	5
1951	2	2	36	2	3	3	1	4	13	11	11	2	3	5	4	1	1	1	1	1	1	1	1	1	1	1	1	1	1	1	1	1	2	1	1	1	1	1	2	1	1	1	1	1	1
1952	2	2	35	3	2	3	2	4	12	11	11	4	3	4	2	1	1	1	1	1	1	5	4	5	5	5	4	5	4	3	3	3	3	3	3	4	3	5	4	3	3	5	4	4	4
1953	2	2	35	2	3	3	3	3	13	11	11	4	5	5	4	1	1	1	1	1	1	5	5	5	5	5	5	5	5	5	5	5	5	5	5	5	5	5	5	5	5	5	5	5	5
1954	2	2	26	1	2	3	6	2	11	11	11	3	4	4	5	1	1	1	1	1	0	5	5	5	5	5	5	5	5	5	5	5	5	5	5	5	5	5	5	5	5	5	5	5	5
1955	2	2	38	2	2	3	1	4	12	11	11	4	5	5	3	1	1	1	0	0	1	5	4	5	5	3	4	5	4	5	4	5	4	5	4	5	4	5	4	5	4	5	5	5	5
1956	2	2	27	1	3	3	2	2	12	11	11	1	5	5	3	1	1	1	1	1	1	5	2	5	3	5	2	5	2	5	2	5	2	5	2	5	3	5	4	5	2	5	2	5	3
1957	2	2	35	2	3	3	2	4	13	11	11	2	4	4	1	1	1	1	1	1	1	5	3	5	4	5	4	4	4	4	4	4	4	4	4	4	4	4	4	4	4	4	4	4	4
1958	2	2	46	2	2	3	2	5	12	11	11	2	2	1	1	1	1	1	1	1	1	5	5	5	5	5	5	5	5	5	5	5	5	5	5	5	5	5	5	5	5	5	5	5	5
1959	2	2	30	2	3	3	5	3	13	11	11	1	4	4	4	1	1	1	1	1	1	5	1	5	1	5	1	5	1	5	2	5	1	5	1	5	1	5	1	5	1	5	2	5	2
1960	2	2	33	2	3	3	1	3	13	11	11	1	5	5	4	1	1	1	1	1	1	5	3	5	4	5	4	5	4	5	4	5	3	5	3	5	3	5	3	3	3	3	3	3	3
1961	2	2	28	2	3	3	1	2	12	11	11	2	5	5	3	1	1	1	1	1	1	3	3	5	5	3	3	5	3	5	3	5	3	5	3	5	3	5	3	5	2	5	5	5	5
1962	2	2	31	2	3	3	1	3	12	11	11	5	5	5	5	1	1	1	1	0	0	5	5	5	5	5	5	5	5	5	5	5	5	5	5	5	5	5	5	5	4	5	5	5	5
1963	2	2	22	1	2	3	5	1	11	11	11	2	3	3	3	1	1	1	1	1	1	2	3	3	3	3	3	3	3	3	3	3	3	3	3	3	3	3	3	3	3	3	3	3	3
1964	2	2	30	2	3	3	1	3	13	11	11	3	5	5	2	1	1	1	1	1	1	5	2	4	2	5	2	4	3	5	2	5	2	5	2	5	2	5	2	5	2	5	5	5	5
1965	2	2	25	1	3	3	1	2	12	11	11	2	3	3	1	1	1	1	1	1	1	3	1	3	1	4	1	4	1	4	1	4	1	4	1	4	1	4	1	4	1	5	5	4	2
1966	2	2	35	2	3	3	1	4	13	11	11	2	5	5	4	1	1	1	1	1	1	5	4	5	3	5	4	5	4	5	3	5	3	5	3	5	4	5	4	5	4	5	4	5	4
1967	2	2	32	2	3	3	1	3	13	11	11	3	5	5	3	1	1	1	1	1	1	5	5	5	5	5	5	5	5	5	5	5	5	5	5	5	5	5	5	5	5	5	5	5	5
1968	2	2	39	2	3	3	5	4	13	16	13	2	4	5	2	1	1	1	1	1	1	5	2	4	3	4	3	4	3	4	3	4	4	4	4	5	2	5	3	4	3	4	3	3	3
1969	2	2	43	2	3	3	5	4	13	16	13	2	5	5	2	1	1	1	1	1	1	5	1	5	3	5	1	5	3	5	1	5	1	5	1	5	4	5	3	5	1	5	4	5	4
1970	2	1	24	1	3	3	1	2	12	11	11	1	4	4	1	1	1	1	1	1	1	4	4	4	4	4	4	4	4	4	4	4	4	4	4	4	4	4	4	4	4	4	4	4	4
1971	2	2	35	2	3	3	5	4	13	11	11	1	4	4	4	1	1	1	1	1	1	5	1	5	2	5	2	5	2	5	2	5	3	5	3	5	3	5	3	5	3	5	5	5	4
1972	2	2	31	2	3	3	1	3	13	11	11	2	4	4	2	1	1	1	0	0	1	5	2	5	2	5	2	5	2	5	2	5	2	5	2	5	3	5	3	5	2	5	3	5	3
1973	2	2	33	2	3	3	5	4	13	16	13	3	4	4	2	1	0	1	1	0	0	4	4	4	3	3	3	3	3	3	3	4	4	4	4	4	4	4	4	4	3	5	5	5	5
1974	2	2	29	1	2	3	1	1	11	11	11	4	5	5	4	1	1	1	1	1	1	5	4	5	4	5	4	5	4	5	4	5	4	5	4	5	4	5	4	5	4	5	5	5	4
1975	2	2	27	1	2	3	2	2	12	11	11	2	4	4	1	1	1	1	1	1	1	4	2	5	4	4	2	4	3	4	2	4	2	4	2	5	2	5	2	5	2	5	3	5	2
1976	2	2	44	2	3	2	7	5	13	11	11	1	5	5	2	1	1	1	1	0	1	5	2	5	2	4	4	4	4	4	4	4	4	4	4	4	4	5	4	5	4	4	4	4	4
1977	2	2	38	2	3	2	5	4	13	14	11	2	5	5	2	1	1	1	1	0	1	5	2	5	3	5	2	5	4	5	3	5	3	5	3	5	3	5	3	5	3	5	3	5	4
1978	2	2	47	2	3	2	5	5	13	16	13	1	4	5	2	1	1	1	1	1	1	5	2	5	2	5	2	5	3	5	3	5	4	5	4	5	4	5	5	5	5	5	5	5	4
1979	2	2	31	2	3	3	1	3	13	11	11	3	5	5	3	1	1	1	1	0	1	5	3	5	4	5	3	5	3	5	4	5	4	5	4	5	3	5	3	5	2	5	5	5	4
1980	2	2	39	3	3	3	5	4	13	14	11	2	4	4	2	1	1	1	1	1	1	4	3	4	3	4	3	4	3	4	2	5	3	4	3	4	3	4	3	4	3	4	3	4	3
1981	2	2	34	2	3	3	5	3	13	11	11	2	4	4	3	1	1	1	0	0	0	5	3	5	4	5	3	5	4	5	4	5	4	5	4	5	4	5	5	5	5	5	5	5	5
1982	2	2	24	2	2	3	5	2	11	11	11	2	4	4	2	1	1	1	1	1	1	5	4	5	5	4	4	4	4	4	4	4	4	4	4	4	4	4	4	4	4	4	4	4	4
1983	2	2	30	2	3	3	5	4	12	11	11	3	4	4	4	1	1	1	1	1	0	5	5	5	5	5	5	5	5	5	5	5	5	5	5	5	5	5	5	5	5	5	5	5	5
1984	2	2	24	1	2	3	1	1	11	11	11	3	3	4	2	1	1	1	1	0	0	3	2	4	4	3	3	4	3	4	2	5	2	5	2	5	2	5	3	5	3	5	4	5	4
1985	2	2	32	2	3	3	5	4	12	12	11	3	4	5	3	1	1	1	1	1	1	5	5	5	3	5	5	5	5	5	5	5	5	5	5	5	5	5	5	5	5	5	5	5	5
1986	2	2	27	2	3	3	5	3	12	11	11	2	4	4	3	1	1	1	1	1	1	5	3	5	4	5	5	5	5	5	5	5	5	5	5	5	5	5	5	5	5	5	5	5	5
1987	2	2	52	2	3	3	5	5	15	16	13	1	4	5	4	1	1	1	1	1	1	5	3	5	3	5	4	5	3	5	3	5	3	5	4	5	3	4	2	5	2	5	4	5	3
1988	2	2	28	2	3	3	5	3	13	13	11	5	4	5	5	1	1	1	1	1	1	5	5	5	3	5	5	4	4	5	3	5	3	5	3	5	3	5	3	5	2	5	5	5	3
1989	2	2	37	2	3	3	6	4	13	16	13	3	4	5	4	1	1	1	0	0	1	4	4	5	5	5	3	4	4	4	4	5	5	5	3	4	3	4	3	5	3	5	4	5	4
1990	2	2	35	2	3	3	5	4	13	16	12	2	5	5	2	1	1	1	1	1	1	1	1	2	2	1	1	3	3	3	3	2	2	2	2	3	3	3	3	2	2	4	4	3	3
1991	2	2	38	2	3	3	5	4	13	16	13	1	5	5	5	1	1	1	1	1	1	5	3	5	3	5	4	5	3	5	3	5	3	5	5	5	3	5	4	5	4	5	3	5	4
1992	2	2	24	1	2	3	5	2	11	11	11	3	5	5	4	1	1	1	1	1	0	5	5	5	5	5	5	5	5	5	5	5	5	5	5	5	5	5	5	5	5	5	5	5	5
1993	2	2	25	1	3	3	5	2	11	17	11	2	3	4	3	1	1	1	0	0	0	4	4	4	4	4	4	4	4	4	4	4	4	4	4	4	4	4	4	4	4	4	4	4	4
1994	2	1	27	1	2	3	5	2	12	12	11	4	5	5	3	1	1	1	1	0	1	5	4	5	4	5	3	4	2	5	2	5	4	5	2	4	2	4	2	5	3	5	4	5	4
1995	2	2	29	2	3	3	1	2	12	11	11	2	3	5	4	1	1	1	1	1	1	3	3	5	5	5	5	5	5	5	5	5	5	5	5	5	5	5	5	5	5	5	5	5	5
1996	2	2	33	2	3	3	1	4	13	11	11	1	5	5	2	1	1	1	1	0	1	3	3	3	3	4	4	4	4	4	4	4	4	4	4	4	4	4	4	4	4	4	4	4	4
1997	2	2	27	1	3	3	1	2	12	11	11	4	5	5	3	1	1	1	1	1	1	5	1	5	5	5	1	5	1	5	1	5	1	5	1	5	1	5	1	5	1	5	1	5	1
1998	2	2	28	1	3	3	5	3	13	12	11	3	5	4	2	1	1	1	1	1	1	5	4	5	5	4	4	5	4	5	5	5	5	5	5	5	5	4	4	4	4	4	4	4	4
[truncated: 1,357 more rows]
